# Supplementary material for: Kif11-haploinsufficient oocytes reveal spatially differential requirements for chromosome biorientation
Source: EMBO Rep. 2025 Aug 20;26(18):4419–35. doi: 10.1038/s44319-025-00539-w (PMC12457643; doi:10.1038/s44319-025-00539-w)
Supplement: Supplementary file 2 — Movie EV1 [file 44319_2025_539_MOESM2_ESM.zip]

Archive with 2 entries (2 files):
- Movie_EV1_README.docx
- Movie_EV1.mp4
