# Supplementary material for: Kif11-haploinsufficient oocytes reveal spatially differential requirements for chromosome biorientation
Source: EMBO Rep. 2025 Aug 20;26(18):4419–35. doi: 10.1038/s44319-025-00539-w (PMC12457643; doi:10.1038/s44319-025-00539-w)
Supplement: Supplementary file 4 — Source data Fig. 1 [file 44319_2025_539_MOESM4_ESM.zip › fig1D.xlsx]

## Sheet: Fig1D
sample	flox	cre	Kif11exon1
gdf9cre_01	flox.flox	gdf9	0
gdf9cre_02	flox.flox	gdf9	0.417944
zp3cre_01	flox.flox	zp3	0.247191
zp3cre_02	flox.flox	zp3	0.235189
m920_A1	wt.flox	none	2.1745
m920_A2	wt.flox	none	4.43162
m923_A3	wt.flox	none	3.98335
m923_A4	wt.flox	none	3.04205
m919_A5	flox.del	none	1.24209
m919_A6	flox.del	none	0.927038
m921_A7	flox.del	none	0.270903
m921_A8	flox.del	none	0.577764
m910_B1	flox.del	spo11	0
m910_B2	flox.del	spo11	0.110231
m918_B3	flox.del	spo11	0
m918_B4	flox.del	spo11	0.296285
m916_B5	wt.flox	spo11	0.886972
m916_B6	wt.flox	spo11	4.32196
m917_B7	wt.flox	spo11	2.42872
m917_B8	wt.flox	spo11	1.88292
m922_C1	wt.flox	spo11	0.644696
