# Supplementary material for: Kif11-haploinsufficient oocytes reveal spatially differential requirements for chromosome biorientation
Source: EMBO Rep. 2025 Aug 20;26(18):4419–35. doi: 10.1038/s44319-025-00539-w (PMC12457643; doi:10.1038/s44319-025-00539-w)
Supplement: Supplementary file 5 — Source data Fig. 2 [file 44319_2025_539_MOESM5_ESM.zip]

Archive with 6 entries (6 files):
- Fig2C.xlsx
- Fig2D.xlsx
- Fig2E.xlsx
- Fig2F.xlsx
- figEV2B.xlsx
- figEV2D.xlsx
