# Supplementary material for: Kif11-haploinsufficient oocytes reveal spatially differential requirements for chromosome biorientation
Source: EMBO Rep. 2025 Aug 20;26(18):4419–35. doi: 10.1038/s44319-025-00539-w (PMC12457643; doi:10.1038/s44319-025-00539-w)
Supplement: Supplementary file 5 — Source data Fig. 2 [file 44319_2025_539_MOESM5_ESM.zip › Fig2C.xlsx]

## Sheet: Fig2C
sample	time_min	aspect.ratio	aspect.ratio.spline	genotype
kif11cko240127_L1	6	1.27099	1.2429	wt/wt_woCre
kif11cko240127_L1	12	1.18803	1.21336	wt/wt_woCre
kif11cko240127_L1	18	1.17717	1.18763	wt/wt_woCre
kif11cko240127_L1	24	1.18956	1.16733	wt/wt_woCre
kif11cko240127_L1	30	1.13884	1.15352	wt/wt_woCre
kif11cko240127_L1	36	1.13351	1.14661	wt/wt_woCre
kif11cko240127_L1	42	1.11111	1.14516	wt/wt_woCre
kif11cko240127_L1	48	1.20509	1.14691	wt/wt_woCre
kif11cko240127_L1	54	1.13407	1.14826	wt/wt_woCre
kif11cko240127_L1	60	1.13845	1.14602	wt/wt_woCre
kif11cko240127_L1	66	1.1788	1.13976	wt/wt_woCre
kif11cko240127_L1	72	1.11356	1.13023	wt/wt_woCre
kif11cko240127_L1	78	1.08872	1.11998	wt/wt_woCre
kif11cko240127_L1	84	1.14004	1.11119	wt/wt_woCre
kif11cko240127_L1	90	1.07809	1.10268	wt/wt_woCre
kif11cko240127_L1	96	1.13378	1.09303	wt/wt_woCre
kif11cko240127_L1	102	1.05596	1.08308	wt/wt_woCre
kif11cko240127_L1	108	1.0794	1.07417	wt/wt_woCre
kif11cko240127_L1	114	1.05974	1.06727	wt/wt_woCre
kif11cko240127_L1	120	1.0569	1.06288	wt/wt_woCre
kif11cko240127_L1	126	1.06881	1.05991	wt/wt_woCre
kif11cko240127_L1	132	1.05566	1.05708	wt/wt_woCre
kif11cko240127_L1	138	1.06655	1.05386	wt/wt_woCre
kif11cko240127_L1	144	1.04363	1.05017	wt/wt_woCre
kif11cko240127_L1	150	1.04165	1.04697	wt/wt_woCre
kif11cko240127_L1	156	1.04905	1.04529	wt/wt_woCre
kif11cko240127_L1	162	1.0379	1.04522	wt/wt_woCre
kif11cko240127_L1	168	1.04953	1.04654	wt/wt_woCre
kif11cko240127_L1	174	1.042	1.04842	wt/wt_woCre
kif11cko240127_L1	180	1.06641	1.05004	wt/wt_woCre
kif11cko240127_L1	186	1.04984	1.05109	wt/wt_woCre
kif11cko240127_L1	192	1.05215	1.05174	wt/wt_woCre
kif11cko240127_L1	198	1.04932	1.05346	wt/wt_woCre
kif11cko240127_L1	204	1.04594	1.05764	wt/wt_woCre
kif11cko240127_L1	210	1.04646	1.06396	wt/wt_woCre
kif11cko240127_L1	216	1.07924	1.07095	wt/wt_woCre
kif11cko240127_L1	222	1.10563	1.07427	wt/wt_woCre
kif11cko240127_L1	228	1.0911	1.07051	wt/wt_woCre
kif11cko240127_L1	234	1.03795	1.06306	wt/wt_woCre
kif11cko240127_L1	240	1.04033	1.05622	wt/wt_woCre
kif11cko240127_L1	246	1.07354	1.0512	wt/wt_woCre
kif11cko240127_L1	252	1.05409	1.04882	wt/wt_woCre
kif11cko240127_L1	258	1.04904	1.05129	wt/wt_woCre
kif11cko240127_L1	264	1.07305	1.06171	wt/wt_woCre
kif11cko240127_L1	270	1.05615	1.08518	wt/wt_woCre
kif11cko240127_L1	276	1.08479	1.12575	wt/wt_woCre
kif11cko240127_L1	282	1.17042	1.18118	wt/wt_woCre
kif11cko240127_L1	288	1.25128	1.24653	wt/wt_woCre
kif11cko240127_L1	294	1.3302	1.3124	wt/wt_woCre
kif11cko240127_L1	300	1.37067	1.36924	wt/wt_woCre
kif11cko240127_L1	306	1.47905	1.41123	wt/wt_woCre
kif11cko240127_L1	312	1.41509	1.43535	wt/wt_woCre
kif11cko240127_L1	318	1.45252	1.446	wt/wt_woCre
kif11cko240127_L1	324	1.42349	1.4488	wt/wt_woCre
kif11cko240127_L1	330	1.45679	1.44696	wt/wt_woCre
kif11cko240127_L1	336	1.42752	1.4427	wt/wt_woCre
kif11cko240127_L1	342	1.42269	1.43684	wt/wt_woCre
kif11cko240127_L1	348	1.44301	1.42909	wt/wt_woCre
kif11cko240127_L1	354	1.42516	1.41623	wt/wt_woCre
kif11cko240127_L1	360	1.45494	1.39636	wt/wt_woCre
kif11cko240127_L1	366	1.36654	1.37595	wt/wt_woCre
kif11cko240127_L1	372	1.28866	1.36274	wt/wt_woCre
kif11cko240127_L1	378	1.37041	1.36125	wt/wt_woCre
kif11cko240127_L1	384	1.37716	1.37431	wt/wt_woCre
kif11cko240127_L1	390	1.39357	1.4012	wt/wt_woCre
kif11cko240127_L1	396	1.3383	1.43849	wt/wt_woCre
kif11cko240127_L1	432	1.61808	1.47558	wt/wt_woCre
kif11cko240127_L1	438	1.50394	1.50272	wt/wt_woCre
kif11cko240127_L1	444	1.52381	1.52059	wt/wt_woCre
kif11cko240127_L1	450	1.51247	1.53286	wt/wt_woCre
kif11cko240127_L1	456	1.53096	1.54477	wt/wt_woCre
kif11cko240127_L1	462	1.51294	1.55997	wt/wt_woCre
kif11cko240127_L1	474	1.59975	1.57434	wt/wt_woCre
kif11cko240127_L1	492	1.62857	1.58223	wt/wt_woCre
kif11cko240127_L1	498	1.53174	1.57983	wt/wt_woCre
kif11cko240127_L1	504	1.67677	1.56549	wt/wt_woCre
kif11cko240127_L1	510	1.47384	1.54455	wt/wt_woCre
kif11cko240127_L1	516	1.51328	1.52344	wt/wt_woCre
kif11cko240127_L1	522	1.50424	1.50585	wt/wt_woCre
kif11cko240127_L1	528	1.52	1.49469	wt/wt_woCre
kif11cko240127_L1	534	1.46032	1.49251	wt/wt_woCre
kif11cko240127_L1	540	1.48144	1.50108	wt/wt_woCre
kif11cko240127_L1	546	1.49808	1.51925	wt/wt_woCre
kif11cko240127_L1	552	1.54997	1.54376	wt/wt_woCre
kif11cko240127_L1	558	1.58646	1.56562	wt/wt_woCre
kif11cko240127_L1	564	1.63095	1.57679	wt/wt_woCre
kif11cko240127_L1	570	1.6123	1.57876	wt/wt_woCre
kif11cko240127_L1	576	1.49498	1.57564	wt/wt_woCre
kif11cko240127_L1	582	1.54989	1.57249	wt/wt_woCre
kif11cko240127_L1	588	1.64033	1.57339	wt/wt_woCre
kif11cko240127_L1	594	1.52234	1.57752	wt/wt_woCre
kif11cko240127_L1	600	1.58238	1.58281	wt/wt_woCre
kif11cko240127_L10	6	1.13619	1.13697	wt/wt_woCre
kif11cko240127_L10	12	1.13811	1.13482	wt/wt_woCre
kif11cko240127_L10	18	1.10801	1.1141	wt/wt_woCre
kif11cko240127_L10	24	1.12071	1.11416	wt/wt_woCre
kif11cko240127_L10	30	1.12229	1.12771	wt/wt_woCre
kif11cko240127_L10	36	1.12636	1.12209	wt/wt_woCre
kif11cko240127_L10	42	1.06606	1.06729	wt/wt_woCre
kif11cko240127_L10	48	1.05135	1.0543	wt/wt_woCre
kif11cko240127_L10	54	1.0603	1.05541	wt/wt_woCre
kif11cko240127_L10	60	1.03426	1.03879	wt/wt_woCre
kif11cko240127_L10	66	1.06755	1.06527	wt/wt_woCre
kif11cko240127_L10	72	1.06076	1.05973	wt/wt_woCre
kif11cko240127_L10	78	1.04182	1.04489	wt/wt_woCre
kif11cko240127_L10	84	1.05869	1.05452	wt/wt_woCre
kif11cko240127_L10	90	1.04403	1.04937	wt/wt_woCre
kif11cko240127_L10	96	1.07499	1.07052	wt/wt_woCre
kif11cko240127_L10	102	1.08666	1.08801	wt/wt_woCre
kif11cko240127_L10	108	1.07119	1.07156	wt/wt_woCre
kif11cko240127_L10	114	1.07234	1.07254	wt/wt_woCre
kif11cko240127_L10	120	1.08381	1.08285	wt/wt_woCre
kif11cko240127_L10	126	1.08115	1.0825	wt/wt_woCre
kif11cko240127_L10	132	1.09129	1.08874	wt/wt_woCre
kif11cko240127_L10	138	1.11178	1.11616	wt/wt_woCre
kif11cko240127_L10	144	1.14529	1.14094	wt/wt_woCre
kif11cko240127_L10	150	1.14143	1.14348	wt/wt_woCre
kif11cko240127_L10	156	1.15382	1.1535	wt/wt_woCre
kif11cko240127_L10	162	1.18243	1.18326	wt/wt_woCre
kif11cko240127_L10	168	1.20304	1.20123	wt/wt_woCre
kif11cko240127_L10	174	1.19391	1.19303	wt/wt_woCre
kif11cko240127_L10	180	1.2122	1.2198	wt/wt_woCre
kif11cko240127_L10	186	1.26338	1.25255	wt/wt_woCre
kif11cko240127_L10	192	1.26507	1.27048	wt/wt_woCre
kif11cko240127_L10	198	1.26747	1.27064	wt/wt_woCre
kif11cko240127_L10	204	1.28143	1.27415	wt/wt_woCre
kif11cko240127_L10	210	1.27469	1.27962	wt/wt_woCre
kif11cko240127_L10	216	1.28608	1.28601	wt/wt_woCre
kif11cko240127_L10	222	1.31756	1.31395	wt/wt_woCre
kif11cko240127_L10	228	1.34862	1.35389	wt/wt_woCre
kif11cko240127_L10	234	1.4	1.39679	wt/wt_woCre
kif11cko240127_L10	240	1.42832	1.42691	wt/wt_woCre
kif11cko240127_L10	246	1.42179	1.42577	wt/wt_woCre
kif11cko240127_L10	252	1.46814	1.46479	wt/wt_woCre
kif11cko240127_L10	258	1.48651	1.49161	wt/wt_woCre
kif11cko240127_L10	264	1.48873	1.47258	wt/wt_woCre
kif11cko240127_L10	270	1.51677	1.54414	wt/wt_woCre
kif11cko240127_L10	276	1.66884	1.64649	wt/wt_woCre
kif11cko240127_L10	282	1.69099	1.69715	wt/wt_woCre
kif11cko240127_L10	288	1.73646	1.74435	wt/wt_woCre
kif11cko240127_L10	294	1.7811	1.76573	wt/wt_woCre
kif11cko240127_L10	300	1.77888	1.79265	wt/wt_woCre
kif11cko240127_L10	306	1.86808	1.86078	wt/wt_woCre
kif11cko240127_L10	312	1.91762	1.9244	wt/wt_woCre
kif11cko240127_L10	318	1.91759	1.90668	wt/wt_woCre
kif11cko240127_L10	324	1.83678	1.84584	wt/wt_woCre
kif11cko240127_L10	330	1.80533	1.80067	wt/wt_woCre
kif11cko240127_L10	336	1.78253	1.78675	wt/wt_woCre
kif11cko240127_L10	342	1.81152	1.80788	wt/wt_woCre
kif11cko240127_L10	348	1.85248	1.85168	wt/wt_woCre
kif11cko240127_L10	354	1.89067	1.90572	wt/wt_woCre
kif11cko240127_L10	360	1.98441	1.9466	wt/wt_woCre
kif11cko240127_L10	366	1.8496	1.89536	wt/wt_woCre
kif11cko240127_L10	372	1.87822	1.85032	wt/wt_woCre
kif11cko240127_L10	378	1.88524	1.89149	wt/wt_woCre
kif11cko240127_L10	384	1.88358	1.88464	wt/wt_woCre
kif11cko240127_L10	390	1.88286	1.88298	wt/wt_woCre
kif11cko240127_L10	396	1.93829	1.94348	wt/wt_woCre
kif11cko240127_L10	402	1.95455	1.93482	wt/wt_woCre
kif11cko240127_L10	408	1.8548	1.8808	wt/wt_woCre
kif11cko240127_L10	414	1.87902	1.86389	wt/wt_woCre
kif11cko240127_L10	420	1.90936	1.91176	wt/wt_woCre
kif11cko240127_L10	426	1.89894	1.90089	wt/wt_woCre
kif11cko240127_L10	432	1.90253	1.90048	wt/wt_woCre
kif11cko240127_L10	438	1.87016	1.87792	wt/wt_woCre
kif11cko240127_L10	444	1.7961	1.76908	wt/wt_woCre
kif11cko240127_L10	450	1.60084	1.63458	wt/wt_woCre
kif11cko240127_L10	456	1.8653	1.85174	wt/wt_woCre
kif11cko240127_L11	6	1.08373	1.07394	wt/wt_woCre
kif11cko240127_L11	12	1.09171	1.10159	wt/wt_woCre
kif11cko240127_L11	18	1.10681	1.13131	wt/wt_woCre
kif11cko240127_L11	24	1.1811	1.16258	wt/wt_woCre
kif11cko240127_L11	30	1.19058	1.1913	wt/wt_woCre
kif11cko240127_L11	36	1.20922	1.21278	wt/wt_woCre
kif11cko240127_L11	42	1.22885	1.22334	wt/wt_woCre
kif11cko240127_L11	48	1.254	1.22079	wt/wt_woCre
kif11cko240127_L11	54	1.19339	1.20776	wt/wt_woCre
kif11cko240127_L11	60	1.18371	1.18836	wt/wt_woCre
kif11cko240127_L11	66	1.16126	1.16759	wt/wt_woCre
kif11cko240127_L11	72	1.15015	1.14989	wt/wt_woCre
kif11cko240127_L11	78	1.1292	1.13645	wt/wt_woCre
kif11cko240127_L11	84	1.12647	1.12749	wt/wt_woCre
kif11cko240127_L11	90	1.13734	1.12275	wt/wt_woCre
kif11cko240127_L11	96	1.09547	1.12164	wt/wt_woCre
kif11cko240127_L11	102	1.13715	1.12277	wt/wt_woCre
kif11cko240127_L11	108	1.1349	1.12484	wt/wt_woCre
kif11cko240127_L11	114	1.14045	1.12764	wt/wt_woCre
kif11cko240127_L11	120	1.12252	1.13246	wt/wt_woCre
kif11cko240127_L11	126	1.13259	1.14533	wt/wt_woCre
kif11cko240127_L11	132	1.1402	1.17109	wt/wt_woCre
kif11cko240127_L11	138	1.19983	1.20488	wt/wt_woCre
kif11cko240127_L11	144	1.26723	1.23908	wt/wt_woCre
kif11cko240127_L11	150	1.29699	1.2645	wt/wt_woCre
kif11cko240127_L11	156	1.27997	1.27501	wt/wt_woCre
kif11cko240127_L11	162	1.26572	1.27831	wt/wt_woCre
kif11cko240127_L11	168	1.24437	1.28341	wt/wt_woCre
kif11cko240127_L11	174	1.3064	1.29077	wt/wt_woCre
kif11cko240127_L11	180	1.30319	1.29836	wt/wt_woCre
kif11cko240127_L11	186	1.30026	1.30261	wt/wt_woCre
kif11cko240127_L11	192	1.3243	1.30057	wt/wt_woCre
kif11cko240127_L11	198	1.28386	1.29315	wt/wt_woCre
kif11cko240127_L11	204	1.29978	1.28308	wt/wt_woCre
kif11cko240127_L11	210	1.25544	1.27638	wt/wt_woCre
kif11cko240127_L11	216	1.26266	1.2787	wt/wt_woCre
kif11cko240127_L11	222	1.28695	1.29098	wt/wt_woCre
kif11cko240127_L11	228	1.30638	1.31162	wt/wt_woCre
kif11cko240127_L11	234	1.3183	1.3335	wt/wt_woCre
kif11cko240127_L11	240	1.40142	1.34887	wt/wt_woCre
kif11cko240127_L11	246	1.35401	1.35288	wt/wt_woCre
kif11cko240127_L11	252	1.35165	1.34394	wt/wt_woCre
kif11cko240127_L11	258	1.33304	1.33042	wt/wt_woCre
kif11cko240127_L11	264	1.27702	1.3215	wt/wt_woCre
kif11cko240127_L11	270	1.30965	1.31963	wt/wt_woCre
kif11cko240127_L11	276	1.35777	1.3245	wt/wt_woCre
kif11cko240127_L11	282	1.29791	1.33157	wt/wt_woCre
kif11cko240127_L11	288	1.38212	1.33572	wt/wt_woCre
kif11cko240127_L11	294	1.28263	1.33352	wt/wt_woCre
kif11cko240127_L11	300	1.36989	1.32324	wt/wt_woCre
kif11cko240127_L11	306	1.39065	1.30808	wt/wt_woCre
kif11cko240127_L11	312	1.12884	1.29259	wt/wt_woCre
kif11cko240127_L11	318	1.31229	1.28169	wt/wt_woCre
kif11cko240127_L11	324	1.32338	1.27792	wt/wt_woCre
kif11cko240127_L11	330	1.27709	1.27392	wt/wt_woCre
kif11cko240127_L11	336	1.25699	1.26243	wt/wt_woCre
kif11cko240127_L11	342	1.22829	1.24668	wt/wt_woCre
kif11cko240127_L11	348	1.24653	1.23144	wt/wt_woCre
kif11cko240127_L11	354	1.29092	1.21712	wt/wt_woCre
kif11cko240127_L11	360	1.15037	1.20646	wt/wt_woCre
kif11cko240127_L11	366	1.17685	1.21575	wt/wt_woCre
kif11cko240127_L11	372	1.22585	1.25879	wt/wt_woCre
kif11cko240127_L11	378	1.30208	1.32562	wt/wt_woCre
kif11cko240127_L11	384	1.47513	1.40081	wt/wt_woCre
kif11cko240127_L11	390	1.45837	1.47062	wt/wt_woCre
kif11cko240127_L11	396	1.53741	1.52416	wt/wt_woCre
kif11cko240127_L11	402	1.57739	1.56035	wt/wt_woCre
kif11cko240127_L11	408	1.57227	1.5812	wt/wt_woCre
kif11cko240127_L11	414	1.59212	1.59118	wt/wt_woCre
kif11cko240127_L11	420	1.58545	1.59484	wt/wt_woCre
kif11cko240127_L11	426	1.59687	1.59456	wt/wt_woCre
kif11cko240127_L11	432	1.58504	1.59212	wt/wt_woCre
kif11cko240127_L11	438	1.61373	1.58889	wt/wt_woCre
kif11cko240127_L11	444	1.54356	1.58602	wt/wt_woCre
kif11cko240127_L11	450	1.61126	1.58405	wt/wt_woCre
kif11cko240127_L11	456	1.56668	1.58313	wt/wt_woCre
kif11cko240127_L11	462	1.61344	1.58232	wt/wt_woCre
kif11cko240127_L11	468	1.55363	1.58114	wt/wt_woCre
kif11cko240127_L11	474	1.58562	1.58192	wt/wt_woCre
kif11cko240127_L11	480	1.5741	1.5864	wt/wt_woCre
kif11cko240127_L11	486	1.58369	1.59116	wt/wt_woCre
kif11cko240127_L11	492	1.62837	1.59177	wt/wt_woCre
kif11cko240127_L11	498	1.57922	1.58496	wt/wt_woCre
kif11cko240127_L11	504	1.60361	1.57009	wt/wt_woCre
kif11cko240127_L11	510	1.52025	1.55582	wt/wt_woCre
kif11cko240127_L11	516	1.52473	1.55097	wt/wt_woCre
kif11cko240127_L11	522	1.54883	1.5557	wt/wt_woCre
kif11cko240127_L11	528	1.58547	1.5671	wt/wt_woCre
kif11cko240127_L11	534	1.57106	1.5788	wt/wt_woCre
kif11cko240127_L11	540	1.59621	1.58422	wt/wt_woCre
kif11cko240127_L11	546	1.59584	1.57952	wt/wt_woCre
kif11cko240127_L11	552	1.57113	1.56332	wt/wt_woCre
kif11cko240127_L11	558	1.56064	1.54109	wt/wt_woCre
kif11cko240127_L11	564	1.47526	1.5199	wt/wt_woCre
kif11cko240127_L11	570	1.5017	1.50611	wt/wt_woCre
kif11cko240127_L11	576	1.5007	1.50402	wt/wt_woCre
kif11cko240127_L11	582	1.51364	1.51051	wt/wt_woCre
kif11cko240127_L11	588	1.51773	1.5207	wt/wt_woCre
kif11cko240127_L11	594	1.52557	1.53016	wt/wt_woCre
kif11cko240127_L11	600	1.55998	1.53503	wt/wt_woCre
kif11cko240127_L13	12	1.50385	1.44928	wt/fl_wCre
kif11cko240127_L13	18	1.33201	1.326	wt/fl_wCre
kif11cko240127_L13	24	1.13453	1.23011	wt/fl_wCre
kif11cko240127_L13	30	1.16606	1.17123	wt/fl_wCre
kif11cko240127_L13	36	1.15413	1.14914	wt/fl_wCre
kif11cko240127_L13	42	1.15763	1.14681	wt/fl_wCre
kif11cko240127_L13	48	1.1727	1.14585	wt/fl_wCre
kif11cko240127_L13	54	1.16122	1.13936	wt/fl_wCre
kif11cko240127_L13	60	1.10799	1.1265	wt/fl_wCre
kif11cko240127_L13	66	1.11015	1.11629	wt/fl_wCre
kif11cko240127_L13	72	1.08887	1.10979	wt/fl_wCre
kif11cko240127_L13	78	1.15784	1.10601	wt/fl_wCre
kif11cko240127_L13	84	1.06022	1.10667	wt/fl_wCre
kif11cko240127_L13	90	1.10742	1.11264	wt/fl_wCre
kif11cko240127_L13	96	1.13511	1.11876	wt/fl_wCre
kif11cko240127_L13	102	1.14254	1.11977	wt/fl_wCre
kif11cko240127_L13	108	1.10724	1.11604	wt/fl_wCre
kif11cko240127_L13	114	1.09151	1.11006	wt/fl_wCre
kif11cko240127_L13	120	1.11972	1.10583	wt/fl_wCre
kif11cko240127_L13	126	1.09102	1.10276	wt/fl_wCre
kif11cko240127_L13	132	1.1157	1.09942	wt/fl_wCre
kif11cko240127_L13	138	1.08411	1.09646	wt/fl_wCre
kif11cko240127_L13	144	1.0958	1.09466	wt/fl_wCre
kif11cko240127_L13	150	1.08997	1.09336	wt/fl_wCre
kif11cko240127_L13	156	1.10259	1.09165	wt/fl_wCre
kif11cko240127_L13	162	1.08602	1.089	wt/fl_wCre
kif11cko240127_L13	168	1.09404	1.08574	wt/fl_wCre
kif11cko240127_L13	174	1.06574	1.08458	wt/fl_wCre
kif11cko240127_L13	180	1.09153	1.08685	wt/fl_wCre
kif11cko240127_L13	186	1.08053	1.0924	wt/fl_wCre
kif11cko240127_L13	192	1.11732	1.09734	wt/fl_wCre
kif11cko240127_L13	198	1.0981	1.09795	wt/fl_wCre
kif11cko240127_L13	204	1.09583	1.09496	wt/fl_wCre
kif11cko240127_L13	210	1.08641	1.09028	wt/fl_wCre
kif11cko240127_L13	216	1.07876	1.08597	wt/fl_wCre
kif11cko240127_L13	222	1.0907	1.08283	wt/fl_wCre
kif11cko240127_L13	228	1.09316	1.07848	wt/fl_wCre
kif11cko240127_L13	234	1.06993	1.07776	wt/fl_wCre
kif11cko240127_L13	240	1.04279	1.08549	wt/fl_wCre
kif11cko240127_L13	246	1.10823	1.09784	wt/fl_wCre
kif11cko240127_L13	252	1.13931	1.10888	wt/fl_wCre
kif11cko240127_L13	258	1.11719	1.11302	wt/fl_wCre
kif11cko240127_L13	264	1.10982	1.10696	wt/fl_wCre
kif11cko240127_L13	270	1.09692	1.09608	wt/fl_wCre
kif11cko240127_L13	276	1.06862	1.08791	wt/fl_wCre
kif11cko240127_L13	282	1.07843	1.08771	wt/fl_wCre
kif11cko240127_L13	288	1.09644	1.0931	wt/fl_wCre
kif11cko240127_L13	294	1.10851	1.1001	wt/fl_wCre
kif11cko240127_L13	300	1.10818	1.10592	wt/fl_wCre
kif11cko240127_L13	306	1.09983	1.10833	wt/fl_wCre
kif11cko240127_L13	312	1.12698	1.10609	wt/fl_wCre
kif11cko240127_L13	318	1.09857	1.09921	wt/fl_wCre
kif11cko240127_L13	324	1.07382	1.09177	wt/fl_wCre
kif11cko240127_L13	330	1.08731	1.08767	wt/fl_wCre
kif11cko240127_L13	336	1.09621	1.08605	wt/fl_wCre
kif11cko240127_L13	342	1.06141	1.08484	wt/fl_wCre
kif11cko240127_L13	348	1.11942	1.08241	wt/fl_wCre
kif11cko240127_L13	354	1.06759	1.07901	wt/fl_wCre
kif11cko240127_L13	360	1.06569	1.07557	wt/fl_wCre
kif11cko240127_L13	366	1.07114	1.07389	wt/fl_wCre
kif11cko240127_L13	372	1.07983	1.07521	wt/fl_wCre
kif11cko240127_L13	378	1.07532	1.07786	wt/fl_wCre
kif11cko240127_L13	384	1.07625	1.07937	wt/fl_wCre
kif11cko240127_L13	390	1.08951	1.07772	wt/fl_wCre
kif11cko240127_L13	396	1.09107	1.07294	wt/fl_wCre
kif11cko240127_L13	402	1.0398	1.0664	wt/fl_wCre
kif11cko240127_L13	408	1.0647	1.06273	wt/fl_wCre
kif11cko240127_L13	414	1.05085	1.06547	wt/fl_wCre
kif11cko240127_L13	420	1.08391	1.07066	wt/fl_wCre
kif11cko240127_L13	426	1.08581	1.0736	wt/fl_wCre
kif11cko240127_L13	432	1.07607	1.07418	wt/fl_wCre
kif11cko240127_L13	438	1.04627	1.07389	wt/fl_wCre
kif11cko240127_L13	444	1.09671	1.07522	wt/fl_wCre
kif11cko240127_L13	450	1.06743	1.07658	wt/fl_wCre
kif11cko240127_L13	456	1.08904	1.07582	wt/fl_wCre
kif11cko240127_L13	462	1.06052	1.07295	wt/fl_wCre
kif11cko240127_L13	468	1.09403	1.06928	wt/fl_wCre
kif11cko240127_L13	474	1.04767	1.06919	wt/fl_wCre
kif11cko240127_L13	480	1.05047	1.07627	wt/fl_wCre
kif11cko240127_L13	486	1.1102	1.08795	wt/fl_wCre
kif11cko240127_L13	492	1.09757	1.09952	wt/fl_wCre
kif11cko240127_L13	498	1.10947	1.10568	wt/fl_wCre
kif11cko240127_L13	504	1.1504	1.10666	wt/fl_wCre
kif11cko240127_L13	510	1.04248	1.10462	wt/fl_wCre
kif11cko240127_L13	516	1.11754	1.10328	wt/fl_wCre
kif11cko240127_L13	522	1.11221	1.10554	wt/fl_wCre
kif11cko240127_L13	528	1.12223	1.10954	wt/fl_wCre
kif11cko240127_L13	534	1.08935	1.11308	wt/fl_wCre
kif11cko240127_L13	540	1.15529	1.11732	wt/fl_wCre
kif11cko240127_L13	546	1.0866	1.12538	wt/fl_wCre
kif11cko240127_L13	552	1.14182	1.14271	wt/fl_wCre
kif11cko240127_L13	558	1.14017	1.16669	wt/fl_wCre
kif11cko240127_L13	564	1.19974	1.1905	wt/fl_wCre
kif11cko240127_L13	570	1.25	1.19972	wt/fl_wCre
kif11cko240127_L13	576	1.20966	1.18339	wt/fl_wCre
kif11cko240127_L13	582	1.11583	1.15181	wt/fl_wCre
kif11cko240127_L13	588	1.10828	1.11867	wt/fl_wCre
kif11cko240127_L13	594	1.10744	1.0897	wt/fl_wCre
kif11cko240127_L13	600	1.04626	1.06914	wt/fl_wCre
kif11cko240127_L14	6	1.33206	1.35475	wt/fl_wCre
kif11cko240127_L14	12	1.41314	1.30344	wt/fl_wCre
kif11cko240127_L14	18	1.29431	1.25178	wt/fl_wCre
kif11cko240127_L14	24	1.1158	1.20321	wt/fl_wCre
kif11cko240127_L14	30	1.10276	1.16155	wt/fl_wCre
kif11cko240127_L14	36	1.10481	1.12805	wt/fl_wCre
kif11cko240127_L14	42	1.10511	1.10294	wt/fl_wCre
kif11cko240127_L14	48	1.10638	1.08486	wt/fl_wCre
kif11cko240127_L14	54	1.06475	1.07227	wt/fl_wCre
kif11cko240127_L14	60	1.09244	1.06436	wt/fl_wCre
kif11cko240127_L14	66	1.04203	1.06058	wt/fl_wCre
kif11cko240127_L14	72	1.04383	1.06067	wt/fl_wCre
kif11cko240127_L14	78	1.05108	1.06422	wt/fl_wCre
kif11cko240127_L14	84	1.09034	1.06996	wt/fl_wCre
kif11cko240127_L14	90	1.09636	1.07648	wt/fl_wCre
kif11cko240127_L14	96	1.0798	1.0829	wt/fl_wCre
kif11cko240127_L14	102	1.07258	1.08881	wt/fl_wCre
kif11cko240127_L14	108	1.12286	1.09388	wt/fl_wCre
kif11cko240127_L14	114	1.08123	1.09771	wt/fl_wCre
kif11cko240127_L14	120	1.11633	1.09995	wt/fl_wCre
kif11cko240127_L14	126	1.13471	1.10062	wt/fl_wCre
kif11cko240127_L14	132	1.07508	1.1	wt/fl_wCre
kif11cko240127_L14	138	1.07246	1.09899	wt/fl_wCre
kif11cko240127_L14	144	1.0973	1.09841	wt/fl_wCre
kif11cko240127_L14	150	1.12072	1.09795	wt/fl_wCre
kif11cko240127_L14	156	1.1	1.09721	wt/fl_wCre
kif11cko240127_L14	162	1.05528	1.09643	wt/fl_wCre
kif11cko240127_L14	168	1.10919	1.09581	wt/fl_wCre
kif11cko240127_L14	174	1.10872	1.09472	wt/fl_wCre
kif11cko240127_L14	180	1.11784	1.09247	wt/fl_wCre
kif11cko240127_L14	186	1.09477	1.08912	wt/fl_wCre
kif11cko240127_L14	192	1.05229	1.08551	wt/fl_wCre
kif11cko240127_L14	198	1.08002	1.08248	wt/fl_wCre
kif11cko240127_L14	204	1.0894	1.08018	wt/fl_wCre
kif11cko240127_L14	210	1.0464	1.07852	wt/fl_wCre
kif11cko240127_L14	216	1.09519	1.07703	wt/fl_wCre
kif11cko240127_L14	228	1.09694	1.07521	wt/fl_wCre
kif11cko240127_L14	234	1.073	1.07283	wt/fl_wCre
kif11cko240127_L14	240	1.07784	1.0699	wt/fl_wCre
kif11cko240127_L14	246	1.07427	1.06705	wt/fl_wCre
kif11cko240127_L14	252	1.04122	1.06503	wt/fl_wCre
kif11cko240127_L14	258	1.04539	1.06445	wt/fl_wCre
kif11cko240127_L14	264	1.07764	1.06569	wt/fl_wCre
kif11cko240127_L14	270	1.04977	1.0683	wt/fl_wCre
kif11cko240127_L14	276	1.08259	1.07173	wt/fl_wCre
kif11cko240127_L14	282	1.08455	1.07545	wt/fl_wCre
kif11cko240127_L14	288	1.06267	1.07904	wt/fl_wCre
kif11cko240127_L14	294	1.0963	1.0821	wt/fl_wCre
kif11cko240127_L14	300	1.10178	1.08418	wt/fl_wCre
kif11cko240127_L14	306	1.09019	1.08501	wt/fl_wCre
kif11cko240127_L14	312	1.08822	1.08512	wt/fl_wCre
kif11cko240127_L14	318	1.05968	1.08517	wt/fl_wCre
kif11cko240127_L14	330	1.09289	1.0855	wt/fl_wCre
kif11cko240127_L14	336	1.08826	1.08639	wt/fl_wCre
kif11cko240127_L14	342	1.09531	1.08797	wt/fl_wCre
kif11cko240127_L14	348	1.06724	1.09036	wt/fl_wCre
kif11cko240127_L14	354	1.07819	1.09366	wt/fl_wCre
kif11cko240127_L14	360	1.10818	1.0977	wt/fl_wCre
kif11cko240127_L14	366	1.12068	1.10147	wt/fl_wCre
kif11cko240127_L14	372	1.14367	1.10468	wt/fl_wCre
kif11cko240127_L14	378	1.06858	1.10743	wt/fl_wCre
kif11cko240127_L14	390	1.0763	1.1105	wt/fl_wCre
kif11cko240127_L14	396	1.1274	1.11444	wt/fl_wCre
kif11cko240127_L14	408	1.12413	1.1183	wt/fl_wCre
kif11cko240127_L14	414	1.17366	1.12111	wt/fl_wCre
kif11cko240127_L14	420	1.10704	1.1232	wt/fl_wCre
kif11cko240127_L14	432	1.09585	1.12529	wt/fl_wCre
kif11cko240127_L14	438	1.11907	1.12808	wt/fl_wCre
kif11cko240127_L14	444	1.08094	1.13191	wt/fl_wCre
kif11cko240127_L14	450	1.17073	1.13554	wt/fl_wCre
kif11cko240127_L14	456	1.18697	1.13734	wt/fl_wCre
kif11cko240127_L14	462	1.1504	1.13612	wt/fl_wCre
kif11cko240127_L14	468	1.12344	1.13249	wt/fl_wCre
kif11cko240127_L14	474	1.11615	1.12752	wt/fl_wCre
kif11cko240127_L14	480	1.10016	1.12213	wt/fl_wCre
kif11cko240127_L14	492	1.10599	1.11692	wt/fl_wCre
kif11cko240127_L14	498	1.11143	1.11128	wt/fl_wCre
kif11cko240127_L14	504	1.17568	1.10459	wt/fl_wCre
kif11cko240127_L14	510	1.06092	1.09727	wt/fl_wCre
kif11cko240127_L14	516	1.06465	1.08996	wt/fl_wCre
kif11cko240127_L14	522	1.09436	1.08311	wt/fl_wCre
kif11cko240127_L14	528	1.08005	1.07702	wt/fl_wCre
kif11cko240127_L14	534	1.05603	1.07163	wt/fl_wCre
kif11cko240127_L14	540	1.08875	1.06683	wt/fl_wCre
kif11cko240127_L14	546	1.08036	1.06262	wt/fl_wCre
kif11cko240127_L14	552	1.0331	1.05923	wt/fl_wCre
kif11cko240127_L14	558	1.0627	1.05744	wt/fl_wCre
kif11cko240127_L14	564	1.02977	1.05774	wt/fl_wCre
kif11cko240127_L14	570	1.02817	1.06016	wt/fl_wCre
kif11cko240127_L14	576	1.11029	1.06352	wt/fl_wCre
kif11cko240127_L14	582	1.0837	1.06662	wt/fl_wCre
kif11cko240127_L14	588	1.06528	1.06931	wt/fl_wCre
kif11cko240127_L14	594	1.03378	1.07165	wt/fl_wCre
kif11cko240127_L14	600	1.11286	1.07336	wt/fl_wCre
kif11cko240127_L15	12	1.23145	1.21469	wt/fl_wCre
kif11cko240127_L15	18	1.17033	1.19445	wt/fl_wCre
kif11cko240127_L15	24	1.1737	1.18104	wt/fl_wCre
kif11cko240127_L15	30	1.19324	1.17205	wt/fl_wCre
kif11cko240127_L15	36	1.14023	1.16303	wt/fl_wCre
kif11cko240127_L15	42	1.18762	1.15072	wt/fl_wCre
kif11cko240127_L15	48	1.12785	1.13417	wt/fl_wCre
kif11cko240127_L15	54	1.10086	1.12074	wt/fl_wCre
kif11cko240127_L15	60	1.10738	1.11692	wt/fl_wCre
kif11cko240127_L15	66	1.11153	1.11758	wt/fl_wCre
kif11cko240127_L15	72	1.14898	1.11589	wt/fl_wCre
kif11cko240127_L15	78	1.12862	1.11005	wt/fl_wCre
kif11cko240127_L15	84	1.05517	1.1006	wt/fl_wCre
kif11cko240127_L15	90	1.10731	1.09257	wt/fl_wCre
kif11cko240127_L15	96	1.09049	1.09054	wt/fl_wCre
kif11cko240127_L15	102	1.08518	1.09271	wt/fl_wCre
kif11cko240127_L15	108	1.10427	1.09593	wt/fl_wCre
kif11cko240127_L15	114	1.09647	1.0982	wt/fl_wCre
kif11cko240127_L15	120	1.0995	1.09894	wt/fl_wCre
kif11cko240127_L15	126	1.09991	1.0978	wt/fl_wCre
kif11cko240127_L15	132	1.09322	1.0942	wt/fl_wCre
kif11cko240127_L15	138	1.10311	1.08835	wt/fl_wCre
kif11cko240127_L15	144	1.06455	1.08388	wt/fl_wCre
kif11cko240127_L15	150	1.07909	1.08416	wt/fl_wCre
kif11cko240127_L15	156	1.09577	1.08805	wt/fl_wCre
kif11cko240127_L15	162	1.08921	1.09309	wt/fl_wCre
kif11cko240127_L15	168	1.09739	1.09606	wt/fl_wCre
kif11cko240127_L15	174	1.11155	1.09463	wt/fl_wCre
kif11cko240127_L15	180	1.08966	1.09093	wt/fl_wCre
kif11cko240127_L15	186	1.07044	1.08809	wt/fl_wCre
kif11cko240127_L15	192	1.0897	1.08892	wt/fl_wCre
kif11cko240127_L15	198	1.09737	1.09495	wt/fl_wCre
kif11cko240127_L15	204	1.09656	1.10297	wt/fl_wCre
kif11cko240127_L15	210	1.11776	1.10934	wt/fl_wCre
kif11cko240127_L15	216	1.11662	1.11138	wt/fl_wCre
kif11cko240127_L15	222	1.11647	1.10937	wt/fl_wCre
kif11cko240127_L15	228	1.09288	1.10489	wt/fl_wCre
kif11cko240127_L15	234	1.10148	1.10163	wt/fl_wCre
kif11cko240127_L15	240	1.09327	1.10231	wt/fl_wCre
kif11cko240127_L15	246	1.10541	1.10367	wt/fl_wCre
kif11cko240127_L15	252	1.12262	1.10201	wt/fl_wCre
kif11cko240127_L15	258	1.09471	1.09789	wt/fl_wCre
kif11cko240127_L15	264	1.08458	1.09324	wt/fl_wCre
kif11cko240127_L15	270	1.07991	1.09131	wt/fl_wCre
kif11cko240127_L15	276	1.10229	1.09436	wt/fl_wCre
kif11cko240127_L15	282	1.1013	1.09936	wt/fl_wCre
kif11cko240127_L15	288	1.10478	1.10281	wt/fl_wCre
kif11cko240127_L15	294	1.10456	1.10449	wt/fl_wCre
kif11cko240127_L15	300	1.11163	1.10543	wt/fl_wCre
kif11cko240127_L15	306	1.0951	1.1076	wt/fl_wCre
kif11cko240127_L15	312	1.10445	1.11095	wt/fl_wCre
kif11cko240127_L15	318	1.13422	1.11471	wt/fl_wCre
kif11cko240127_L15	324	1.108	1.11771	wt/fl_wCre
kif11cko240127_L15	330	1.11664	1.11882	wt/fl_wCre
kif11cko240127_L15	336	1.11776	1.11738	wt/fl_wCre
kif11cko240127_L15	342	1.1217	1.11288	wt/fl_wCre
kif11cko240127_L15	348	1.10071	1.10479	wt/fl_wCre
kif11cko240127_L15	354	1.10677	1.09343	wt/fl_wCre
kif11cko240127_L15	360	1.0628	1.08259	wt/fl_wCre
kif11cko240127_L15	366	1.08283	1.07599	wt/fl_wCre
kif11cko240127_L15	372	1.06395	1.0739	wt/fl_wCre
kif11cko240127_L15	378	1.08008	1.07532	wt/fl_wCre
kif11cko240127_L15	384	1.09388	1.07789	wt/fl_wCre
kif11cko240127_L15	390	1.06354	1.08013	wt/fl_wCre
kif11cko240127_L15	396	1.10241	1.08529	wt/fl_wCre
kif11cko240127_L15	402	1.07013	1.09663	wt/fl_wCre
kif11cko240127_L15	408	1.11303	1.11536	wt/fl_wCre
kif11cko240127_L15	414	1.15097	1.1358	wt/fl_wCre
kif11cko240127_L15	420	1.15534	1.15199	wt/fl_wCre
kif11cko240127_L15	426	1.16502	1.16369	wt/fl_wCre
kif11cko240127_L15	432	1.15446	1.17153	wt/fl_wCre
kif11cko240127_L15	438	1.19979	1.17387	wt/fl_wCre
kif11cko240127_L15	444	1.16563	1.1699	wt/fl_wCre
kif11cko240127_L15	450	1.16313	1.16428	wt/fl_wCre
kif11cko240127_L15	456	1.14525	1.16178	wt/fl_wCre
kif11cko240127_L15	462	1.16148	1.16209	wt/fl_wCre
kif11cko240127_L15	468	1.18531	1.1639	wt/fl_wCre
kif11cko240127_L15	474	1.15003	1.16686	wt/fl_wCre
kif11cko240127_L15	480	1.16742	1.17051	wt/fl_wCre
kif11cko240127_L15	486	1.18535	1.17292	wt/fl_wCre
kif11cko240127_L15	492	1.18212	1.17291	wt/fl_wCre
kif11cko240127_L15	498	1.14643	1.17296	wt/fl_wCre
kif11cko240127_L15	504	1.17996	1.17395	wt/fl_wCre
kif11cko240127_L15	510	1.17137	1.17493	wt/fl_wCre
kif11cko240127_L15	516	1.18862	1.17044	wt/fl_wCre
kif11cko240127_L15	522	1.16376	1.1561	wt/fl_wCre
kif11cko240127_L15	528	1.1368	1.13638	wt/fl_wCre
kif11cko240127_L15	534	1.10416	1.11794	wt/fl_wCre
kif11cko240127_L15	540	1.10819	1.10732	wt/fl_wCre
kif11cko240127_L15	546	1.08428	1.10891	wt/fl_wCre
kif11cko240127_L15	552	1.12867	1.11849	wt/fl_wCre
kif11cko240127_L15	558	1.13662	1.12986	wt/fl_wCre
kif11cko240127_L15	564	1.14589	1.13746	wt/fl_wCre
kif11cko240127_L15	570	1.13431	1.13711	wt/fl_wCre
kif11cko240127_L15	576	1.14955	1.12939	wt/fl_wCre
kif11cko240127_L15	582	1.09786	1.11773	wt/fl_wCre
kif11cko240127_L15	588	1.09932	1.1099	wt/fl_wCre
kif11cko240127_L15	594	1.10718	1.10588	wt/fl_wCre
kif11cko240127_L15	600	1.10851	1.10288	wt/fl_wCre
kif11cko240127_L16	18	1.73075	1.72884	wt/fl_wCre
kif11cko240127_L16	24	1.57475	1.57889	wt/fl_wCre
kif11cko240127_L16	30	1.44709	1.45983	wt/fl_wCre
kif11cko240127_L16	36	1.32434	1.26696	wt/fl_wCre
kif11cko240127_L16	42	1.11956	1.19792	wt/fl_wCre
kif11cko240127_L16	48	1.23486	1.20082	wt/fl_wCre
kif11cko240127_L16	54	1.20231	1.18429	wt/fl_wCre
kif11cko240127_L16	60	1.13089	1.14849	wt/fl_wCre
kif11cko240127_L16	66	1.10927	1.1153	wt/fl_wCre
kif11cko240127_L16	72	1.11546	1.10211	wt/fl_wCre
kif11cko240127_L16	78	1.09662	1.10701	wt/fl_wCre
kif11cko240127_L16	84	1.08802	1.07972	wt/fl_wCre
kif11cko240127_L16	90	1.04366	1.04916	wt/fl_wCre
kif11cko240127_L16	96	1.05771	1.05516	wt/fl_wCre
kif11cko240127_L16	102	1.08248	1.08398	wt/fl_wCre
kif11cko240127_L16	108	1.10893	1.11018	wt/fl_wCre
kif11cko240127_L16	114	1.12402	1.11525	wt/fl_wCre
kif11cko240127_L16	120	1.07471	1.09085	wt/fl_wCre
kif11cko240127_L16	126	1.08065	1.06249	wt/fl_wCre
kif11cko240127_L16	132	1.04033	1.05582	wt/fl_wCre
kif11cko240127_L16	138	1.07397	1.06316	wt/fl_wCre
kif11cko240127_L16	144	1.06126	1.069	wt/fl_wCre
kif11cko240127_L16	150	1.0724	1.06403	wt/fl_wCre
kif11cko240127_L16	156	1.0447	1.05553	wt/fl_wCre
kif11cko240127_L16	162	1.06397	1.05222	wt/fl_wCre
kif11cko240127_L16	168	1.04246	1.05231	wt/fl_wCre
kif11cko240127_L16	174	1.06057	1.05164	wt/fl_wCre
kif11cko240127_L16	180	1.03524	1.04723	wt/fl_wCre
kif11cko240127_L16	186	1.05303	1.03926	wt/fl_wCre
kif11cko240127_L16	192	1.03028	1.03947	wt/fl_wCre
kif11cko240127_L16	198	1.0569	1.05448	wt/fl_wCre
kif11cko240127_L16	204	1.06102	1.05888	wt/fl_wCre
kif11cko240127_L16	210	1.02999	1.03521	wt/fl_wCre
kif11cko240127_L16	216	1.02333	1.01931	wt/fl_wCre
kif11cko240127_L16	222	1.02519	1.02166	wt/fl_wCre
kif11cko240127_L16	228	1.03339	1.03897	wt/fl_wCre
kif11cko240127_L16	234	1.04688	1.05408	wt/fl_wCre
kif11cko240127_L16	240	1.0714	1.05211	wt/fl_wCre
kif11cko240127_L16	246	1.02599	1.04126	wt/fl_wCre
kif11cko240127_L16	252	1.03934	1.0336	wt/fl_wCre
kif11cko240127_L16	258	1.03013	1.0337	wt/fl_wCre
kif11cko240127_L16	264	1.04598	1.04159	wt/fl_wCre
kif11cko240127_L16	270	1.04622	1.0467	wt/fl_wCre
kif11cko240127_L16	276	1.03617	1.04335	wt/fl_wCre
kif11cko240127_L16	282	1.0595	1.04853	wt/fl_wCre
kif11cko240127_L16	288	1.04976	1.05643	wt/fl_wCre
kif11cko240127_L16	294	1.05575	1.05707	wt/fl_wCre
kif11cko240127_L16	300	1.0622	1.05412	wt/fl_wCre
kif11cko240127_L16	306	1.03982	1.05226	wt/fl_wCre
kif11cko240127_L16	312	1.06027	1.04656	wt/fl_wCre
kif11cko240127_L16	318	1.02513	1.03413	wt/fl_wCre
kif11cko240127_L16	324	1.02733	1.0299	wt/fl_wCre
kif11cko240127_L16	330	1.05697	1.04489	wt/fl_wCre
kif11cko240127_L16	336	1.04446	1.0568	wt/fl_wCre
kif11cko240127_L16	342	1.05752	1.04885	wt/fl_wCre
kif11cko240127_L16	348	1.046	1.04821	wt/fl_wCre
kif11cko240127_L16	354	1.03748	1.04878	wt/fl_wCre
kif11cko240127_L16	360	1.06336	1.03984	wt/fl_wCre
kif11cko240127_L16	366	1.01411	1.03916	wt/fl_wCre
kif11cko240127_L16	372	1.0823	1.06117	wt/fl_wCre
kif11cko240127_L16	378	1.06006	1.07833	wt/fl_wCre
kif11cko240127_L16	384	1.07823	1.06591	wt/fl_wCre
kif11cko240127_L16	390	1.05269	1.05217	wt/fl_wCre
kif11cko240127_L16	396	1.05242	1.0636	wt/fl_wCre
kif11cko240127_L16	402	1.0774	1.06634	wt/fl_wCre
kif11cko240127_L16	408	1.03642	1.04237	wt/fl_wCre
kif11cko240127_L16	414	1.06488	1.06249	wt/fl_wCre
kif11cko240127_L16	420	1.08931	1.08919	wt/fl_wCre
kif11cko240127_L16	426	1.07092	1.07126	wt/fl_wCre
kif11cko240127_L16	432	1.03865	1.0417	wt/fl_wCre
kif11cko240127_L16	438	1.04507	1.04039	wt/fl_wCre
kif11cko240127_L16	444	1.05002	1.05041	wt/fl_wCre
kif11cko240127_L16	450	1.04453	1.04787	wt/fl_wCre
kif11cko240127_L16	456	1.03824	1.03795	wt/fl_wCre
kif11cko240127_L16	462	1.0369	1.03234	wt/fl_wCre
kif11cko240127_L16	468	1.03402	1.03995	wt/fl_wCre
kif11cko240127_L16	474	1.06962	1.06378	wt/fl_wCre
kif11cko240127_L16	480	1.08316	1.0873	wt/fl_wCre
kif11cko240127_L16	486	1.0929	1.09395	wt/fl_wCre
kif11cko240127_L16	492	1.0798	1.0772	wt/fl_wCre
kif11cko240127_L16	498	1.07061	1.06544	wt/fl_wCre
kif11cko240127_L16	504	1.0732	1.08299	wt/fl_wCre
kif11cko240127_L16	510	1.10367	1.10305	wt/fl_wCre
kif11cko240127_L16	516	1.10491	1.09808	wt/fl_wCre
kif11cko240127_L16	522	1.09107	1.08867	wt/fl_wCre
kif11cko240127_L16	528	1.08374	1.0976	wt/fl_wCre
kif11cko240127_L16	534	1.11843	1.1081	wt/fl_wCre
kif11cko240127_L16	540	1.10729	1.10542	wt/fl_wCre
kif11cko240127_L16	546	1.10341	1.1123	wt/fl_wCre
kif11cko240127_L16	552	1.12976	1.12298	wt/fl_wCre
kif11cko240127_L16	558	1.12641	1.1245	wt/fl_wCre
kif11cko240127_L16	564	1.10167	1.11561	wt/fl_wCre
kif11cko240127_L16	570	1.11991	1.09889	wt/fl_wCre
kif11cko240127_L16	576	1.06379	1.08053	wt/fl_wCre
kif11cko240127_L16	582	1.07598	1.06912	wt/fl_wCre
kif11cko240127_L16	588	1.08039	1.07922	wt/fl_wCre
kif11cko240127_L16	594	1.11475	1.12051	wt/fl_wCre
kif11cko240127_L16	600	1.18568	1.17717	wt/fl_wCre
kif11cko240127_L17	12	1.58872	1.58573	wt/fl_wCre
kif11cko240127_L17	18	1.3165	1.32363	wt/fl_wCre
kif11cko240127_L17	24	1.24783	1.24239	wt/fl_wCre
kif11cko240127_L17	30	1.23932	1.24066	wt/fl_wCre
kif11cko240127_L17	36	1.20457	1.20288	wt/fl_wCre
kif11cko240127_L17	42	1.15251	1.15819	wt/fl_wCre
kif11cko240127_L17	48	1.15898	1.15364	wt/fl_wCre
kif11cko240127_L17	54	1.16526	1.16295	wt/fl_wCre
kif11cko240127_L17	60	1.15021	1.15281	wt/fl_wCre
kif11cko240127_L17	66	1.12123	1.13487	wt/fl_wCre
kif11cko240127_L17	72	1.15015	1.12657	wt/fl_wCre
kif11cko240127_L17	78	1.11609	1.12356	wt/fl_wCre
kif11cko240127_L17	84	1.10754	1.11985	wt/fl_wCre
kif11cko240127_L17	90	1.13735	1.12469	wt/fl_wCre
kif11cko240127_L17	96	1.13378	1.14288	wt/fl_wCre
kif11cko240127_L17	102	1.162	1.14633	wt/fl_wCre
kif11cko240127_L17	108	1.10541	1.11267	wt/fl_wCre
kif11cko240127_L17	114	1.04348	1.07541	wt/fl_wCre
kif11cko240127_L17	120	1.12324	1.06925	wt/fl_wCre
kif11cko240127_L17	126	1.0585	1.07806	wt/fl_wCre
kif11cko240127_L17	132	1.05764	1.08097	wt/fl_wCre
kif11cko240127_L17	138	1.11337	1.08912	wt/fl_wCre
kif11cko240127_L17	144	1.10521	1.11203	wt/fl_wCre
kif11cko240127_L17	150	1.12281	1.12046	wt/fl_wCre
kif11cko240127_L17	156	1.08499	1.08972	wt/fl_wCre
kif11cko240127_L17	162	1.05559	1.05192	wt/fl_wCre
kif11cko240127_L17	168	1.04617	1.04251	wt/fl_wCre
kif11cko240127_L17	174	1.03607	1.05355	wt/fl_wCre
kif11cko240127_L17	180	1.09363	1.0682	wt/fl_wCre
kif11cko240127_L17	186	1.0614	1.07732	wt/fl_wCre
kif11cko240127_L17	192	1.07015	1.07136	wt/fl_wCre
kif11cko240127_L17	198	1.04944	1.04264	wt/fl_wCre
kif11cko240127_L17	204	1.03087	1.02605	wt/fl_wCre
kif11cko240127_L17	210	1.03679	1.05211	wt/fl_wCre
kif11cko240127_L17	216	1.09735	1.08901	wt/fl_wCre
kif11cko240127_L17	222	1.09745	1.09994	wt/fl_wCre
kif11cko240127_L17	228	1.10822	1.09066	wt/fl_wCre
kif11cko240127_L17	234	1.04246	1.07609	wt/fl_wCre
kif11cko240127_L17	240	1.09514	1.06543	wt/fl_wCre
kif11cko240127_L17	246	1.04374	1.06343	wt/fl_wCre
kif11cko240127_L17	252	1.08095	1.06267	wt/fl_wCre
kif11cko240127_L17	258	1.04539	1.05726	wt/fl_wCre
kif11cko240127_L17	264	1.04895	1.05955	wt/fl_wCre
kif11cko240127_L17	270	1.10273	1.07849	wt/fl_wCre
kif11cko240127_L17	276	1.08229	1.09125	wt/fl_wCre
kif11cko240127_L17	282	1.07058	1.07713	wt/fl_wCre
kif11cko240127_L17	288	1.05246	1.05578	wt/fl_wCre
kif11cko240127_L17	294	1.06302	1.05043	wt/fl_wCre
kif11cko240127_L17	300	1.06189	1.05844	wt/fl_wCre
kif11cko240127_L17	306	1.05158	1.07043	wt/fl_wCre
kif11cko240127_L17	312	1.08333	1.07604	wt/fl_wCre
kif11cko240127_L17	318	1.07606	1.06912	wt/fl_wCre
kif11cko240127_L17	324	1.06401	1.06121	wt/fl_wCre
kif11cko240127_L17	330	1.04617	1.06356	wt/fl_wCre
kif11cko240127_L17	336	1.08226	1.06848	wt/fl_wCre
kif11cko240127_L17	342	1.0641	1.06697	wt/fl_wCre
kif11cko240127_L17	348	1.0635	1.06382	wt/fl_wCre
kif11cko240127_L17	354	1.06606	1.06525	wt/fl_wCre
kif11cko240127_L17	360	1.0636	1.06944	wt/fl_wCre
kif11cko240127_L17	366	1.08234	1.07268	wt/fl_wCre
kif11cko240127_L17	372	1.06693	1.07173	wt/fl_wCre
kif11cko240127_L17	378	1.06221	1.06692	wt/fl_wCre
kif11cko240127_L17	384	1.07635	1.06838	wt/fl_wCre
kif11cko240127_L17	390	1.07136	1.07353	wt/fl_wCre
kif11cko240127_L17	396	1.07815	1.07742	wt/fl_wCre
kif11cko240127_L17	402	1.06944	1.08168	wt/fl_wCre
kif11cko240127_L17	408	1.10329	1.08815	wt/fl_wCre
kif11cko240127_L17	414	1.09962	1.09283	wt/fl_wCre
kif11cko240127_L17	420	1.07347	1.09254	wt/fl_wCre
kif11cko240127_L17	426	1.08571	1.09331	wt/fl_wCre
kif11cko240127_L17	432	1.13396	1.10109	wt/fl_wCre
kif11cko240127_L17	438	1.09473	1.11225	wt/fl_wCre
kif11cko240127_L17	444	1.11413	1.12045	wt/fl_wCre
kif11cko240127_L17	450	1.12051	1.11784	wt/fl_wCre
kif11cko240127_L17	456	1.10894	1.10032	wt/fl_wCre
kif11cko240127_L17	462	1.07825	1.08023	wt/fl_wCre
kif11cko240127_L17	468	1.05986	1.07065	wt/fl_wCre
kif11cko240127_L17	474	1.08409	1.07117	wt/fl_wCre
kif11cko240127_L17	480	1.07151	1.07948	wt/fl_wCre
kif11cko240127_L17	486	1.10177	1.09918	wt/fl_wCre
kif11cko240127_L17	492	1.13934	1.1343	wt/fl_wCre
kif11cko240127_L17	498	1.16865	1.18458	wt/fl_wCre
kif11cko240127_L17	504	1.25635	1.24092	wt/fl_wCre
kif11cko240127_L17	510	1.26869	1.26309	wt/fl_wCre
kif11cko240127_L17	516	1.19933	1.22267	wt/fl_wCre
kif11cko240127_L17	522	1.18928	1.16958	wt/fl_wCre
kif11cko240127_L17	528	1.14535	1.1577	wt/fl_wCre
kif11cko240127_L17	534	1.19492	1.17822	wt/fl_wCre
kif11cko240127_L17	540	1.18884	1.20758	wt/fl_wCre
kif11cko240127_L17	546	1.23031	1.22583	wt/fl_wCre
kif11cko240127_L17	552	1.23889	1.22763	wt/fl_wCre
kif11cko240127_L17	558	1.25404	1.26256	wt/fl_wCre
kif11cko240127_L17	564	1.33594	1.34394	wt/fl_wCre
kif11cko240127_L17	570	1.35348	1.34171	wt/fl_wCre
kif11cko240127_L17	576	1.31231	1.30117	wt/fl_wCre
kif11cko240127_L17	582	1.27227	1.29972	wt/fl_wCre
kif11cko240127_L17	588	1.32548	1.3177	wt/fl_wCre
kif11cko240127_L17	594	1.33635	1.32509	wt/fl_wCre
kif11cko240127_L17	600	1.35468	1.34727	wt/fl_wCre
kif11cko240127_L18	18	1.35988	1.32516	wt/fl_wCre
kif11cko240127_L18	24	1.30824	1.26954	wt/fl_wCre
kif11cko240127_L18	30	1.13815	1.22309	wt/fl_wCre
kif11cko240127_L18	36	1.15086	1.19202	wt/fl_wCre
kif11cko240127_L18	42	1.19244	1.17877	wt/fl_wCre
kif11cko240127_L18	48	1.20063	1.17571	wt/fl_wCre
kif11cko240127_L18	54	1.16642	1.17393	wt/fl_wCre
kif11cko240127_L18	60	1.21444	1.16976	wt/fl_wCre
kif11cko240127_L18	66	1.1412	1.16158	wt/fl_wCre
kif11cko240127_L18	72	1.14534	1.15086	wt/fl_wCre
kif11cko240127_L18	78	1.13689	1.13927	wt/fl_wCre
kif11cko240127_L18	84	1.14623	1.12617	wt/fl_wCre
kif11cko240127_L18	90	1.10651	1.11108	wt/fl_wCre
kif11cko240127_L18	96	1.10463	1.09658	wt/fl_wCre
kif11cko240127_L18	102	1.04335	1.08529	wt/fl_wCre
kif11cko240127_L18	108	1.10422	1.07707	wt/fl_wCre
kif11cko240127_L18	114	1.0808	1.07139	wt/fl_wCre
kif11cko240127_L18	120	1.06912	1.06895	wt/fl_wCre
kif11cko240127_L18	126	1.05732	1.07089	wt/fl_wCre
kif11cko240127_L18	132	1.052	1.07893	wt/fl_wCre
kif11cko240127_L18	138	1.08284	1.09349	wt/fl_wCre
kif11cko240127_L18	144	1.11341	1.10922	wt/fl_wCre
kif11cko240127_L18	150	1.20262	1.11969	wt/fl_wCre
kif11cko240127_L18	156	1.08996	1.12144	wt/fl_wCre
kif11cko240127_L18	162	1.07341	1.11834	wt/fl_wCre
kif11cko240127_L18	168	1.14391	1.11457	wt/fl_wCre
kif11cko240127_L18	174	1.11976	1.10865	wt/fl_wCre
kif11cko240127_L18	180	1.08903	1.09861	wt/fl_wCre
kif11cko240127_L18	186	1.11091	1.08627	wt/fl_wCre
kif11cko240127_L18	192	1.0528	1.07442	wt/fl_wCre
kif11cko240127_L18	198	1.04887	1.06587	wt/fl_wCre
kif11cko240127_L18	204	1.07221	1.06271	wt/fl_wCre
kif11cko240127_L18	210	1.05425	1.06411	wt/fl_wCre
kif11cko240127_L18	216	1.06591	1.06854	wt/fl_wCre
kif11cko240127_L18	222	1.10575	1.0748	wt/fl_wCre
kif11cko240127_L18	228	1.0437	1.08175	wt/fl_wCre
kif11cko240127_L18	234	1.08803	1.08839	wt/fl_wCre
kif11cko240127_L18	240	1.12779	1.09362	wt/fl_wCre
kif11cko240127_L18	246	1.08594	1.09587	wt/fl_wCre
kif11cko240127_L18	252	1.10073	1.09419	wt/fl_wCre
kif11cko240127_L18	258	1.08965	1.09045	wt/fl_wCre
kif11cko240127_L18	264	1.06164	1.0867	wt/fl_wCre
kif11cko240127_L18	270	1.10354	1.08278	wt/fl_wCre
kif11cko240127_L18	276	1.08953	1.07823	wt/fl_wCre
kif11cko240127_L18	282	1.04848	1.07369	wt/fl_wCre
kif11cko240127_L18	288	1.0782	1.0699	wt/fl_wCre
kif11cko240127_L18	294	1.06673	1.06731	wt/fl_wCre
kif11cko240127_L18	306	1.06356	1.06532	wt/fl_wCre
kif11cko240127_L18	312	1.07471	1.06329	wt/fl_wCre
kif11cko240127_L18	318	1.04845	1.06144	wt/fl_wCre
kif11cko240127_L18	324	1.07139	1.0602	wt/fl_wCre
kif11cko240127_L18	330	1.04809	1.05976	wt/fl_wCre
kif11cko240127_L18	336	1.06827	1.06031	wt/fl_wCre
kif11cko240127_L18	342	1.06737	1.06189	wt/fl_wCre
kif11cko240127_L18	348	1.05979	1.06475	wt/fl_wCre
kif11cko240127_L18	354	1.04817	1.06987	wt/fl_wCre
kif11cko240127_L18	360	1.08511	1.07769	wt/fl_wCre
kif11cko240127_L18	366	1.09117	1.08563	wt/fl_wCre
kif11cko240127_L18	372	1.10872	1.09106	wt/fl_wCre
kif11cko240127_L18	378	1.07238	1.09434	wt/fl_wCre
kif11cko240127_L18	384	1.08857	1.09592	wt/fl_wCre
kif11cko240127_L18	390	1.11701	1.09374	wt/fl_wCre
kif11cko240127_L18	396	1.11064	1.08608	wt/fl_wCre
kif11cko240127_L18	402	1.07103	1.07506	wt/fl_wCre
kif11cko240127_L18	408	1.03603	1.06442	wt/fl_wCre
kif11cko240127_L18	414	1.04291	1.05914	wt/fl_wCre
kif11cko240127_L18	420	1.06444	1.05862	wt/fl_wCre
kif11cko240127_L18	426	1.06567	1.06068	wt/fl_wCre
kif11cko240127_L18	432	1.07533	1.0631	wt/fl_wCre
kif11cko240127_L18	438	1.06986	1.06429	wt/fl_wCre
kif11cko240127_L18	444	1.08203	1.06552	wt/fl_wCre
kif11cko240127_L18	450	1.04869	1.06907	wt/fl_wCre
kif11cko240127_L18	456	1.07584	1.07832	wt/fl_wCre
kif11cko240127_L18	462	1.0749	1.09611	wt/fl_wCre
kif11cko240127_L18	468	1.11856	1.12188	wt/fl_wCre
kif11cko240127_L18	474	1.14085	1.15359	wt/fl_wCre
kif11cko240127_L18	480	1.20051	1.18667	wt/fl_wCre
kif11cko240127_L18	486	1.21889	1.21605	wt/fl_wCre
kif11cko240127_L18	492	1.23093	1.23726	wt/fl_wCre
kif11cko240127_L18	498	1.2954	1.24669	wt/fl_wCre
kif11cko240127_L18	504	1.23305	1.24349	wt/fl_wCre
kif11cko240127_L18	510	1.24713	1.22862	wt/fl_wCre
kif11cko240127_L18	516	1.21079	1.20757	wt/fl_wCre
kif11cko240127_L18	522	1.1436	1.18632	wt/fl_wCre
kif11cko240127_L18	528	1.1587	1.16831	wt/fl_wCre
kif11cko240127_L18	534	1.17326	1.15559	wt/fl_wCre
kif11cko240127_L18	540	1.14012	1.14704	wt/fl_wCre
kif11cko240127_L18	546	1.10886	1.14069	wt/fl_wCre
kif11cko240127_L18	552	1.20109	1.13452	wt/fl_wCre
kif11cko240127_L18	558	1.12285	1.12782	wt/fl_wCre
kif11cko240127_L18	564	1.12295	1.12139	wt/fl_wCre
kif11cko240127_L18	570	1.0802	1.12057	wt/fl_wCre
kif11cko240127_L18	576	1.13004	1.13018	wt/fl_wCre
kif11cko240127_L18	582	1.12253	1.14823	wt/fl_wCre
kif11cko240127_L18	588	1.23235	1.1712	wt/fl_wCre
kif11cko240127_L18	594	1.15477	1.19617	wt/fl_wCre
kif11cko240127_L18	600	1.26286	1.22134	wt/fl_wCre
kif11cko240127_L19	6	1.08	1.05976	wt/fl_wCre
kif11cko240127_L19	12	1.04542	1.09645	wt/fl_wCre
kif11cko240127_L19	18	1.16765	1.15618	wt/fl_wCre
kif11cko240127_L19	24	1.22575	1.19909	wt/fl_wCre
kif11cko240127_L19	30	1.21148	1.18669	wt/fl_wCre
kif11cko240127_L19	36	1.12388	1.14845	wt/fl_wCre
kif11cko240127_L19	42	1.09725	1.12191	wt/fl_wCre
kif11cko240127_L19	48	1.1197	1.10883	wt/fl_wCre
kif11cko240127_L19	54	1.11388	1.10194	wt/fl_wCre
kif11cko240127_L19	60	1.09436	1.09347	wt/fl_wCre
kif11cko240127_L19	66	1.07177	1.08079	wt/fl_wCre
kif11cko240127_L19	72	1.07692	1.07706	wt/fl_wCre
kif11cko240127_L19	78	1.07773	1.08027	wt/fl_wCre
kif11cko240127_L19	84	1.09083	1.08384	wt/fl_wCre
kif11cko240127_L19	90	1.08213	1.08349	wt/fl_wCre
kif11cko240127_L19	96	1.07794	1.07706	wt/fl_wCre
kif11cko240127_L19	102	1.07461	1.06858	wt/fl_wCre
kif11cko240127_L19	108	1.04979	1.06309	wt/fl_wCre
kif11cko240127_L19	114	1.06763	1.06348	wt/fl_wCre
kif11cko240127_L19	120	1.0694	1.06981	wt/fl_wCre
kif11cko240127_L19	126	1.07296	1.07475	wt/fl_wCre
kif11cko240127_L19	132	1.09389	1.07529	wt/fl_wCre
kif11cko240127_L19	138	1.05021	1.07182	wt/fl_wCre
kif11cko240127_L19	144	1.08077	1.07153	wt/fl_wCre
kif11cko240127_L19	150	1.06995	1.08035	wt/fl_wCre
kif11cko240127_L19	156	1.10269	1.09224	wt/fl_wCre
kif11cko240127_L19	162	1.09642	1.09967	wt/fl_wCre
kif11cko240127_L19	168	1.10917	1.10129	wt/fl_wCre
kif11cko240127_L19	174	1.09195	1.10015	wt/fl_wCre
kif11cko240127_L19	180	1.09253	1.10564	wt/fl_wCre
kif11cko240127_L19	186	1.13895	1.10984	wt/fl_wCre
kif11cko240127_L19	192	1.08949	1.10404	wt/fl_wCre
kif11cko240127_L19	198	1.09338	1.09651	wt/fl_wCre
kif11cko240127_L19	204	1.09597	1.09625	wt/fl_wCre
kif11cko240127_L19	210	1.10513	1.09797	wt/fl_wCre
kif11cko240127_L19	222	1.10088	1.09631	wt/fl_wCre
kif11cko240127_L19	240	1.07182	1.09956	wt/fl_wCre
kif11cko240127_L19	246	1.14054	1.11305	wt/fl_wCre
kif11cko240127_L19	252	1.10353	1.12038	wt/fl_wCre
kif11cko240127_L19	258	1.13018	1.11451	wt/fl_wCre
kif11cko240127_L19	264	1.10165	1.09584	wt/fl_wCre
kif11cko240127_L19	270	1.06454	1.07885	wt/fl_wCre
kif11cko240127_L19	276	1.07476	1.07749	wt/fl_wCre
kif11cko240127_L19	282	1.08127	1.08966	wt/fl_wCre
kif11cko240127_L19	288	1.12379	1.10827	wt/fl_wCre
kif11cko240127_L19	294	1.12281	1.12233	wt/fl_wCre
kif11cko240127_L19	300	1.12675	1.12529	wt/fl_wCre
kif11cko240127_L19	306	1.11717	1.12841	wt/fl_wCre
kif11cko240127_L19	312	1.13958	1.13253	wt/fl_wCre
kif11cko240127_L19	318	1.12804	1.13488	wt/fl_wCre
kif11cko240127_L19	324	1.15617	1.13402	wt/fl_wCre
kif11cko240127_L19	330	1.10289	1.12937	wt/fl_wCre
kif11cko240127_L19	336	1.13047	1.12231	wt/fl_wCre
kif11cko240127_L19	342	1.13038	1.1152	wt/fl_wCre
kif11cko240127_L19	348	1.08978	1.11224	wt/fl_wCre
kif11cko240127_L19	354	1.1206	1.11504	wt/fl_wCre
kif11cko240127_L19	360	1.12506	1.11571	wt/fl_wCre
kif11cko240127_L19	366	1.11139	1.11405	wt/fl_wCre
kif11cko240127_L19	372	1.109	1.11231	wt/fl_wCre
kif11cko240127_L19	378	1.10329	1.11165	wt/fl_wCre
kif11cko240127_L19	384	1.13348	1.11248	wt/fl_wCre
kif11cko240127_L19	390	1.08799	1.11333	wt/fl_wCre
kif11cko240127_L19	396	1.13401	1.11222	wt/fl_wCre
kif11cko240127_L19	402	1.08637	1.10701	wt/fl_wCre
kif11cko240127_L19	408	1.12746	1.09476	wt/fl_wCre
kif11cko240127_L19	414	1.06262	1.07413	wt/fl_wCre
kif11cko240127_L19	420	1.02617	1.06143	wt/fl_wCre
kif11cko240127_L19	426	1.10958	1.07067	wt/fl_wCre
kif11cko240127_L19	432	1.06229	1.08805	wt/fl_wCre
kif11cko240127_L19	438	1.11996	1.09779	wt/fl_wCre
kif11cko240127_L19	444	1.10255	1.10392	wt/fl_wCre
kif11cko240127_L19	450	1.08653	1.1128	wt/fl_wCre
kif11cko240127_L19	456	1.15478	1.1204	wt/fl_wCre
kif11cko240127_L19	462	1.10441	1.12397	wt/fl_wCre
kif11cko240127_L19	468	1.13514	1.13284	wt/fl_wCre
kif11cko240127_L19	474	1.13798	1.14547	wt/fl_wCre
kif11cko240127_L19	480	1.18024	1.15657	wt/fl_wCre
kif11cko240127_L19	486	1.11706	1.16041	wt/fl_wCre
kif11cko240127_L19	492	1.21056	1.15316	wt/fl_wCre
kif11cko240127_L19	498	1.11426	1.1388	wt/fl_wCre
kif11cko240127_L19	504	1.11737	1.12441	wt/fl_wCre
kif11cko240127_L19	510	1.11155	1.12148	wt/fl_wCre
kif11cko240127_L19	516	1.14918	1.13506	wt/fl_wCre
kif11cko240127_L19	522	1.14051	1.14514	wt/fl_wCre
kif11cko240127_L19	528	1.15175	1.14552	wt/fl_wCre
kif11cko240127_L19	534	1.1319	1.13597	wt/fl_wCre
kif11cko240127_L19	540	1.13308	1.11892	wt/fl_wCre
kif11cko240127_L19	546	1.08321	1.0991	wt/fl_wCre
kif11cko240127_L19	552	1.0962	1.08768	wt/fl_wCre
kif11cko240127_L19	558	1.07793	1.09408	wt/fl_wCre
kif11cko240127_L19	564	1.10713	1.1142	wt/fl_wCre
kif11cko240127_L19	570	1.17035	1.13618	wt/fl_wCre
kif11cko240127_L19	576	1.12632	1.13952	wt/fl_wCre
kif11cko240127_L19	582	1.13387	1.13485	wt/fl_wCre
kif11cko240127_L19	588	1.13982	1.13893	wt/fl_wCre
kif11cko240127_L19	594	1.13812	1.15736	wt/fl_wCre
kif11cko240127_L19	600	1.1933	1.18794	wt/fl_wCre
kif11cko240127_L2	12	1.16279	1.14267	wt/wt_woCre
kif11cko240127_L2	18	1.10514	1.13193	wt/wt_woCre
kif11cko240127_L2	24	1.13262	1.12714	wt/wt_woCre
kif11cko240127_L2	30	1.1312	1.12968	wt/wt_woCre
kif11cko240127_L2	36	1.12168	1.13856	wt/wt_woCre
kif11cko240127_L2	42	1.15887	1.15155	wt/wt_woCre
kif11cko240127_L2	48	1.17574	1.16389	wt/wt_woCre
kif11cko240127_L2	54	1.16517	1.17105	wt/wt_woCre
kif11cko240127_L2	60	1.17782	1.17184	wt/wt_woCre
kif11cko240127_L2	66	1.17509	1.16652	wt/wt_woCre
kif11cko240127_L2	72	1.15154	1.15758	wt/wt_woCre
kif11cko240127_L2	78	1.14914	1.148	wt/wt_woCre
kif11cko240127_L2	84	1.12197	1.14057	wt/wt_woCre
kif11cko240127_L2	90	1.14474	1.13697	wt/wt_woCre
kif11cko240127_L2	96	1.14545	1.13486	wt/wt_woCre
kif11cko240127_L2	102	1.12233	1.13146	wt/wt_woCre
kif11cko240127_L2	108	1.12443	1.12649	wt/wt_woCre
kif11cko240127_L2	114	1.14417	1.12049	wt/wt_woCre
kif11cko240127_L2	120	1.08032	1.11474	wt/wt_woCre
kif11cko240127_L2	126	1.13725	1.11046	wt/wt_woCre
kif11cko240127_L2	132	1.08696	1.10773	wt/wt_woCre
kif11cko240127_L2	138	1.11354	1.10605	wt/wt_woCre
kif11cko240127_L2	144	1.1122	1.10372	wt/wt_woCre
kif11cko240127_L2	150	1.09635	1.09958	wt/wt_woCre
kif11cko240127_L2	156	1.11033	1.09597	wt/wt_woCre
kif11cko240127_L2	162	1.07584	1.09613	wt/wt_woCre
kif11cko240127_L2	168	1.10762	1.10338	wt/wt_woCre
kif11cko240127_L2	174	1.11601	1.12033	wt/wt_woCre
kif11cko240127_L2	180	1.13336	1.14671	wt/wt_woCre
kif11cko240127_L2	186	1.17698	1.18018	wt/wt_woCre
kif11cko240127_L2	192	1.23358	1.21292	wt/wt_woCre
kif11cko240127_L2	198	1.2488	1.23789	wt/wt_woCre
kif11cko240127_L2	204	1.22304	1.25655	wt/wt_woCre
kif11cko240127_L2	210	1.2724	1.26992	wt/wt_woCre
kif11cko240127_L2	216	1.29963	1.2687	wt/wt_woCre
kif11cko240127_L2	222	1.28966	1.24609	wt/wt_woCre
kif11cko240127_L2	228	1.18891	1.21576	wt/wt_woCre
kif11cko240127_L2	234	1.13584	1.19363	wt/wt_woCre
kif11cko240127_L2	240	1.18454	1.18426	wt/wt_woCre
kif11cko240127_L2	246	1.2066	1.18658	wt/wt_woCre
kif11cko240127_L2	252	1.2037	1.1885	wt/wt_woCre
kif11cko240127_L2	258	1.21513	1.18041	wt/wt_woCre
kif11cko240127_L2	264	1.14703	1.17358	wt/wt_woCre
kif11cko240127_L2	270	1.12165	1.18042	wt/wt_woCre
kif11cko240127_L2	276	1.20949	1.19687	wt/wt_woCre
kif11cko240127_L2	282	1.24707	1.21483	wt/wt_woCre
kif11cko240127_L2	288	1.25227	1.22652	wt/wt_woCre
kif11cko240127_L2	294	1.19775	1.22599	wt/wt_woCre
kif11cko240127_L2	300	1.20646	1.21446	wt/wt_woCre
kif11cko240127_L2	306	1.2818	1.19739	wt/wt_woCre
kif11cko240127_L2	312	1.12197	1.18991	wt/wt_woCre
kif11cko240127_L2	318	1.13261	1.2046	wt/wt_woCre
kif11cko240127_L2	324	1.26957	1.23416	wt/wt_woCre
kif11cko240127_L2	330	1.3208	1.26752	wt/wt_woCre
kif11cko240127_L2	336	1.28737	1.29855	wt/wt_woCre
kif11cko240127_L2	342	1.28771	1.32358	wt/wt_woCre
kif11cko240127_L2	348	1.38222	1.34386	wt/wt_woCre
kif11cko240127_L2	354	1.34079	1.36106	wt/wt_woCre
kif11cko240127_L2	360	1.33686	1.37359	wt/wt_woCre
kif11cko240127_L2	366	1.41526	1.37757	wt/wt_woCre
kif11cko240127_L2	372	1.41964	1.36315	wt/wt_woCre
kif11cko240127_L2	378	1.31767	1.32514	wt/wt_woCre
kif11cko240127_L2	384	1.24905	1.28309	wt/wt_woCre
kif11cko240127_L2	390	1.23985	1.25824	wt/wt_woCre
kif11cko240127_L2	396	1.22545	1.25404	wt/wt_woCre
kif11cko240127_L2	402	1.28504	1.26724	wt/wt_woCre
kif11cko240127_L2	408	1.29934	1.28551	wt/wt_woCre
kif11cko240127_L2	414	1.31963	1.29715	wt/wt_woCre
kif11cko240127_L2	420	1.26674	1.30209	wt/wt_woCre
kif11cko240127_L2	426	1.32438	1.30233	wt/wt_woCre
kif11cko240127_L2	432	1.32112	1.29648	wt/wt_woCre
kif11cko240127_L2	438	1.27141	1.28479	wt/wt_woCre
kif11cko240127_L2	444	1.25978	1.27746	wt/wt_woCre
kif11cko240127_L2	450	1.25663	1.28361	wt/wt_woCre
kif11cko240127_L2	456	1.32359	1.29804	wt/wt_woCre
kif11cko240127_L2	462	1.31719	1.31325	wt/wt_woCre
kif11cko240127_L2	468	1.32427	1.32689	wt/wt_woCre
kif11cko240127_L2	474	1.32847	1.33735	wt/wt_woCre
kif11cko240127_L2	480	1.35504	1.34094	wt/wt_woCre
kif11cko240127_L2	486	1.35959	1.33542	wt/wt_woCre
kif11cko240127_L2	492	1.31475	1.32628	wt/wt_woCre
kif11cko240127_L2	498	1.29349	1.32033	wt/wt_woCre
kif11cko240127_L2	504	1.33546	1.32171	wt/wt_woCre
kif11cko240127_L2	510	1.30355	1.33219	wt/wt_woCre
kif11cko240127_L2	516	1.37423	1.34669	wt/wt_woCre
kif11cko240127_L2	522	1.35121	1.3591	wt/wt_woCre
kif11cko240127_L2	528	1.36898	1.36606	wt/wt_woCre
kif11cko240127_L2	534	1.37232	1.36539	wt/wt_woCre
kif11cko240127_L2	540	1.3797	1.35692	wt/wt_woCre
kif11cko240127_L2	546	1.33227	1.34257	wt/wt_woCre
kif11cko240127_L2	552	1.30589	1.33063	wt/wt_woCre
kif11cko240127_L2	558	1.33717	1.32885	wt/wt_woCre
kif11cko240127_L2	564	1.32468	1.33631	wt/wt_woCre
kif11cko240127_L2	570	1.35671	1.34973	wt/wt_woCre
kif11cko240127_L2	576	1.35743	1.36504	wt/wt_woCre
kif11cko240127_L2	582	1.40095	1.37828	wt/wt_woCre
kif11cko240127_L2	588	1.36452	1.3869	wt/wt_woCre
kif11cko240127_L2	594	1.41725	1.38942	wt/wt_woCre
kif11cko240127_L2	600	1.37131	1.38724	wt/wt_woCre
kif11cko240127_L20	6	1.14395	1.14098	wt/fl_wCre
kif11cko240127_L20	12	1.08882	1.07835	wt/fl_wCre
kif11cko240127_L20	18	1.02122	1.04323	wt/fl_wCre
kif11cko240127_L20	24	1.04569	1.04738	wt/fl_wCre
kif11cko240127_L20	30	1.09379	1.08782	wt/fl_wCre
kif11cko240127_L20	36	1.13279	1.12898	wt/fl_wCre
kif11cko240127_L20	42	1.1456	1.13827	wt/fl_wCre
kif11cko240127_L20	48	1.1239	1.12741	wt/fl_wCre
kif11cko240127_L20	54	1.10381	1.11443	wt/fl_wCre
kif11cko240127_L20	60	1.11192	1.09819	wt/fl_wCre
kif11cko240127_L20	66	1.07926	1.07728	wt/fl_wCre
kif11cko240127_L20	72	1.04485	1.06843	wt/fl_wCre
kif11cko240127_L20	78	1.09372	1.08329	wt/fl_wCre
kif11cko240127_L20	84	1.11121	1.09524	wt/fl_wCre
kif11cko240127_L20	90	1.072	1.07965	wt/fl_wCre
kif11cko240127_L20	96	1.05032	1.05806	wt/fl_wCre
kif11cko240127_L20	102	1.06164	1.05644	wt/fl_wCre
kif11cko240127_L20	108	1.06767	1.07214	wt/fl_wCre
kif11cko240127_L20	114	1.09161	1.09425	wt/fl_wCre
kif11cko240127_L20	120	1.1203	1.10736	wt/fl_wCre
kif11cko240127_L20	126	1.09732	1.10169	wt/fl_wCre
kif11cko240127_L20	132	1.09351	1.09459	wt/fl_wCre
kif11cko240127_L20	138	1.09347	1.10238	wt/fl_wCre
kif11cko240127_L20	144	1.11254	1.11016	wt/fl_wCre
kif11cko240127_L20	150	1.11606	1.10139	wt/fl_wCre
kif11cko240127_L20	156	1.08348	1.08424	wt/fl_wCre
kif11cko240127_L20	162	1.05313	1.07139	wt/fl_wCre
kif11cko240127_L20	168	1.0747	1.06883	wt/fl_wCre
kif11cko240127_L20	174	1.08213	1.0774	wt/fl_wCre
kif11cko240127_L20	180	1.08276	1.08395	wt/fl_wCre
kif11cko240127_L20	186	1.08318	1.07701	wt/fl_wCre
kif11cko240127_L20	192	1.0536	1.06581	wt/fl_wCre
kif11cko240127_L20	198	1.07119	1.0612	wt/fl_wCre
kif11cko240127_L20	204	1.05273	1.05975	wt/fl_wCre
kif11cko240127_L20	210	1.05737	1.05651	wt/fl_wCre
kif11cko240127_L20	216	1.06961	1.05469	wt/fl_wCre
kif11cko240127_L20	222	1.03244	1.0574	wt/fl_wCre
kif11cko240127_L20	228	1.06637	1.05921	wt/fl_wCre
kif11cko240127_L20	234	1.07494	1.05499	wt/fl_wCre
kif11cko240127_L20	240	1.03028	1.04922	wt/fl_wCre
kif11cko240127_L20	246	1.04792	1.04885	wt/fl_wCre
kif11cko240127_L20	252	1.05852	1.05678	wt/fl_wCre
kif11cko240127_L20	258	1.07143	1.05893	wt/fl_wCre
kif11cko240127_L20	264	1.03676	1.04488	wt/fl_wCre
kif11cko240127_L20	270	1.03648	1.036	wt/fl_wCre
kif11cko240127_L20	276	1.0417	1.05246	wt/fl_wCre
kif11cko240127_L20	282	1.08095	1.07763	wt/fl_wCre
kif11cko240127_L20	288	1.10612	1.0901	wt/fl_wCre
kif11cko240127_L20	294	1.07171	1.08628	wt/fl_wCre
kif11cko240127_L20	300	1.08779	1.06949	wt/fl_wCre
kif11cko240127_L20	306	1.0222	1.05312	wt/fl_wCre
kif11cko240127_L20	312	1.08034	1.04942	wt/fl_wCre
kif11cko240127_L20	318	1.03148	1.05602	wt/fl_wCre
kif11cko240127_L20	324	1.0744	1.06601	wt/fl_wCre
kif11cko240127_L20	330	1.08163	1.06908	wt/fl_wCre
kif11cko240127_L20	336	1.04579	1.05907	wt/fl_wCre
kif11cko240127_L20	342	1.0554	1.04999	wt/fl_wCre
kif11cko240127_L20	348	1.05292	1.05615	wt/fl_wCre
kif11cko240127_L20	354	1.06224	1.07293	wt/fl_wCre
kif11cko240127_L20	360	1.10433	1.08988	wt/fl_wCre
kif11cko240127_L20	366	1.09826	1.09226	wt/fl_wCre
kif11cko240127_L20	372	1.06289	1.07193	wt/fl_wCre
kif11cko240127_L20	378	1.05566	1.05144	wt/fl_wCre
kif11cko240127_L20	384	1.03852	1.05331	wt/fl_wCre
kif11cko240127_L20	390	1.08409	1.06918	wt/fl_wCre
kif11cko240127_L20	396	1.065	1.08396	wt/fl_wCre
kif11cko240127_L20	402	1.12801	1.08656	wt/fl_wCre
kif11cko240127_L20	408	1.03506	1.07237	wt/fl_wCre
kif11cko240127_L20	414	1.06426	1.05887	wt/fl_wCre
kif11cko240127_L20	420	1.06893	1.06254	wt/fl_wCre
kif11cko240127_L20	426	1.07967	1.07383	wt/fl_wCre
kif11cko240127_L20	432	1.05587	1.07926	wt/fl_wCre
kif11cko240127_L20	438	1.11056	1.07549	wt/fl_wCre
kif11cko240127_L20	444	1.03783	1.06316	wt/fl_wCre
kif11cko240127_L20	450	1.0498	1.04842	wt/fl_wCre
kif11cko240127_L20	456	1.05022	1.03767	wt/fl_wCre
kif11cko240127_L20	462	1.02731	1.03267	wt/fl_wCre
kif11cko240127_L20	468	1.02615	1.03353	wt/fl_wCre
kif11cko240127_L20	474	1.04184	1.03823	wt/fl_wCre
kif11cko240127_L20	480	1.05193	1.04479	wt/fl_wCre
kif11cko240127_L20	486	1.04125	1.05334	wt/fl_wCre
kif11cko240127_L20	492	1.07151	1.06199	wt/fl_wCre
kif11cko240127_L20	498	1.06475	1.06212	wt/fl_wCre
kif11cko240127_L20	504	1.04172	1.05711	wt/fl_wCre
kif11cko240127_L20	510	1.06629	1.05271	wt/fl_wCre
kif11cko240127_L20	516	1.05827	1.04962	wt/fl_wCre
kif11cko240127_L20	522	1.02572	1.0478	wt/fl_wCre
kif11cko240127_L20	528	1.05139	1.04924	wt/fl_wCre
kif11cko240127_L20	534	1.07013	1.05504	wt/fl_wCre
kif11cko240127_L20	540	1.05731	1.06077	wt/fl_wCre
kif11cko240127_L20	546	1.05369	1.06168	wt/fl_wCre
kif11cko240127_L20	552	1.05488	1.05722	wt/fl_wCre
kif11cko240127_L20	558	1.06429	1.04902	wt/fl_wCre
kif11cko240127_L20	564	1.04103	1.04307	wt/fl_wCre
kif11cko240127_L20	570	1.02401	1.04484	wt/fl_wCre
kif11cko240127_L20	576	1.07383	1.0532	wt/fl_wCre
kif11cko240127_L20	582	1.05259	1.06492	wt/fl_wCre
kif11cko240127_L20	588	1.08617	1.07468	wt/fl_wCre
kif11cko240127_L20	594	1.06508	1.07816	wt/fl_wCre
kif11cko240127_L20	600	1.09544	1.07687	wt/fl_wCre
kif11cko240127_L21	12	1.40013	1.30283	wt/fl_wCre
kif11cko240127_L21	18	1.13798	1.2423	wt/fl_wCre
kif11cko240127_L21	24	1.17887	1.19148	wt/fl_wCre
kif11cko240127_L21	30	1.17682	1.15099	wt/fl_wCre
kif11cko240127_L21	36	1.12573	1.11951	wt/fl_wCre
kif11cko240127_L21	42	1.06648	1.09756	wt/fl_wCre
kif11cko240127_L21	48	1.0865	1.08558	wt/fl_wCre
kif11cko240127_L21	54	1.06729	1.08214	wt/fl_wCre
kif11cko240127_L21	60	1.07644	1.08488	wt/fl_wCre
kif11cko240127_L21	66	1.11352	1.08958	wt/fl_wCre
kif11cko240127_L21	72	1.1078	1.09217	wt/fl_wCre
kif11cko240127_L21	78	1.12007	1.09106	wt/fl_wCre
kif11cko240127_L21	84	1.07745	1.08584	wt/fl_wCre
kif11cko240127_L21	90	1.05913	1.07849	wt/fl_wCre
kif11cko240127_L21	96	1.10047	1.07146	wt/fl_wCre
kif11cko240127_L21	102	1.04752	1.06684	wt/fl_wCre
kif11cko240127_L21	108	1.02975	1.06619	wt/fl_wCre
kif11cko240127_L21	114	1.07386	1.06931	wt/fl_wCre
kif11cko240127_L21	120	1.08076	1.07512	wt/fl_wCre
kif11cko240127_L21	126	1.10068	1.08087	wt/fl_wCre
kif11cko240127_L21	132	1.10448	1.08424	wt/fl_wCre
kif11cko240127_L21	138	1.07456	1.08631	wt/fl_wCre
kif11cko240127_L21	144	1.0828	1.08886	wt/fl_wCre
kif11cko240127_L21	150	1.0579	1.09299	wt/fl_wCre
kif11cko240127_L21	156	1.11391	1.0991	wt/fl_wCre
kif11cko240127_L21	162	1.11931	1.10528	wt/fl_wCre
kif11cko240127_L21	168	1.08699	1.10923	wt/fl_wCre
kif11cko240127_L21	174	1.13876	1.10938	wt/fl_wCre
kif11cko240127_L21	180	1.1081	1.10475	wt/fl_wCre
kif11cko240127_L21	186	1.13511	1.09615	wt/fl_wCre
kif11cko240127_L21	192	1.02885	1.08509	wt/fl_wCre
kif11cko240127_L21	198	1.09536	1.07416	wt/fl_wCre
kif11cko240127_L21	204	1.04532	1.06566	wt/fl_wCre
kif11cko240127_L21	210	1.07058	1.05985	wt/fl_wCre
kif11cko240127_L21	216	1.03341	1.05654	wt/fl_wCre
kif11cko240127_L21	222	1.07206	1.0554	wt/fl_wCre
kif11cko240127_L21	228	1.06163	1.05538	wt/fl_wCre
kif11cko240127_L21	234	1.06336	1.05559	wt/fl_wCre
kif11cko240127_L21	240	1.02553	1.0565	wt/fl_wCre
kif11cko240127_L21	246	1.07685	1.05863	wt/fl_wCre
kif11cko240127_L21	252	1.07015	1.06138	wt/fl_wCre
kif11cko240127_L21	258	1.04778	1.06396	wt/fl_wCre
kif11cko240127_L21	264	1.05938	1.06605	wt/fl_wCre
kif11cko240127_L21	270	1.09621	1.06742	wt/fl_wCre
kif11cko240127_L21	276	1.05978	1.0678	wt/fl_wCre
kif11cko240127_L21	282	1.06245	1.06709	wt/fl_wCre
kif11cko240127_L21	288	1.05926	1.06583	wt/fl_wCre
kif11cko240127_L21	294	1.06625	1.06453	wt/fl_wCre
kif11cko240127_L21	306	1.08925	1.06293	wt/fl_wCre
kif11cko240127_L21	312	1.03729	1.06088	wt/fl_wCre
kif11cko240127_L21	324	1.05111	1.05937	wt/fl_wCre
kif11cko240127_L21	330	1.05841	1.05927	wt/fl_wCre
kif11cko240127_L21	336	1.0949	1.05972	wt/fl_wCre
kif11cko240127_L21	342	1.03622	1.05996	wt/fl_wCre
kif11cko240127_L21	348	1.05908	1.0614	wt/fl_wCre
kif11cko240127_L21	354	1.04663	1.06537	wt/fl_wCre
kif11cko240127_L21	360	1.05758	1.07052	wt/fl_wCre
kif11cko240127_L21	366	1.11373	1.07486	wt/fl_wCre
kif11cko240127_L21	372	1.08263	1.07645	wt/fl_wCre
kif11cko240127_L21	378	1.08898	1.07412	wt/fl_wCre
kif11cko240127_L21	384	1.05014	1.06997	wt/fl_wCre
kif11cko240127_L21	390	1.06375	1.0665	wt/fl_wCre
kif11cko240127_L21	396	1.05174	1.06488	wt/fl_wCre
kif11cko240127_L21	402	1.05588	1.06548	wt/fl_wCre
kif11cko240127_L21	408	1.0844	1.06711	wt/fl_wCre
kif11cko240127_L21	414	1.07199	1.06873	wt/fl_wCre
kif11cko240127_L21	420	1.05455	1.0695	wt/fl_wCre
kif11cko240127_L21	426	1.0884	1.06895	wt/fl_wCre
kif11cko240127_L21	432	1.05939	1.06678	wt/fl_wCre
kif11cko240127_L21	438	1.08601	1.06322	wt/fl_wCre
kif11cko240127_L21	444	1.04917	1.05882	wt/fl_wCre
kif11cko240127_L21	450	1.03826	1.05508	wt/fl_wCre
kif11cko240127_L21	456	1.07562	1.05362	wt/fl_wCre
kif11cko240127_L21	462	1.04578	1.05541	wt/fl_wCre
kif11cko240127_L21	468	1.04919	1.06126	wt/fl_wCre
kif11cko240127_L21	474	1.08027	1.07169	wt/fl_wCre
kif11cko240127_L21	480	1.08352	1.08719	wt/fl_wCre
kif11cko240127_L21	486	1.09415	1.10823	wt/fl_wCre
kif11cko240127_L21	492	1.11677	1.13467	wt/fl_wCre
kif11cko240127_L21	498	1.12855	1.16391	wt/fl_wCre
kif11cko240127_L21	510	1.25594	1.19241	wt/fl_wCre
kif11cko240127_L21	516	1.17632	1.21542	wt/fl_wCre
kif11cko240127_L21	522	1.28274	1.22857	wt/fl_wCre
kif11cko240127_L21	528	1.25972	1.23031	wt/fl_wCre
kif11cko240127_L21	534	1.21447	1.22076	wt/fl_wCre
kif11cko240127_L21	540	1.1634	1.2038	wt/fl_wCre
kif11cko240127_L21	546	1.20635	1.18348	wt/fl_wCre
kif11cko240127_L21	552	1.16018	1.16096	wt/fl_wCre
kif11cko240127_L21	558	1.14121	1.13706	wt/fl_wCre
kif11cko240127_L21	564	1.10792	1.11437	wt/fl_wCre
kif11cko240127_L21	570	1.06372	1.09536	wt/fl_wCre
kif11cko240127_L21	576	1.08629	1.0803	wt/fl_wCre
kif11cko240127_L21	582	1.07183	1.06873	wt/fl_wCre
kif11cko240127_L21	588	1.09207	1.05961	wt/fl_wCre
kif11cko240127_L21	594	1.0231	1.05221	wt/fl_wCre
kif11cko240127_L21	600	1.05278	1.04754	wt/fl_wCre
kif11cko240127_L22	6	1.24399	1.23347	fl/del_woCre
kif11cko240127_L22	12	1.18664	1.20136	fl/del_woCre
kif11cko240127_L22	18	1.17472	1.17173	fl/del_woCre
kif11cko240127_L22	24	1.15135	1.14511	fl/del_woCre
kif11cko240127_L22	30	1.10511	1.12042	fl/del_woCre
kif11cko240127_L22	36	1.13055	1.09721	fl/del_woCre
kif11cko240127_L22	42	1.07205	1.07911	fl/del_woCre
kif11cko240127_L22	48	1.02492	1.06965	fl/del_woCre
kif11cko240127_L22	54	1.07567	1.06791	fl/del_woCre
kif11cko240127_L22	60	1.09234	1.07124	fl/del_woCre
kif11cko240127_L22	66	1.08281	1.07438	fl/del_woCre
kif11cko240127_L22	72	1.07103	1.07318	fl/del_woCre
kif11cko240127_L22	78	1.06017	1.07026	fl/del_woCre
kif11cko240127_L22	84	1.06804	1.06883	fl/del_woCre
kif11cko240127_L22	90	1.07667	1.06744	fl/del_woCre
kif11cko240127_L22	96	1.0779	1.06473	fl/del_woCre
kif11cko240127_L22	102	1.02916	1.06426	fl/del_woCre
kif11cko240127_L22	108	1.06529	1.06871	fl/del_woCre
kif11cko240127_L22	114	1.08594	1.07246	fl/del_woCre
kif11cko240127_L22	120	1.10148	1.06953	fl/del_woCre
kif11cko240127_L22	126	1.03863	1.06082	fl/del_woCre
kif11cko240127_L22	132	1.05607	1.04923	fl/del_woCre
kif11cko240127_L22	138	1.03639	1.03872	fl/del_woCre
kif11cko240127_L22	144	1.01638	1.03268	fl/del_woCre
kif11cko240127_L22	150	1.03249	1.03126	fl/del_woCre
kif11cko240127_L22	156	1.03474	1.03345	fl/del_woCre
kif11cko240127_L22	162	1.04988	1.03687	fl/del_woCre
kif11cko240127_L22	168	1.02709	1.03923	fl/del_woCre
kif11cko240127_L22	174	1.04613	1.03994	fl/del_woCre
kif11cko240127_L22	180	1.04811	1.03918	fl/del_woCre
kif11cko240127_L22	186	1.0274	1.03851	fl/del_woCre
kif11cko240127_L22	192	1.03373	1.03911	fl/del_woCre
kif11cko240127_L22	198	1.03843	1.03913	fl/del_woCre
kif11cko240127_L22	204	1.06844	1.037	fl/del_woCre
kif11cko240127_L22	210	1.00842	1.03513	fl/del_woCre
kif11cko240127_L22	216	1.02079	1.03578	fl/del_woCre
kif11cko240127_L22	222	1.05317	1.03663	fl/del_woCre
kif11cko240127_L22	228	1.05222	1.03514	fl/del_woCre
kif11cko240127_L22	234	1.02228	1.0326	fl/del_woCre
kif11cko240127_L22	240	1.02113	1.03094	fl/del_woCre
kif11cko240127_L22	246	1.02529	1.03097	fl/del_woCre
kif11cko240127_L22	252	1.04475	1.03276	fl/del_woCre
kif11cko240127_L22	258	1.03739	1.0347	fl/del_woCre
kif11cko240127_L22	264	1.02968	1.03532	fl/del_woCre
kif11cko240127_L22	270	1.03947	1.03542	fl/del_woCre
kif11cko240127_L22	276	1.03245	1.03611	fl/del_woCre
kif11cko240127_L22	282	1.03289	1.03763	fl/del_woCre
kif11cko240127_L22	288	1.04022	1.03963	fl/del_woCre
kif11cko240127_L22	294	1.05302	1.04034	fl/del_woCre
kif11cko240127_L22	300	1.03809	1.03855	fl/del_woCre
kif11cko240127_L22	306	1.02574	1.03663	fl/del_woCre
kif11cko240127_L22	312	1.02882	1.03674	fl/del_woCre
kif11cko240127_L22	318	1.05253	1.03661	fl/del_woCre
kif11cko240127_L22	324	1.04098	1.03399	fl/del_woCre
kif11cko240127_L22	330	1.02643	1.03129	fl/del_woCre
kif11cko240127_L22	336	1.01019	1.03123	fl/del_woCre
kif11cko240127_L22	342	1.04294	1.03307	fl/del_woCre
kif11cko240127_L22	348	1.04303	1.03534	fl/del_woCre
kif11cko240127_L22	354	1.04622	1.03721	fl/del_woCre
kif11cko240127_L22	360	1.01993	1.03846	fl/del_woCre
kif11cko240127_L22	366	1.05717	1.04091	fl/del_woCre
kif11cko240127_L22	372	1.02821	1.04635	fl/del_woCre
kif11cko240127_L22	378	1.04679	1.05444	fl/del_woCre
kif11cko240127_L22	384	1.07301	1.06361	fl/del_woCre
kif11cko240127_L22	390	1.08449	1.06958	fl/del_woCre
kif11cko240127_L22	396	1.07482	1.06903	fl/del_woCre
kif11cko240127_L22	402	1.04952	1.06503	fl/del_woCre
kif11cko240127_L22	408	1.05695	1.0614	fl/del_woCre
kif11cko240127_L22	414	1.07764	1.0582	fl/del_woCre
kif11cko240127_L22	420	1.04662	1.0552	fl/del_woCre
kif11cko240127_L22	426	1.05263	1.05456	fl/del_woCre
kif11cko240127_L22	432	1.07441	1.05919	fl/del_woCre
kif11cko240127_L22	438	1.02688	1.07242	fl/del_woCre
kif11cko240127_L22	444	1.10561	1.09575	fl/del_woCre
kif11cko240127_L22	450	1.11922	1.12303	fl/del_woCre
kif11cko240127_L22	456	1.16	1.14653	fl/del_woCre
kif11cko240127_L22	462	1.18444	1.16006	fl/del_woCre
kif11cko240127_L22	468	1.16993	1.1603	fl/del_woCre
kif11cko240127_L22	474	1.13488	1.154	fl/del_woCre
kif11cko240127_L22	480	1.12677	1.1487	fl/del_woCre
kif11cko240127_L22	486	1.16241	1.14518	fl/del_woCre
kif11cko240127_L22	492	1.12838	1.14239	fl/del_woCre
kif11cko240127_L22	498	1.16069	1.13869	fl/del_woCre
kif11cko240127_L22	504	1.11562	1.13253	fl/del_woCre
kif11cko240127_L22	510	1.12959	1.12338	fl/del_woCre
kif11cko240127_L22	516	1.12878	1.11148	fl/del_woCre
kif11cko240127_L22	522	1.08095	1.09912	fl/del_woCre
kif11cko240127_L22	528	1.08318	1.08854	fl/del_woCre
kif11cko240127_L22	534	1.09163	1.07946	fl/del_woCre
kif11cko240127_L22	540	1.07772	1.07165	fl/del_woCre
kif11cko240127_L22	546	1.04167	1.06726	fl/del_woCre
kif11cko240127_L22	552	1.07754	1.06789	fl/del_woCre
kif11cko240127_L22	558	1.06092	1.07057	fl/del_woCre
kif11cko240127_L22	564	1.1018	1.07193	fl/del_woCre
kif11cko240127_L22	570	1.05981	1.07167	fl/del_woCre
kif11cko240127_L22	576	1.07852	1.07079	fl/del_woCre
kif11cko240127_L22	582	1.06273	1.07247	fl/del_woCre
kif11cko240127_L22	588	1.06145	1.08041	fl/del_woCre
kif11cko240127_L22	600	1.07616	1.09574	fl/del_woCre
kif11cko240127_L23	6	1.35285	1.3922	fl/del_woCre
kif11cko240127_L23	12	1.39205	1.34274	fl/del_woCre
kif11cko240127_L23	18	1.32959	1.28898	fl/del_woCre
kif11cko240127_L23	24	1.22162	1.23108	fl/del_woCre
kif11cko240127_L23	30	1.14378	1.176	fl/del_woCre
kif11cko240127_L23	36	1.1193	1.13101	fl/del_woCre
kif11cko240127_L23	42	1.08938	1.0977	fl/del_woCre
kif11cko240127_L23	48	1.07817	1.07588	fl/del_woCre
kif11cko240127_L23	54	1.05088	1.06396	fl/del_woCre
kif11cko240127_L23	60	1.069	1.0598	fl/del_woCre
kif11cko240127_L23	66	1.06065	1.0606	fl/del_woCre
kif11cko240127_L23	72	1.06383	1.06359	fl/del_woCre
kif11cko240127_L23	78	1.08268	1.0668	fl/del_woCre
kif11cko240127_L23	84	1.06126	1.06867	fl/del_woCre
kif11cko240127_L23	90	1.06126	1.06845	fl/del_woCre
kif11cko240127_L23	96	1.09713	1.06575	fl/del_woCre
kif11cko240127_L23	102	1.05171	1.06075	fl/del_woCre
kif11cko240127_L23	108	1.06395	1.05439	fl/del_woCre
kif11cko240127_L23	114	1.02617	1.0499	fl/del_woCre
kif11cko240127_L23	120	1.02634	1.04996	fl/del_woCre
kif11cko240127_L23	126	1.07233	1.05278	fl/del_woCre
kif11cko240127_L23	132	1.06895	1.05593	fl/del_woCre
kif11cko240127_L23	138	1.05751	1.05899	fl/del_woCre
kif11cko240127_L23	144	1.02962	1.06175	fl/del_woCre
kif11cko240127_L23	150	1.09511	1.06269	fl/del_woCre
kif11cko240127_L23	156	1.06572	1.06045	fl/del_woCre
kif11cko240127_L23	162	1.0701	1.05545	fl/del_woCre
kif11cko240127_L23	168	1.0329	1.04896	fl/del_woCre
kif11cko240127_L23	174	1.03175	1.04373	fl/del_woCre
kif11cko240127_L23	180	1.04364	1.04223	fl/del_woCre
kif11cko240127_L23	186	1.03978	1.0441	fl/del_woCre
kif11cko240127_L23	192	1.06295	1.04852	fl/del_woCre
kif11cko240127_L23	198	1.02034	1.05545	fl/del_woCre
kif11cko240127_L23	204	1.07458	1.0644	fl/del_woCre
kif11cko240127_L23	210	1.09091	1.07225	fl/del_woCre
kif11cko240127_L23	216	1.09538	1.07614	fl/del_woCre
kif11cko240127_L23	222	1.04368	1.07688	fl/del_woCre
kif11cko240127_L23	228	1.09296	1.07589	fl/del_woCre
kif11cko240127_L23	234	1.08701	1.07343	fl/del_woCre
kif11cko240127_L23	240	1.05146	1.06982	fl/del_woCre
kif11cko240127_L23	246	1.05402	1.06659	fl/del_woCre
kif11cko240127_L23	252	1.07436	1.06487	fl/del_woCre
kif11cko240127_L23	258	1.05479	1.06298	fl/del_woCre
kif11cko240127_L23	264	1.10224	1.05924	fl/del_woCre
kif11cko240127_L23	270	1.01875	1.05487	fl/del_woCre
kif11cko240127_L23	276	1.06341	1.05159	fl/del_woCre
kif11cko240127_L23	282	1.03051	1.05021	fl/del_woCre
kif11cko240127_L23	288	1.07525	1.0512	fl/del_woCre
kif11cko240127_L23	294	1.02309	1.05449	fl/del_woCre
kif11cko240127_L23	300	1.06507	1.05959	fl/del_woCre
kif11cko240127_L23	306	1.09156	1.06479	fl/del_woCre
kif11cko240127_L23	312	1.04867	1.06844	fl/del_woCre
kif11cko240127_L23	318	1.06319	1.07023	fl/del_woCre
kif11cko240127_L23	324	1.09607	1.07009	fl/del_woCre
kif11cko240127_L23	330	1.0639	1.06767	fl/del_woCre
kif11cko240127_L23	336	1.05825	1.06286	fl/del_woCre
kif11cko240127_L23	342	1.06459	1.05689	fl/del_woCre
kif11cko240127_L23	348	1.04481	1.05134	fl/del_woCre
kif11cko240127_L23	354	1.04094	1.04766	fl/del_woCre
kif11cko240127_L23	360	1.03516	1.04677	fl/del_woCre
kif11cko240127_L23	366	1.05152	1.04747	fl/del_woCre
kif11cko240127_L23	372	1.06618	1.04831	fl/del_woCre
kif11cko240127_L23	378	1.05861	1.04884	fl/del_woCre
kif11cko240127_L23	384	1.03777	1.04935	fl/del_woCre
kif11cko240127_L23	390	1.04007	1.05224	fl/del_woCre
kif11cko240127_L23	396	1.03741	1.05936	fl/del_woCre
kif11cko240127_L23	402	1.08108	1.06842	fl/del_woCre
kif11cko240127_L23	408	1.08544	1.07631	fl/del_woCre
kif11cko240127_L23	414	1.09989	1.0809	fl/del_woCre
kif11cko240127_L23	420	1.07555	1.0809	fl/del_woCre
kif11cko240127_L23	426	1.06941	1.07742	fl/del_woCre
kif11cko240127_L23	432	1.08283	1.07211	fl/del_woCre
kif11cko240127_L23	438	1.07306	1.06627	fl/del_woCre
kif11cko240127_L23	444	1.03322	1.06103	fl/del_woCre
kif11cko240127_L23	450	1.06721	1.05725	fl/del_woCre
kif11cko240127_L23	456	1.05371	1.0555	fl/del_woCre
kif11cko240127_L23	462	1.06291	1.05543	fl/del_woCre
kif11cko240127_L23	468	1.0458	1.05655	fl/del_woCre
kif11cko240127_L23	474	1.05081	1.05879	fl/del_woCre
kif11cko240127_L23	480	1.06807	1.06178	fl/del_woCre
kif11cko240127_L23	486	1.07591	1.06377	fl/del_woCre
kif11cko240127_L23	492	1.06819	1.06325	fl/del_woCre
kif11cko240127_L23	498	1.0562	1.06118	fl/del_woCre
kif11cko240127_L23	504	1.05197	1.0589	fl/del_woCre
kif11cko240127_L23	510	1.05514	1.0568	fl/del_woCre
kif11cko240127_L23	516	1.06562	1.05501	fl/del_woCre
kif11cko240127_L23	522	1.03837	1.05348	fl/del_woCre
kif11cko240127_L23	528	1.0635	1.05213	fl/del_woCre
kif11cko240127_L23	534	1.05045	1.05081	fl/del_woCre
kif11cko240127_L23	540	1.05282	1.04947	fl/del_woCre
kif11cko240127_L23	546	1.03049	1.04846	fl/del_woCre
kif11cko240127_L23	552	1.07197	1.04819	fl/del_woCre
kif11cko240127_L23	558	1.03134	1.04887	fl/del_woCre
kif11cko240127_L23	564	1.04315	1.05042	fl/del_woCre
kif11cko240127_L23	570	1.06759	1.05189	fl/del_woCre
kif11cko240127_L23	576	1.05286	1.05232	fl/del_woCre
kif11cko240127_L23	582	1.05317	1.05179	fl/del_woCre
kif11cko240127_L23	588	1.04995	1.05068	fl/del_woCre
kif11cko240127_L23	594	1.04137	1.04974	fl/del_woCre
kif11cko240127_L23	600	1.0522	1.04956	fl/del_woCre
kif11cko240127_L24	6	2.04754	2.04674	fl/del_woCre
kif11cko240127_L24	12	1.20935	1.213	fl/del_woCre
kif11cko240127_L24	18	1.14286	1.1318	fl/del_woCre
kif11cko240127_L24	24	1.1244	1.14637	fl/del_woCre
kif11cko240127_L24	30	1.2445	1.227	fl/del_woCre
kif11cko240127_L24	36	1.28889	1.27522	fl/del_woCre
kif11cko240127_L24	42	1.18125	1.21482	fl/del_woCre
kif11cko240127_L24	48	1.13686	1.12738	fl/del_woCre
kif11cko240127_L24	54	1.12511	1.10368	fl/del_woCre
kif11cko240127_L24	60	1.09424	1.11331	fl/del_woCre
kif11cko240127_L24	66	1.10956	1.10835	fl/del_woCre
kif11cko240127_L24	72	1.09828	1.09181	fl/del_woCre
kif11cko240127_L24	78	1.07157	1.07591	fl/del_woCre
kif11cko240127_L24	84	1.05483	1.05874	fl/del_woCre
kif11cko240127_L24	90	1.05998	1.04372	fl/del_woCre
kif11cko240127_L24	96	1.03757	1.05657	fl/del_woCre
kif11cko240127_L24	102	1.08296	1.0793	fl/del_woCre
kif11cko240127_L24	108	1.0954	1.08664	fl/del_woCre
kif11cko240127_L24	114	1.07709	1.07655	fl/del_woCre
kif11cko240127_L24	120	1.04165	1.05557	fl/del_woCre
kif11cko240127_L24	126	1.05322	1.04134	fl/del_woCre
kif11cko240127_L24	132	1.04341	1.04737	fl/del_woCre
kif11cko240127_L24	138	1.06219	1.05975	fl/del_woCre
kif11cko240127_L24	144	1.06055	1.06221	fl/del_woCre
kif11cko240127_L24	150	1.05168	1.05662	fl/del_woCre
kif11cko240127_L24	156	1.05843	1.04859	fl/del_woCre
kif11cko240127_L24	162	1.0374	1.04066	fl/del_woCre
kif11cko240127_L24	168	1.02879	1.03914	fl/del_woCre
kif11cko240127_L24	174	1.0719	1.05765	fl/del_woCre
kif11cko240127_L24	180	1.0691	1.07035	fl/del_woCre
kif11cko240127_L24	186	1.04305	1.05323	fl/del_woCre
kif11cko240127_L24	192	1.03808	1.03363	fl/del_woCre
kif11cko240127_L24	198	1.04355	1.04041	fl/del_woCre
kif11cko240127_L24	204	1.06084	1.05727	fl/del_woCre
kif11cko240127_L24	210	1.0479	1.06134	fl/del_woCre
kif11cko240127_L24	216	1.06192	1.04878	fl/del_woCre
kif11cko240127_L24	222	1.01781	1.02555	fl/del_woCre
kif11cko240127_L24	228	1.02284	1.01791	fl/del_woCre
kif11cko240127_L24	234	1.03863	1.04295	fl/del_woCre
kif11cko240127_L24	240	1.06552	1.06079	fl/del_woCre
kif11cko240127_L24	246	1.03623	1.04279	fl/del_woCre
kif11cko240127_L24	252	1.04776	1.04102	fl/del_woCre
kif11cko240127_L24	258	1.0456	1.04801	fl/del_woCre
kif11cko240127_L24	264	1.04139	1.0425	fl/del_woCre
kif11cko240127_L24	270	1.03248	1.03332	fl/del_woCre
kif11cko240127_L24	276	1.03404	1.03328	fl/del_woCre
kif11cko240127_L24	282	1.04915	1.0413	fl/del_woCre
kif11cko240127_L24	288	1.03771	1.05315	fl/del_woCre
kif11cko240127_L24	294	1.07839	1.06598	fl/del_woCre
kif11cko240127_L24	300	1.07088	1.07584	fl/del_woCre
kif11cko240127_L24	306	1.07438	1.07306	fl/del_woCre
kif11cko240127_L24	312	1.05059	1.05265	fl/del_woCre
kif11cko240127_L24	318	1.03962	1.03428	fl/del_woCre
kif11cko240127_L24	324	1.02822	1.03547	fl/del_woCre
kif11cko240127_L24	330	1.04486	1.0405	fl/del_woCre
kif11cko240127_L24	336	1.037	1.03573	fl/del_woCre
kif11cko240127_L24	342	1.03482	1.04113	fl/del_woCre
kif11cko240127_L24	348	1.06511	1.05493	fl/del_woCre
kif11cko240127_L24	354	1.05728	1.06859	fl/del_woCre
kif11cko240127_L24	360	1.08693	1.07853	fl/del_woCre
kif11cko240127_L24	366	1.07657	1.08228	fl/del_woCre
kif11cko240127_L24	372	1.08342	1.07666	fl/del_woCre
kif11cko240127_L24	378	1.05505	1.06197	fl/del_woCre
kif11cko240127_L24	384	1.05537	1.05309	fl/del_woCre
kif11cko240127_L24	390	1.0618	1.06209	fl/del_woCre
kif11cko240127_L24	396	1.08228	1.07511	fl/del_woCre
kif11cko240127_L24	402	1.06638	1.07945	fl/del_woCre
kif11cko240127_L24	408	1.09908	1.09273	fl/del_woCre
kif11cko240127_L24	414	1.12727	1.11997	fl/del_woCre
kif11cko240127_L24	420	1.09964	1.10906	fl/del_woCre
kif11cko240127_L24	426	1.07594	1.08281	fl/del_woCre
kif11cko240127_L24	432	1.09819	1.0778	fl/del_woCre
kif11cko240127_L24	438	1.07765	1.09059	fl/del_woCre
kif11cko240127_L24	444	1.10588	1.10693	fl/del_woCre
kif11cko240127_L24	450	1.11334	1.1094	fl/del_woCre
kif11cko240127_L24	456	1.09112	1.08915	fl/del_woCre
kif11cko240127_L24	462	1.06516	1.07488	fl/del_woCre
kif11cko240127_L24	468	1.10403	1.09043	fl/del_woCre
kif11cko240127_L24	474	1.09242	1.10262	fl/del_woCre
kif11cko240127_L24	480	1.08669	1.08274	fl/del_woCre
kif11cko240127_L24	486	1.07789	1.07707	fl/del_woCre
kif11cko240127_L24	492	1.10482	1.10907	fl/del_woCre
kif11cko240127_L24	498	1.08623	1.08377	fl/del_woCre
kif11cko240127_L24	504	1.06181	1.05538	fl/del_woCre
kif11cko240127_L24	510	1.08662	1.09286	fl/del_woCre
kif11cko240127_L24	516	1.11988	1.13349	fl/del_woCre
kif11cko240127_L24	522	1.13438	1.11091	fl/del_woCre
kif11cko240127_L24	528	1.07797	1.07596	fl/del_woCre
kif11cko240127_L24	534	1.05614	1.08642	fl/del_woCre
kif11cko240127_L24	540	1.13829	1.11073	fl/del_woCre
kif11cko240127_L24	546	1.09628	1.10925	fl/del_woCre
kif11cko240127_L24	552	1.11099	1.09954	fl/del_woCre
kif11cko240127_L24	558	1.08701	1.105	fl/del_woCre
kif11cko240127_L24	564	1.1373	1.11532	fl/del_woCre
kif11cko240127_L24	570	1.09658	1.11705	fl/del_woCre
kif11cko240127_L24	576	1.13174	1.118	fl/del_woCre
kif11cko240127_L24	582	1.11472	1.12172	fl/del_woCre
kif11cko240127_L24	588	1.11192	1.10636	fl/del_woCre
kif11cko240127_L24	594	1.08407	1.09207	fl/del_woCre
kif11cko240127_L24	600	1.1091	1.1018	fl/del_woCre
kif11cko240127_L25	6	1.17516	1.17853	fl/del_woCre
kif11cko240127_L25	12	1.20629	1.16391	fl/del_woCre
kif11cko240127_L25	18	1.11543	1.14939	fl/del_woCre
kif11cko240127_L25	24	1.15653	1.1352	fl/del_woCre
kif11cko240127_L25	30	1.15632	1.12162	fl/del_woCre
kif11cko240127_L25	36	1.09099	1.10896	fl/del_woCre
kif11cko240127_L25	42	1.09442	1.09785	fl/del_woCre
kif11cko240127_L25	48	1.07251	1.08892	fl/del_woCre
kif11cko240127_L25	54	1.05561	1.08264	fl/del_woCre
kif11cko240127_L25	60	1.04066	1.07932	fl/del_woCre
kif11cko240127_L25	66	1.07762	1.07877	fl/del_woCre
kif11cko240127_L25	72	1.06221	1.08065	fl/del_woCre
kif11cko240127_L25	78	1.0752	1.08431	fl/del_woCre
kif11cko240127_L25	84	1.10388	1.089	fl/del_woCre
kif11cko240127_L25	90	1.10149	1.09387	fl/del_woCre
kif11cko240127_L25	96	1.14558	1.09815	fl/del_woCre
kif11cko240127_L25	102	1.10995	1.10142	fl/del_woCre
kif11cko240127_L25	108	1.11745	1.10345	fl/del_woCre
kif11cko240127_L25	114	1.10864	1.10443	fl/del_woCre
kif11cko240127_L25	120	1.07413	1.1046	fl/del_woCre
kif11cko240127_L25	126	1.10165	1.10412	fl/del_woCre
kif11cko240127_L25	138	1.10342	1.10309	fl/del_woCre
kif11cko240127_L25	144	1.11376	1.10141	fl/del_woCre
kif11cko240127_L25	150	1.09445	1.09899	fl/del_woCre
kif11cko240127_L25	156	1.12267	1.09586	fl/del_woCre
kif11cko240127_L25	162	1.08194	1.09212	fl/del_woCre
kif11cko240127_L25	168	1.0907	1.088	fl/del_woCre
kif11cko240127_L25	174	1.08481	1.08379	fl/del_woCre
kif11cko240127_L25	180	1.04929	1.07972	fl/del_woCre
kif11cko240127_L25	186	1.08581	1.07601	fl/del_woCre
kif11cko240127_L25	192	1.05781	1.0726	fl/del_woCre
kif11cko240127_L25	198	1.09152	1.06943	fl/del_woCre
kif11cko240127_L25	204	1.09661	1.06649	fl/del_woCre
kif11cko240127_L25	210	1.03093	1.06384	fl/del_woCre
kif11cko240127_L25	216	1.0558	1.06173	fl/del_woCre
kif11cko240127_L25	222	1.05815	1.0604	fl/del_woCre
kif11cko240127_L25	228	1.03397	1.05984	fl/del_woCre
kif11cko240127_L25	234	1.03771	1.05996	fl/del_woCre
kif11cko240127_L25	240	1.11419	1.0603	fl/del_woCre
kif11cko240127_L25	246	1.06597	1.06046	fl/del_woCre
kif11cko240127_L25	252	1.0618	1.06038	fl/del_woCre
kif11cko240127_L25	258	1.05694	1.06011	fl/del_woCre
kif11cko240127_L25	264	1.05163	1.05979	fl/del_woCre
kif11cko240127_L25	270	1.03394	1.0595	fl/del_woCre
kif11cko240127_L25	276	1.06832	1.05909	fl/del_woCre
kif11cko240127_L25	282	1.09182	1.05834	fl/del_woCre
kif11cko240127_L25	288	1.04948	1.05717	fl/del_woCre
kif11cko240127_L25	294	1.07035	1.05556	fl/del_woCre
kif11cko240127_L25	300	1.04416	1.05369	fl/del_woCre
kif11cko240127_L25	306	1.05409	1.0518	fl/del_woCre
kif11cko240127_L25	318	1.03564	1.05009	fl/del_woCre
kif11cko240127_L25	324	1.03728	1.04871	fl/del_woCre
kif11cko240127_L25	336	1.04106	1.04764	fl/del_woCre
kif11cko240127_L25	342	1.06878	1.04678	fl/del_woCre
kif11cko240127_L25	348	1.03445	1.04602	fl/del_woCre
kif11cko240127_L25	354	1.05993	1.04527	fl/del_woCre
kif11cko240127_L25	360	1.04278	1.04455	fl/del_woCre
kif11cko240127_L25	366	1.04644	1.0439	fl/del_woCre
kif11cko240127_L25	378	1.03056	1.04341	fl/del_woCre
kif11cko240127_L25	384	1.05154	1.04316	fl/del_woCre
kif11cko240127_L25	390	1.0369	1.04315	fl/del_woCre
kif11cko240127_L25	396	1.04194	1.04339	fl/del_woCre
kif11cko240127_L25	408	1.07714	1.04386	fl/del_woCre
kif11cko240127_L25	420	1.03071	1.0446	fl/del_woCre
kif11cko240127_L25	426	1.02405	1.04586	fl/del_woCre
kif11cko240127_L25	444	1.04232	1.04786	fl/del_woCre
kif11cko240127_L25	450	1.0429	1.05054	fl/del_woCre
kif11cko240127_L25	456	1.05211	1.05377	fl/del_woCre
kif11cko240127_L25	462	1.04298	1.05727	fl/del_woCre
kif11cko240127_L25	468	1.10153	1.06073	fl/del_woCre
kif11cko240127_L25	474	1.07729	1.06398	fl/del_woCre
kif11cko240127_L25	480	1.04527	1.06691	fl/del_woCre
kif11cko240127_L25	486	1.07412	1.06963	fl/del_woCre
kif11cko240127_L25	492	1.0593	1.07226	fl/del_woCre
kif11cko240127_L25	498	1.08466	1.07476	fl/del_woCre
kif11cko240127_L25	504	1.08761	1.07702	fl/del_woCre
kif11cko240127_L25	510	1.07443	1.07906	fl/del_woCre
kif11cko240127_L25	516	1.07185	1.08093	fl/del_woCre
kif11cko240127_L25	522	1.09977	1.08271	fl/del_woCre
kif11cko240127_L25	528	1.03746	1.08443	fl/del_woCre
kif11cko240127_L25	534	1.12221	1.08597	fl/del_woCre
kif11cko240127_L25	540	1.08556	1.08722	fl/del_woCre
kif11cko240127_L25	546	1.04096	1.08809	fl/del_woCre
kif11cko240127_L25	552	1.115	1.08847	fl/del_woCre
kif11cko240127_L25	558	1.10654	1.08793	fl/del_woCre
kif11cko240127_L25	564	1.14567	1.08613	fl/del_woCre
kif11cko240127_L25	570	1.05324	1.08332	fl/del_woCre
kif11cko240127_L25	582	1.07002	1.07988	fl/del_woCre
kif11cko240127_L25	588	1.0834	1.07621	fl/del_woCre
kif11cko240127_L25	594	1.04793	1.07264	fl/del_woCre
kif11cko240127_L25	600	1.10664	1.06938	fl/del_woCre
kif11cko240127_L26	6	1.36493	1.39489	fl/del_woCre
kif11cko240127_L26	12	1.35558	1.35423	fl/del_woCre
kif11cko240127_L26	18	1.36461	1.30999	fl/del_woCre
kif11cko240127_L26	24	1.30481	1.26139	fl/del_woCre
kif11cko240127_L26	30	1.20261	1.20982	fl/del_woCre
kif11cko240127_L26	36	1.11406	1.16173	fl/del_woCre
kif11cko240127_L26	42	1.09938	1.12357	fl/del_woCre
kif11cko240127_L26	48	1.08358	1.09666	fl/del_woCre
kif11cko240127_L26	54	1.08513	1.08059	fl/del_woCre
kif11cko240127_L26	60	1.05595	1.07331	fl/del_woCre
kif11cko240127_L26	66	1.08596	1.07225	fl/del_woCre
kif11cko240127_L26	72	1.07762	1.07446	fl/del_woCre
kif11cko240127_L26	78	1.085	1.07716	fl/del_woCre
kif11cko240127_L26	84	1.10512	1.07878	fl/del_woCre
kif11cko240127_L26	90	1.06547	1.0784	fl/del_woCre
kif11cko240127_L26	96	1.07511	1.07661	fl/del_woCre
kif11cko240127_L26	102	1.08036	1.07424	fl/del_woCre
kif11cko240127_L26	108	1.06342	1.07161	fl/del_woCre
kif11cko240127_L26	114	1.08434	1.069	fl/del_woCre
kif11cko240127_L26	120	1.04216	1.06699	fl/del_woCre
kif11cko240127_L26	126	1.08093	1.0658	fl/del_woCre
kif11cko240127_L26	132	1.05936	1.06556	fl/del_woCre
kif11cko240127_L26	138	1.06475	1.06634	fl/del_woCre
kif11cko240127_L26	150	1.05186	1.06804	fl/del_woCre
kif11cko240127_L26	156	1.10716	1.06969	fl/del_woCre
kif11cko240127_L26	162	1.05963	1.07059	fl/del_woCre
kif11cko240127_L26	168	1.07001	1.07176	fl/del_woCre
kif11cko240127_L26	174	1.05273	1.07431	fl/del_woCre
kif11cko240127_L26	180	1.06303	1.07763	fl/del_woCre
kif11cko240127_L26	186	1.1218	1.08063	fl/del_woCre
kif11cko240127_L26	192	1.0714	1.08185	fl/del_woCre
kif11cko240127_L26	198	1.10697	1.08027	fl/del_woCre
kif11cko240127_L26	204	1.05602	1.07725	fl/del_woCre
kif11cko240127_L26	210	1.07208	1.07447	fl/del_woCre
kif11cko240127_L26	216	1.06294	1.07279	fl/del_woCre
kif11cko240127_L26	222	1.06762	1.07259	fl/del_woCre
kif11cko240127_L26	228	1.08326	1.07312	fl/del_woCre
kif11cko240127_L26	240	1.07807	1.07345	fl/del_woCre
kif11cko240127_L26	246	1.07857	1.07324	fl/del_woCre
kif11cko240127_L26	252	1.06456	1.07299	fl/del_woCre
kif11cko240127_L26	258	1.06296	1.07322	fl/del_woCre
kif11cko240127_L26	264	1.09336	1.07378	fl/del_woCre
kif11cko240127_L26	270	1.07023	1.07445	fl/del_woCre
kif11cko240127_L26	276	1.03913	1.07519	fl/del_woCre
kif11cko240127_L26	282	1.12673	1.07597	fl/del_woCre
kif11cko240127_L26	288	1.0587	1.07644	fl/del_woCre
kif11cko240127_L26	294	1.05971	1.07621	fl/del_woCre
kif11cko240127_L26	300	1.09734	1.07512	fl/del_woCre
kif11cko240127_L26	306	1.06308	1.07313	fl/del_woCre
kif11cko240127_L26	312	1.09635	1.07045	fl/del_woCre
kif11cko240127_L26	318	1.04402	1.06747	fl/del_woCre
kif11cko240127_L26	324	1.05474	1.06509	fl/del_woCre
kif11cko240127_L26	330	1.08553	1.06412	fl/del_woCre
kif11cko240127_L26	336	1.0536	1.06446	fl/del_woCre
kif11cko240127_L26	342	1.05021	1.06602	fl/del_woCre
kif11cko240127_L26	348	1.05746	1.06908	fl/del_woCre
kif11cko240127_L26	354	1.09393	1.07176	fl/del_woCre
kif11cko240127_L26	360	1.08253	1.07197	fl/del_woCre
kif11cko240127_L26	366	1.07812	1.06923	fl/del_woCre
kif11cko240127_L26	372	1.06733	1.06378	fl/del_woCre
kif11cko240127_L26	378	1.05142	1.05709	fl/del_woCre
kif11cko240127_L26	384	1.05627	1.05094	fl/del_woCre
kif11cko240127_L26	390	1.01985	1.0469	fl/del_woCre
kif11cko240127_L26	396	1.05337	1.04614	fl/del_woCre
kif11cko240127_L26	402	1.0299	1.04837	fl/del_woCre
kif11cko240127_L26	408	1.07532	1.05278	fl/del_woCre
kif11cko240127_L26	414	1.03075	1.05811	fl/del_woCre
kif11cko240127_L26	420	1.10907	1.06315	fl/del_woCre
kif11cko240127_L26	426	1.05349	1.06761	fl/del_woCre
kif11cko240127_L26	432	1.07504	1.07162	fl/del_woCre
kif11cko240127_L26	438	1.03991	1.07627	fl/del_woCre
kif11cko240127_L26	450	1.07886	1.08215	fl/del_woCre
kif11cko240127_L26	462	1.12102	1.0869	fl/del_woCre
kif11cko240127_L26	468	1.10287	1.08806	fl/del_woCre
kif11cko240127_L26	474	1.06732	1.08582	fl/del_woCre
kif11cko240127_L26	480	1.11236	1.0813	fl/del_woCre
kif11cko240127_L26	486	1.05971	1.07587	fl/del_woCre
kif11cko240127_L26	492	1.05215	1.07153	fl/del_woCre
kif11cko240127_L26	498	1.08274	1.07008	fl/del_woCre
kif11cko240127_L26	504	1.04366	1.07204	fl/del_woCre
kif11cko240127_L26	510	1.08323	1.0772	fl/del_woCre
kif11cko240127_L26	516	1.05537	1.08395	fl/del_woCre
kif11cko240127_L26	522	1.13279	1.09022	fl/del_woCre
kif11cko240127_L26	528	1.10154	1.09369	fl/del_woCre
kif11cko240127_L26	534	1.10314	1.09274	fl/del_woCre
kif11cko240127_L26	540	1.08294	1.08876	fl/del_woCre
kif11cko240127_L26	546	1.06057	1.08355	fl/del_woCre
kif11cko240127_L26	552	1.08571	1.0774	fl/del_woCre
kif11cko240127_L26	558	1.09102	1.07035	fl/del_woCre
kif11cko240127_L26	564	1.05953	1.06285	fl/del_woCre
kif11cko240127_L26	570	1.04485	1.05576	fl/del_woCre
kif11cko240127_L26	576	1.04721	1.05073	fl/del_woCre
kif11cko240127_L26	582	1.04856	1.0486	fl/del_woCre
kif11cko240127_L26	588	1.01985	1.04959	fl/del_woCre
kif11cko240127_L26	594	1.09934	1.05252	fl/del_woCre
kif11cko240127_L26	600	1.05347	1.05641	fl/del_woCre
kif11cko240127_L27	36	1.47531	1.45688	fl/del_woCre
kif11cko240127_L27	42	1.35509	1.37137	fl/del_woCre
kif11cko240127_L27	48	1.32778	1.29083	fl/del_woCre
kif11cko240127_L27	54	1.17973	1.21987	fl/del_woCre
kif11cko240127_L27	60	1.1726	1.16586	fl/del_woCre
kif11cko240127_L27	66	1.08691	1.13402	fl/del_woCre
kif11cko240127_L27	72	1.11834	1.11794	fl/del_woCre
kif11cko240127_L27	78	1.16561	1.10903	fl/del_woCre
kif11cko240127_L27	84	1.09847	1.10153	fl/del_woCre
kif11cko240127_L27	90	1.07746	1.09193	fl/del_woCre
kif11cko240127_L27	96	1.08424	1.08266	fl/del_woCre
kif11cko240127_L27	102	1.07641	1.07685	fl/del_woCre
kif11cko240127_L27	108	1.07465	1.07442	fl/del_woCre
kif11cko240127_L27	114	1.06284	1.07432	fl/del_woCre
kif11cko240127_L27	120	1.09574	1.07477	fl/del_woCre
kif11cko240127_L27	126	1.07658	1.07464	fl/del_woCre
kif11cko240127_L27	132	1.05325	1.07609	fl/del_woCre
kif11cko240127_L27	138	1.07946	1.08089	fl/del_woCre
kif11cko240127_L27	144	1.09837	1.08588	fl/del_woCre
kif11cko240127_L27	150	1.08888	1.08752	fl/del_woCre
kif11cko240127_L27	156	1.10062	1.08571	fl/del_woCre
kif11cko240127_L27	162	1.06234	1.08124	fl/del_woCre
kif11cko240127_L27	168	1.05988	1.07501	fl/del_woCre
kif11cko240127_L27	174	1.1009	1.06756	fl/del_woCre
kif11cko240127_L27	180	1.06062	1.05791	fl/del_woCre
kif11cko240127_L27	186	1.04348	1.04611	fl/del_woCre
kif11cko240127_L27	192	1.02006	1.03784	fl/del_woCre
kif11cko240127_L27	198	1.02895	1.03847	fl/del_woCre
kif11cko240127_L27	204	1.04101	1.04641	fl/del_woCre
kif11cko240127_L27	210	1.06934	1.05809	fl/del_woCre
kif11cko240127_L27	216	1.07581	1.06889	fl/del_woCre
kif11cko240127_L27	222	1.08643	1.07524	fl/del_woCre
kif11cko240127_L27	228	1.07191	1.07875	fl/del_woCre
kif11cko240127_L27	234	1.06619	1.08169	fl/del_woCre
kif11cko240127_L27	240	1.09272	1.08393	fl/del_woCre
kif11cko240127_L27	246	1.08696	1.08458	fl/del_woCre
kif11cko240127_L27	252	1.08129	1.08235	fl/del_woCre
kif11cko240127_L27	258	1.09175	1.07646	fl/del_woCre
kif11cko240127_L27	264	1.05253	1.06871	fl/del_woCre
kif11cko240127_L27	270	1.06297	1.06119	fl/del_woCre
kif11cko240127_L27	276	1.06193	1.05456	fl/del_woCre
kif11cko240127_L27	282	1.04352	1.04936	fl/del_woCre
kif11cko240127_L27	288	1.04203	1.04705	fl/del_woCre
kif11cko240127_L27	294	1.04199	1.0486	fl/del_woCre
kif11cko240127_L27	300	1.05922	1.05229	fl/del_woCre
kif11cko240127_L27	306	1.05757	1.05589	fl/del_woCre
kif11cko240127_L27	312	1.05856	1.05795	fl/del_woCre
kif11cko240127_L27	318	1.06635	1.05765	fl/del_woCre
kif11cko240127_L27	324	1.04198	1.05593	fl/del_woCre
kif11cko240127_L27	330	1.04871	1.05354	fl/del_woCre
kif11cko240127_L27	336	1.08082	1.0488	fl/del_woCre
kif11cko240127_L27	342	1.02997	1.04068	fl/del_woCre
kif11cko240127_L27	348	1.02379	1.0332	fl/del_woCre
kif11cko240127_L27	354	1.02274	1.03058	fl/del_woCre
kif11cko240127_L27	360	1.02961	1.0328	fl/del_woCre
kif11cko240127_L27	366	1.03557	1.03824	fl/del_woCre
kif11cko240127_L27	372	1.06096	1.04296	fl/del_woCre
kif11cko240127_L27	378	1.0547	1.04391	fl/del_woCre
kif11cko240127_L27	384	1.0347	1.04358	fl/del_woCre
kif11cko240127_L27	390	1.03377	1.04541	fl/del_woCre
kif11cko240127_L27	396	1.05284	1.05088	fl/del_woCre
kif11cko240127_L27	402	1.05627	1.0605	fl/del_woCre
kif11cko240127_L27	408	1.08187	1.07266	fl/del_woCre
kif11cko240127_L27	414	1.08034	1.08575	fl/del_woCre
kif11cko240127_L27	420	1.09099	1.10016	fl/del_woCre
kif11cko240127_L27	426	1.08467	1.11512	fl/del_woCre
kif11cko240127_L27	432	1.1966	1.12318	fl/del_woCre
kif11cko240127_L27	438	1.10354	1.11805	fl/del_woCre
kif11cko240127_L27	444	1.10371	1.10472	fl/del_woCre
kif11cko240127_L27	450	1.07312	1.08991	fl/del_woCre
kif11cko240127_L27	456	1.0645	1.07588	fl/del_woCre
kif11cko240127_L27	462	1.09282	1.06361	fl/del_woCre
kif11cko240127_L27	468	1.03736	1.05327	fl/del_woCre
kif11cko240127_L27	474	1.04909	1.04518	fl/del_woCre
kif11cko240127_L27	480	1.0315	1.04096	fl/del_woCre
kif11cko240127_L27	486	1.04192	1.04194	fl/del_woCre
kif11cko240127_L27	492	1.04409	1.0469	fl/del_woCre
kif11cko240127_L27	498	1.05127	1.05383	fl/del_woCre
kif11cko240127_L27	504	1.07806	1.06019	fl/del_woCre
kif11cko240127_L27	510	1.05496	1.06388	fl/del_woCre
kif11cko240127_L27	516	1.06926	1.06508	fl/del_woCre
kif11cko240127_L27	522	1.07072	1.0647	fl/del_woCre
kif11cko240127_L27	528	1.05477	1.06401	fl/del_woCre
kif11cko240127_L27	534	1.07342	1.06443	fl/del_woCre
kif11cko240127_L27	540	1.05672	1.06738	fl/del_woCre
kif11cko240127_L27	546	1.0787	1.07413	fl/del_woCre
kif11cko240127_L27	552	1.05882	1.08527	fl/del_woCre
kif11cko240127_L27	558	1.09447	1.09967	fl/del_woCre
kif11cko240127_L27	564	1.16072	1.11013	fl/del_woCre
kif11cko240127_L27	570	1.10485	1.1104	fl/del_woCre
kif11cko240127_L27	576	1.08696	1.10421	fl/del_woCre
kif11cko240127_L27	582	1.08141	1.09646	fl/del_woCre
kif11cko240127_L27	588	1.14013	1.08655	fl/del_woCre
kif11cko240127_L27	594	1.03468	1.07383	fl/del_woCre
kif11cko240127_L27	600	1.05858	1.06277	fl/del_woCre
kif11cko240127_L28	6	1.4935	1.43388	fl/del_woCre
kif11cko240127_L28	12	1.16218	1.23829	fl/del_woCre
kif11cko240127_L28	18	1.1255	1.13216	fl/del_woCre
kif11cko240127_L28	24	1.1379	1.13211	fl/del_woCre
kif11cko240127_L28	30	1.18076	1.18693	fl/del_woCre
kif11cko240127_L28	36	1.26574	1.23741	fl/del_woCre
kif11cko240127_L28	42	1.26788	1.25997	fl/del_woCre
kif11cko240127_L28	48	1.23493	1.24621	fl/del_woCre
kif11cko240127_L28	54	1.21557	1.21281	fl/del_woCre
kif11cko240127_L28	60	1.17191	1.17888	fl/del_woCre
kif11cko240127_L28	66	1.15883	1.14829	fl/del_woCre
kif11cko240127_L28	72	1.11371	1.12204	fl/del_woCre
kif11cko240127_L28	78	1.09986	1.10512	fl/del_woCre
kif11cko240127_L28	84	1.11347	1.10173	fl/del_woCre
kif11cko240127_L28	90	1.09163	1.10884	fl/del_woCre
kif11cko240127_L28	96	1.13488	1.12117	fl/del_woCre
kif11cko240127_L28	102	1.12775	1.13154	fl/del_woCre
kif11cko240127_L28	108	1.13765	1.13393	fl/del_woCre
kif11cko240127_L28	114	1.12525	1.12885	fl/del_woCre
kif11cko240127_L28	120	1.11564	1.11838	fl/del_woCre
kif11cko240127_L28	126	1.1272	1.10439	fl/del_woCre
kif11cko240127_L28	132	1.06274	1.08954	fl/del_woCre
kif11cko240127_L28	138	1.075	1.07987	fl/del_woCre
kif11cko240127_L28	144	1.10436	1.0795	fl/del_woCre
kif11cko240127_L28	150	1.06434	1.08149	fl/del_woCre
kif11cko240127_L28	156	1.08768	1.07905	fl/del_woCre
kif11cko240127_L28	162	1.07828	1.07693	fl/del_woCre
kif11cko240127_L28	168	1.07136	1.08164	fl/del_woCre
kif11cko240127_L28	174	1.0987	1.09506	fl/del_woCre
kif11cko240127_L28	180	1.09943	1.11507	fl/del_woCre
kif11cko240127_L28	186	1.17092	1.12825	fl/del_woCre
kif11cko240127_L28	192	1.09206	1.12343	fl/del_woCre
kif11cko240127_L28	198	1.10796	1.10998	fl/del_woCre
kif11cko240127_L28	204	1.12224	1.09984	fl/del_woCre
kif11cko240127_L28	210	1.07692	1.09492	fl/del_woCre
kif11cko240127_L28	216	1.09889	1.09532	fl/del_woCre
kif11cko240127_L28	222	1.10064	1.10402	fl/del_woCre
kif11cko240127_L28	228	1.12133	1.12177	fl/del_woCre
kif11cko240127_L28	234	1.13603	1.13742	fl/del_woCre
kif11cko240127_L28	240	1.15484	1.14044	fl/del_woCre
kif11cko240127_L28	246	1.1334	1.1347	fl/del_woCre
kif11cko240127_L28	252	1.11474	1.12749	fl/del_woCre
kif11cko240127_L28	258	1.12553	1.12548	fl/del_woCre
kif11cko240127_L28	264	1.13482	1.13163	fl/del_woCre
kif11cko240127_L28	270	1.13871	1.13473	fl/del_woCre
kif11cko240127_L28	276	1.13503	1.12586	fl/del_woCre
kif11cko240127_L28	282	1.10383	1.11937	fl/del_woCre
kif11cko240127_L28	288	1.11527	1.12853	fl/del_woCre
kif11cko240127_L28	294	1.16948	1.13906	fl/del_woCre
kif11cko240127_L28	300	1.11525	1.1352	fl/del_woCre
kif11cko240127_L28	306	1.1478	1.12286	fl/del_woCre
kif11cko240127_L28	312	1.08772	1.11186	fl/del_woCre
kif11cko240127_L28	318	1.09573	1.10578	fl/del_woCre
kif11cko240127_L28	324	1.12646	1.10525	fl/del_woCre
kif11cko240127_L28	330	1.12411	1.10508	fl/del_woCre
kif11cko240127_L28	336	1.06293	1.1013	fl/del_woCre
kif11cko240127_L28	342	1.09627	1.10056	fl/del_woCre
kif11cko240127_L28	348	1.13966	1.10824	fl/del_woCre
kif11cko240127_L28	354	1.11286	1.11404	fl/del_woCre
kif11cko240127_L28	360	1.09277	1.10942	fl/del_woCre
kif11cko240127_L28	366	1.10801	1.10838	fl/del_woCre
kif11cko240127_L28	372	1.12106	1.12294	fl/del_woCre
kif11cko240127_L28	378	1.14205	1.13445	fl/del_woCre
kif11cko240127_L28	384	1.13511	1.12469	fl/del_woCre
kif11cko240127_L28	390	1.10917	1.10778	fl/del_woCre
kif11cko240127_L28	396	1.07201	1.10097	fl/del_woCre
kif11cko240127_L28	402	1.11532	1.10162	fl/del_woCre
kif11cko240127_L28	408	1.10915	1.10374	fl/del_woCre
kif11cko240127_L28	414	1.12425	1.10766	fl/del_woCre
kif11cko240127_L28	420	1.06809	1.11418	fl/del_woCre
kif11cko240127_L28	426	1.1568	1.11955	fl/del_woCre
kif11cko240127_L28	432	1.11847	1.12047	fl/del_woCre
kif11cko240127_L28	438	1.10408	1.11996	fl/del_woCre
kif11cko240127_L28	444	1.13369	1.12273	fl/del_woCre
kif11cko240127_L28	450	1.13883	1.1339	fl/del_woCre
kif11cko240127_L28	456	1.13146	1.15501	fl/del_woCre
kif11cko240127_L28	462	1.17052	1.17306	fl/del_woCre
kif11cko240127_L28	468	1.20846	1.1738	fl/del_woCre
kif11cko240127_L28	474	1.15847	1.15272	fl/del_woCre
kif11cko240127_L28	480	1.08907	1.11368	fl/del_woCre
kif11cko240127_L28	486	1.0803	1.08446	fl/del_woCre
kif11cko240127_L28	492	1.08884	1.08904	fl/del_woCre
kif11cko240127_L28	498	1.10949	1.1123	fl/del_woCre
kif11cko240127_L28	504	1.1413	1.13135	fl/del_woCre
kif11cko240127_L28	510	1.13409	1.13132	fl/del_woCre
kif11cko240127_L28	516	1.12646	1.10687	fl/del_woCre
kif11cko240127_L28	522	1.05125	1.08291	fl/del_woCre
kif11cko240127_L28	528	1.07526	1.08336	fl/del_woCre
kif11cko240127_L28	534	1.12854	1.09802	fl/del_woCre
kif11cko240127_L28	540	1.08492	1.11031	fl/del_woCre
kif11cko240127_L28	546	1.12532	1.1124	fl/del_woCre
kif11cko240127_L28	552	1.1315	1.10353	fl/del_woCre
kif11cko240127_L28	558	1.04151	1.10262	fl/del_woCre
kif11cko240127_L28	564	1.16111	1.12423	fl/del_woCre
kif11cko240127_L28	570	1.13059	1.14571	fl/del_woCre
kif11cko240127_L28	576	1.1722	1.14396	fl/del_woCre
kif11cko240127_L28	582	1.11798	1.13095	fl/del_woCre
kif11cko240127_L28	588	1.10368	1.12272	fl/del_woCre
kif11cko240127_L28	594	1.13159	1.11624	fl/del_woCre
kif11cko240127_L28	600	1.11209	1.10618	fl/del_woCre
kif11cko240127_L3	6	1.14233	1.16291	wt/wt_woCre
kif11cko240127_L3	12	1.22358	1.15974	wt/wt_woCre
kif11cko240127_L3	18	1.10505	1.15499	wt/wt_woCre
kif11cko240127_L3	24	1.14604	1.15208	wt/wt_woCre
kif11cko240127_L3	30	1.13489	1.15361	wt/wt_woCre
kif11cko240127_L3	36	1.2	1.15511	wt/wt_woCre
kif11cko240127_L3	42	1.14274	1.15168	wt/wt_woCre
kif11cko240127_L3	48	1.15109	1.14401	wt/wt_woCre
kif11cko240127_L3	54	1.14368	1.13483	wt/wt_woCre
kif11cko240127_L3	60	1.09457	1.12671	wt/wt_woCre
kif11cko240127_L3	66	1.1273	1.12109	wt/wt_woCre
kif11cko240127_L3	72	1.12034	1.11861	wt/wt_woCre
kif11cko240127_L3	78	1.11696	1.11775	wt/wt_woCre
kif11cko240127_L3	84	1.13084	1.1168	wt/wt_woCre
kif11cko240127_L3	90	1.10949	1.11556	wt/wt_woCre
kif11cko240127_L3	96	1.10098	1.11527	wt/wt_woCre
kif11cko240127_L3	102	1.11654	1.1167	wt/wt_woCre
kif11cko240127_L3	108	1.11925	1.11758	wt/wt_woCre
kif11cko240127_L3	114	1.12763	1.11526	wt/wt_woCre
kif11cko240127_L3	120	1.12335	1.1085	wt/wt_woCre
kif11cko240127_L3	126	1.09304	1.09748	wt/wt_woCre
kif11cko240127_L3	132	1.07083	1.08606	wt/wt_woCre
kif11cko240127_L3	138	1.0954	1.07666	wt/wt_woCre
kif11cko240127_L3	144	1.05011	1.07098	wt/wt_woCre
kif11cko240127_L3	150	1.07092	1.07012	wt/wt_woCre
kif11cko240127_L3	156	1.08654	1.07493	wt/wt_woCre
kif11cko240127_L3	162	1.07266	1.08568	wt/wt_woCre
kif11cko240127_L3	168	1.08387	1.10239	wt/wt_woCre
kif11cko240127_L3	174	1.13647	1.12402	wt/wt_woCre
kif11cko240127_L3	180	1.1649	1.14653	wt/wt_woCre
kif11cko240127_L3	186	1.1875	1.16683	wt/wt_woCre
kif11cko240127_L3	192	1.16478	1.18843	wt/wt_woCre
kif11cko240127_L3	198	1.1945	1.21547	wt/wt_woCre
kif11cko240127_L3	204	1.27707	1.24806	wt/wt_woCre
kif11cko240127_L3	210	1.27354	1.28594	wt/wt_woCre
kif11cko240127_L3	216	1.30957	1.33044	wt/wt_woCre
kif11cko240127_L3	222	1.37112	1.37992	wt/wt_woCre
kif11cko240127_L3	228	1.43839	1.43113	wt/wt_woCre
kif11cko240127_L3	234	1.49066	1.47791	wt/wt_woCre
kif11cko240127_L3	240	1.52008	1.51441	wt/wt_woCre
kif11cko240127_L3	246	1.56072	1.53861	wt/wt_woCre
kif11cko240127_L3	252	1.55744	1.55005	wt/wt_woCre
kif11cko240127_L3	258	1.5681	1.55184	wt/wt_woCre
kif11cko240127_L3	264	1.55567	1.55303	wt/wt_woCre
kif11cko240127_L3	270	1.48737	1.56256	wt/wt_woCre
kif11cko240127_L3	276	1.55704	1.58339	wt/wt_woCre
kif11cko240127_L3	282	1.63849	1.61465	wt/wt_woCre
kif11cko240127_L3	288	1.65349	1.64602	wt/wt_woCre
kif11cko240127_L3	294	1.66876	1.66579	wt/wt_woCre
kif11cko240127_L3	300	1.72566	1.66754	wt/wt_woCre
kif11cko240127_L3	306	1.66484	1.65169	wt/wt_woCre
kif11cko240127_L3	312	1.59271	1.62178	wt/wt_woCre
kif11cko240127_L3	318	1.64062	1.58785	wt/wt_woCre
kif11cko240127_L3	324	1.47413	1.56061	wt/wt_woCre
kif11cko240127_L3	330	1.52282	1.54703	wt/wt_woCre
kif11cko240127_L3	336	1.62105	1.55071	wt/wt_woCre
kif11cko240127_L3	342	1.48652	1.56648	wt/wt_woCre
kif11cko240127_L3	348	1.6242	1.59092	wt/wt_woCre
kif11cko240127_L3	354	1.63597	1.62144	wt/wt_woCre
kif11cko240127_L3	360	1.60555	1.65444	wt/wt_woCre
kif11cko240127_L3	366	1.72279	1.68503	wt/wt_woCre
kif11cko240127_L3	372	1.70801	1.70554	wt/wt_woCre
kif11cko240127_L3	378	1.74796	1.7125	wt/wt_woCre
kif11cko240127_L3	384	1.68991	1.70493	wt/wt_woCre
kif11cko240127_L3	390	1.70927	1.68627	wt/wt_woCre
kif11cko240127_L3	396	1.67275	1.66182	wt/wt_woCre
kif11cko240127_L3	402	1.57996	1.63974	wt/wt_woCre
kif11cko240127_L3	408	1.65593	1.62751	wt/wt_woCre
kif11cko240127_L3	414	1.58117	1.62652	wt/wt_woCre
kif11cko240127_L3	420	1.62104	1.63422	wt/wt_woCre
kif11cko240127_L3	426	1.67972	1.64661	wt/wt_woCre
kif11cko240127_L3	432	1.67421	1.65662	wt/wt_woCre
[truncated: 10,383 more rows]

## Sheet: SD_Mean
time_min	mean.aspect.ratio.spline	sd.aspect.ratio.spline	se.aspect.ratio.spline	mean.volume.spline	sd.volume.spline	se.volume.spline	genotype
6	1.31166	0.220461	0.0492966	4840.99	2896.83	647.751	wt/wt_woCre
12	1.26405	0.160515	0.0288294	5707.51	2164.52	388.76	wt/wt_woCre
18	1.24027	0.147239	0.0252513	6453.03	1853.32	317.842	wt/wt_woCre
24	1.21286	0.124801	0.0214031	7103.66	1658.25	284.388	wt/wt_woCre
30	1.18679	0.095878	0.0164429	7586.36	1456.05	249.711	wt/wt_woCre
36	1.16865	0.0785457	0.0134705	7949.17	1312.19	225.039	wt/wt_woCre
42	1.15643	0.0733389	0.0125775	8249.47	1249.31	214.255	wt/wt_woCre
48	1.14918	0.0698995	0.0119877	8491.93	1257.34	215.632	wt/wt_woCre
54	1.14223	0.0677523	0.0116194	8677.72	1295.75	222.219	wt/wt_woCre
60	1.13454	0.0668623	0.0116392	8822.36	1395.97	243.008	wt/wt_woCre
66	1.12543	0.063506	0.011055	8807.94	1483.71	258.281	wt/wt_woCre
72	1.11345	0.0623065	0.0106855	8920.3	1607.47	275.678	wt/wt_woCre
78	1.10626	0.0619096	0.0107771	8901.11	1687.52	293.76	wt/wt_woCre
84	1.10245	0.058686	0.0102159	8956.66	1720.37	299.478	wt/wt_woCre
90	1.09971	0.0556338	0.00954111	8926.17	1749.81	300.09	wt/wt_woCre
96	1.09952	0.0545265	0.00963901	8886.75	1812.94	320.485	wt/wt_woCre
102	1.09761	0.0524775	0.00899981	8880.26	1826.46	313.236	wt/wt_woCre
108	1.09563	0.0535329	0.00918081	8806.34	1870.72	320.826	wt/wt_woCre
114	1.09427	0.0546281	0.00936864	8730.84	1933.19	331.539	wt/wt_woCre
120	1.09274	0.0542694	0.00930713	8670.36	1992.39	341.693	wt/wt_woCre
126	1.08974	0.0535411	0.00932032	8558.35	2034.72	354.2	wt/wt_woCre
132	1.08807	0.0509835	0.00874361	8564.58	2073.71	355.638	wt/wt_woCre
138	1.08909	0.0502601	0.00861953	8504.56	2118.43	363.307	wt/wt_woCre
144	1.09235	0.0531559	0.00911617	8452.81	2152.65	369.177	wt/wt_woCre
150	1.09485	0.0566151	0.00970941	8428.17	2170.4	372.221	wt/wt_woCre
156	1.09793	0.059137	0.0101419	8425.47	2193.04	376.103	wt/wt_woCre
162	1.10119	0.0635359	0.0110602	8317.11	2140.87	372.678	wt/wt_woCre
168	1.10464	0.0696876	0.0119513	8415.59	2204.81	378.121	wt/wt_woCre
174	1.10808	0.0787437	0.0135044	8378.24	2214.76	379.828	wt/wt_woCre
180	1.11516	0.0884751	0.0151733	8297.87	2222.49	381.154	wt/wt_woCre
186	1.12565	0.0959042	0.0164474	8191.74	2222.21	381.105	wt/wt_woCre
192	1.13804	0.101686	0.0174391	8095.37	2217.69	380.331	wt/wt_woCre
198	1.15174	0.109064	0.0187043	8031.94	2201.71	377.59	wt/wt_woCre
204	1.16779	0.119469	0.0204888	7996.49	2184.74	374.681	wt/wt_woCre
210	1.18526	0.128214	0.0219885	7977.97	2184.26	374.598	wt/wt_woCre
216	1.2053	0.136517	0.0234125	7981.12	2186.04	374.903	wt/wt_woCre
222	1.23322	0.144619	0.025175	7872.05	2051.42	357.106	wt/wt_woCre
228	1.25534	0.149797	0.02569	8072.99	2192.77	376.057	wt/wt_woCre
234	1.28162	0.155707	0.0267036	8132.65	2224.51	381.5	wt/wt_woCre
240	1.31204	0.159112	0.0272875	8174	2249.7	385.821	wt/wt_woCre
246	1.34228	0.161496	0.0276964	8185.61	2266.44	388.692	wt/wt_woCre
252	1.36925	0.166124	0.02849	8169.12	2278.43	390.747	wt/wt_woCre
258	1.38798	0.168549	0.028906	8144.33	2274.86	390.135	wt/wt_woCre
264	1.39949	0.165873	0.028447	8100.2	2255.96	386.895	wt/wt_woCre
270	1.41295	0.161514	0.0276995	8029.98	2213.97	379.693	wt/wt_woCre
276	1.42839	0.155964	0.0267476	7960.12	2152.18	369.095	wt/wt_woCre
282	1.43979	0.149067	0.0255647	7899.74	2116.23	362.93	wt/wt_woCre
288	1.44675	0.145935	0.0250277	7857.02	2115.78	362.853	wt/wt_woCre
294	1.45348	0.147304	0.0256423	7725.66	2055.46	357.81	wt/wt_woCre
300	1.45992	0.146229	0.0254552	7705.39	2083.51	362.693	wt/wt_woCre
306	1.46819	0.146223	0.0254542	7705.69	2208.78	384.499	wt/wt_woCre
312	1.47694	0.145916	0.0254007	7732.2	2319.3	403.738	wt/wt_woCre
318	1.47963	0.137986	0.0236645	7847.07	2330.79	399.727	wt/wt_woCre
324	1.48277	0.129472	0.0222043	7811.43	2169.09	371.996	wt/wt_woCre
330	1.48572	0.126951	0.0217719	7747.08	1972.5	338.28	wt/wt_woCre
336	1.49293	0.127999	0.0222817	7622.31	1867.5	325.089	wt/wt_woCre
342	1.49179	0.134895	0.0231344	7602.35	1900.63	325.955	wt/wt_woCre
348	1.49713	0.143188	0.0249258	7475.89	2006.83	349.344	wt/wt_woCre
354	1.50148	0.15066	0.0262265	7400.23	2091.65	364.11	wt/wt_woCre
360	1.50323	0.157147	0.0269505	7384.22	2117.34	363.121	wt/wt_woCre
366	1.50493	0.162968	0.0288089	7327.92	2161.28	382.063	wt/wt_woCre
372	1.51615	0.154393	0.0272931	7159.14	2014.74	356.16	wt/wt_woCre
378	1.51601	0.16565	0.0292831	7170.99	1997.07	353.036	wt/wt_woCre
384	1.51586	0.169117	0.0294395	7155.72	1957.21	340.706	wt/wt_woCre
390	1.52306	0.168138	0.0297229	7043.64	1937.46	342.498	wt/wt_woCre
396	1.54024	0.157452	0.0278339	6872.4	1797.31	317.723	wt/wt_woCre
402	1.55029	0.153015	0.0274824	6817.46	1735.13	311.638	wt/wt_woCre
408	1.54892	0.146775	0.0259463	6799.84	1714.83	303.142	wt/wt_woCre
414	1.55233	0.139293	0.0242477	6716.07	1675.32	291.636	wt/wt_woCre
420	1.56783	0.143305	0.0253329	6595.25	1690.15	298.779	wt/wt_woCre
426	1.57929	0.143352	0.0253413	6491.8	1647.23	291.191	wt/wt_woCre
432	1.58322	0.142029	0.024724	6398.76	1556.87	271.016	wt/wt_woCre
438	1.58981	0.144494	0.0255432	6354.65	1550.39	274.073	wt/wt_woCre
444	1.59049	0.138296	0.0240742	6306.81	1581.78	275.353	wt/wt_woCre
450	1.59398	0.13402	0.0236917	6218.21	1696.99	299.988	wt/wt_woCre
456	1.59992	0.141912	0.0247038	6196.15	1767.76	307.728	wt/wt_woCre
462	1.60245	0.138395	0.0252673	5895.91	1483.42	270.835	wt/wt_woCre
468	1.60545	0.136387	0.0249007	5915.28	1462.99	267.104	wt/wt_woCre
474	1.6023	0.135444	0.0243264	5866.48	1465.56	263.222	wt/wt_woCre
480	1.61093	0.133457	0.0239695	5938.89	1452.67	260.908	wt/wt_woCre
486	1.61385	0.136942	0.025002	5854.63	1398.43	255.318	wt/wt_woCre
492	1.60123	0.122511	0.0223674	5766.82	1414.66	258.28	wt/wt_woCre
498	1.60057	0.125421	0.0228987	5736.02	1387.2	253.267	wt/wt_woCre
504	1.60196	0.127192	0.0232219	5699.27	1360.97	248.479	wt/wt_woCre
510	1.6037	0.127452	0.0232694	5672.26	1371.71	250.439	wt/wt_woCre
516	1.60403	0.128004	0.0233702	5670.15	1415.05	258.352	wt/wt_woCre
522	1.60141	0.127867	0.0229656	5767.22	1533.03	275.341	wt/wt_woCre
528	1.59906	0.130858	0.0235027	5779.45	1647.52	295.904	wt/wt_woCre
534	1.61875	0.156363	0.0290358	5770.69	1867.51	346.789	wt/wt_woCre
540	1.5927	0.131042	0.0252191	5973.24	1993.78	383.704	wt/wt_woCre
546	1.57158	0.105101	0.0202268	5799.65	1366.47	262.977	wt/wt_woCre
552	1.58488	0.135956	0.0252465	5986.64	2287.75	424.824	wt/wt_woCre
558	1.56756	0.10535	0.02107	6074.51	2419.2	483.841	wt/wt_woCre
564	1.57643	0.141993	0.0273265	5980.96	2634.14	506.94	wt/wt_woCre
570	1.55557	0.101204	0.0202407	6162.46	2705.4	541.08	wt/wt_woCre
576	1.58491	0.141121	0.0282241	5593.59	1933.24	386.649	wt/wt_woCre
582	1.55698	0.0985332	0.020113	6099.77	2590.07	528.695	wt/wt_woCre
588	1.57329	0.140454	0.0280907	6129.24	2951.36	590.272	wt/wt_woCre
594	1.56399	0.091677	0.0195456	6190.57	2670.43	569.337	wt/wt_woCre
600	1.577	0.138995	0.0283722	6385.6	3004.15	613.22	wt/wt_woCre
6	1.36582	0.309325	0.0932649	3202.66	1936.15	583.77	wt/fl_wCre
12	1.35616	0.278999	0.0581753	4077.46	1489.66	310.615	wt/fl_wCre
18	1.29681	0.133289	0.0239393	4437.41	1433.99	257.552	wt/fl_wCre
24	1.2496	0.110094	0.0204439	5165.41	1457.45	270.642	wt/fl_wCre
30	1.21092	0.0751094	0.0134901	5551.44	1561.08	280.379	wt/fl_wCre
36	1.17794	0.0550306	0.00988379	5933.46	1614.73	290.014	wt/fl_wCre
42	1.14994	0.0453189	0.00827406	6244.86	1600.43	292.196	wt/fl_wCre
48	1.13172	0.0380365	0.00683156	6316.32	1604.01	288.089	wt/fl_wCre
54	1.12525	0.0346506	0.00622344	6429.82	1554.53	279.202	wt/fl_wCre
60	1.12141	0.034402	0.00617878	6516.02	1523.9	273.7	wt/fl_wCre
66	1.11561	0.0332032	0.00596348	6599.02	1537.25	276.098	wt/fl_wCre
72	1.11168	0.029395	0.0052795	6716.18	1651.06	296.539	wt/fl_wCre
78	1.11049	0.0252668	0.00453805	6878.12	1912.53	343.5	wt/fl_wCre
84	1.10635	0.0247856	0.00445162	7006.69	2166.56	389.126	wt/fl_wCre
90	1.09922	0.0256827	0.00461276	7051.93	2251.91	404.455	wt/fl_wCre
96	1.09223	0.0263781	0.00473765	7037.42	2211.98	397.283	wt/fl_wCre
102	1.08605	0.0265522	0.00476891	6989.48	2101.12	377.373	wt/fl_wCre
108	1.08118	0.024581	0.00441488	6941.11	1970.16	353.851	wt/fl_wCre
114	1.0812	0.0238799	0.00435986	6935.21	1933.21	352.955	wt/fl_wCre
120	1.08034	0.0213531	0.00383513	6943.46	1861.88	334.404	wt/fl_wCre
126	1.07986	0.0207943	0.00373476	6900.21	1748.43	314.027	wt/fl_wCre
132	1.08036	0.0231662	0.00416077	6838.43	1673.91	300.643	wt/fl_wCre
138	1.08172	0.0243566	0.00437457	6806.14	1680.37	301.803	wt/fl_wCre
144	1.08267	0.0259224	0.00465581	6772.57	1687.62	303.105	wt/fl_wCre
150	1.08198	0.0264749	0.00475504	6722.44	1674.34	300.72	wt/fl_wCre
156	1.08124	0.0253792	0.00463358	6599.74	1649.66	301.185	wt/fl_wCre
162	1.08095	0.0254192	0.00456543	6606.42	1671.08	300.135	wt/fl_wCre
168	1.08053	0.026895	0.00483049	6509.07	1666.7	299.349	wt/fl_wCre
174	1.07789	0.0258444	0.00464179	6405.44	1680.12	301.758	wt/fl_wCre
180	1.07558	0.0249599	0.00448294	6273.65	1708.27	306.814	wt/fl_wCre
186	1.07379	0.0242814	0.00436106	6154.55	1731.41	310.971	wt/fl_wCre
192	1.07249	0.0227339	0.00408313	6095.17	1685.52	302.729	wt/fl_wCre
198	1.07206	0.0222956	0.0040044	6073.84	1617.2	290.458	wt/fl_wCre
204	1.07218	0.0243837	0.00437945	6043.55	1570.41	282.054	wt/fl_wCre
210	1.07159	0.0240368	0.00431713	5945.11	1554.07	279.119	wt/fl_wCre
216	1.06979	0.0220231	0.00402084	5747.69	1579.67	288.407	wt/fl_wCre
222	1.06859	0.021265	0.00388243	5805.82	1707.02	311.658	wt/fl_wCre
228	1.06782	0.0189805	0.00346535	5682.15	1628.69	297.356	wt/fl_wCre
234	1.0697	0.0183226	0.00334524	5669.64	1632.77	298.101	wt/fl_wCre
240	1.07029	0.0188028	0.00337708	5744.47	1701.59	305.614	wt/fl_wCre
246	1.0691	0.0215387	0.00386846	5726.51	1727.48	310.264	wt/fl_wCre
252	1.07039	0.0229692	0.00412539	5715.95	1771.32	318.139	wt/fl_wCre
258	1.07169	0.023229	0.00417206	5713.64	1840.94	330.643	wt/fl_wCre
264	1.07043	0.0228914	0.00411142	5722.56	1928.06	346.29	wt/fl_wCre
270	1.06993	0.0222819	0.00400194	5734.76	2010.46	361.089	wt/fl_wCre
276	1.07245	0.0212811	0.0038222	5740.21	2049.17	368.042	wt/fl_wCre
282	1.07515	0.0205551	0.0036918	5742.72	2026.41	363.953	wt/fl_wCre
288	1.07666	0.0218995	0.00393327	5723.98	1992.45	357.854	wt/fl_wCre
294	1.07853	0.0212802	0.00382203	5663.8	1958.19	351.702	wt/fl_wCre
300	1.08205	0.0225122	0.00418042	5399.21	1795.08	333.339	wt/fl_wCre
306	1.08105	0.0242258	0.00435108	5488.45	1955.7	351.255	wt/fl_wCre
312	1.08031	0.0248077	0.00445559	5439.54	1982.46	356.061	wt/fl_wCre
318	1.08169	0.0286003	0.00522167	5241.63	1806.75	329.866	wt/fl_wCre
324	1.08283	0.0354728	0.00647642	5380.02	2068.88	377.724	wt/fl_wCre
330	1.08726	0.0450628	0.00809352	5387.74	2021.72	363.112	wt/fl_wCre
336	1.09167	0.0563415	0.0101192	5391.18	2013.55	361.644	wt/fl_wCre
342	1.0941	0.0630279	0.0113202	5373.33	2052.53	368.645	wt/fl_wCre
348	1.09747	0.0672089	0.0120711	5351.59	2117.13	380.247	wt/fl_wCre
354	1.10156	0.0693185	0.01245	5342.45	2129.29	382.431	wt/fl_wCre
360	1.1047	0.069049	0.0124016	5330.76	2121.8	381.086	wt/fl_wCre
366	1.10668	0.0679076	0.0121966	5303.02	2131.61	382.849	wt/fl_wCre
372	1.10806	0.0671784	0.0120656	5260.68	2173.19	390.317	wt/fl_wCre
378	1.10848	0.067247	0.0120779	5238.06	2236.28	401.648	wt/fl_wCre
384	1.10726	0.0687063	0.012544	5247.35	2343.78	427.914	wt/fl_wCre
390	1.10523	0.0676637	0.0121528	5294.85	2403.5	431.682	wt/fl_wCre
396	1.10478	0.0681075	0.0122325	5354.65	2487.26	446.724	wt/fl_wCre
402	1.10523	0.0697644	0.0127372	5419.78	2548.06	465.209	wt/fl_wCre
408	1.10619	0.0715213	0.0128456	5463.68	2470.89	443.784	wt/fl_wCre
414	1.10937	0.0747696	0.013429	5452.6	2433.85	437.132	wt/fl_wCre
420	1.11438	0.0776957	0.0139546	5407.7	2412.99	433.387	wt/fl_wCre
426	1.1174	0.0786398	0.0143576	5343.19	2460.28	449.183	wt/fl_wCre
432	1.11661	0.0702347	0.0126145	5282.63	2448.27	439.722	wt/fl_wCre
438	1.1147	0.0662952	0.011907	5248.65	2465.23	442.769	wt/fl_wCre
444	1.1167	0.0649373	0.0116631	5237.65	2477.18	444.915	wt/fl_wCre
450	1.11982	0.064849	0.0116472	5210.76	2540.95	456.368	wt/fl_wCre
456	1.12129	0.0676987	0.012159	5160.25	2632.57	472.823	wt/fl_wCre
462	1.1238	0.0706818	0.0126948	5088.47	2714.07	487.461	wt/fl_wCre
468	1.12915	0.0712427	0.0127956	5003.32	2756.73	495.123	wt/fl_wCre
474	1.137	0.0726071	0.0130406	4911.62	2736.72	491.529	wt/fl_wCre
480	1.14465	0.0753701	0.0135369	4816.12	2669.4	479.438	wt/fl_wCre
486	1.14928	0.0768542	0.0140316	4726.57	2608.24	476.198	wt/fl_wCre
492	1.15086	0.0770156	0.0138324	4653.88	2424.45	435.444	wt/fl_wCre
498	1.15657	0.0798732	0.0143456	4574.44	2275.97	408.776	wt/fl_wCre
504	1.15978	0.0824137	0.0150466	4494.85	2179.87	397.988	wt/fl_wCre
510	1.16095	0.0827494	0.0148622	4423.07	2026.17	363.911	wt/fl_wCre
516	1.16181	0.0831671	0.0149372	4317.88	1946.51	349.604	wt/fl_wCre
522	1.16289	0.0844984	0.0151764	4218.61	1904.84	342.12	wt/fl_wCre
528	1.16319	0.0848518	0.0152398	4136.52	1872.45	336.303	wt/fl_wCre
534	1.16189	0.0824842	0.0148146	4072.77	1833.21	329.254	wt/fl_wCre
540	1.16127	0.0827418	0.0148609	4016.14	1806.2	324.403	wt/fl_wCre
546	1.1653	0.0882348	0.0158474	3977.01	1791.12	321.695	wt/fl_wCre
552	1.16373	0.0900316	0.0164374	3860.18	1760.49	321.42	wt/fl_wCre
558	1.16571	0.0916062	0.016453	3912.98	1807.89	324.706	wt/fl_wCre
564	1.16686	0.0967414	0.0173753	3889.61	1802.02	323.652	wt/fl_wCre
570	1.16825	0.0985408	0.0176984	3895.04	1772.24	318.304	wt/fl_wCre
576	1.16715	0.0981398	0.0176264	3896.01	1707.53	306.682	wt/fl_wCre
582	1.16721	0.101311	0.018196	3861.24	1623.85	291.653	wt/fl_wCre
588	1.17013	0.104543	0.0187764	3791.67	1543	277.131	wt/fl_wCre
594	1.17203	0.106192	0.0190726	3713.58	1496.16	268.718	wt/fl_wCre
600	1.17697	0.108724	0.0195275	3646.44	1485.91	266.877	wt/fl_wCre
6	1.42215	0.278577	0.0508609	4156.42	1791.79	327.135	fl/del_woCre
12	1.28159	0.123925	0.0215725	5033.28	1561.7	271.857	fl/del_woCre
18	1.28265	0.178419	0.0297365	5796.88	1275.68	212.613	fl/del_woCre
24	1.24085	0.123372	0.020562	6453.98	1153.02	192.169	fl/del_woCre
30	1.2115	0.0978926	0.0163154	6919.18	1078.55	179.759	fl/del_woCre
36	1.19204	0.103317	0.0169852	7174.35	1047.98	172.287	fl/del_woCre
42	1.17516	0.103207	0.0172011	7380.48	1117.56	186.26	fl/del_woCre
48	1.1552	0.100553	0.0169966	7634.83	1051.67	177.764	fl/del_woCre
54	1.13507	0.089751	0.0149585	7725.06	1186.26	197.709	fl/del_woCre
60	1.12044	0.0747256	0.0122848	7695.36	1502.98	247.088	fl/del_woCre
66	1.10688	0.056453	0.00928082	7752.91	1596.06	262.391	fl/del_woCre
72	1.09616	0.0401526	0.00660105	7794.59	1589.49	261.311	fl/del_woCre
78	1.08552	0.030153	0.00495713	7813.08	1537.67	252.792	fl/del_woCre
84	1.07786	0.0254661	0.00418661	7806.22	1494.81	245.745	fl/del_woCre
90	1.0747	0.0247424	0.00406763	7781.69	1474.96	242.482	fl/del_woCre
96	1.07322	0.0237856	0.00391032	7740.65	1485.94	244.287	fl/del_woCre
102	1.07059	0.0207515	0.00341153	7681.57	1532.75	251.982	fl/del_woCre
108	1.06778	0.0211642	0.00352737	7578.18	1621.98	270.329	fl/del_woCre
114	1.06733	0.0216257	0.00360428	7557.37	1652.5	275.417	fl/del_woCre
120	1.06591	0.0202269	0.00332529	7364.73	1725.99	283.751	fl/del_woCre
126	1.06432	0.0198409	0.00326182	7212.94	1763.72	289.954	fl/del_woCre
132	1.06034	0.0160253	0.00267088	7096.77	1786.24	297.707	fl/del_woCre
138	1.05925	0.0162021	0.0026636	6911.59	1779.43	292.536	fl/del_woCre
144	1.05933	0.0178729	0.00297882	6804.07	1788.57	298.095	fl/del_woCre
150	1.05968	0.019058	0.00313311	6647.88	1756.87	288.828	fl/del_woCre
156	1.05873	0.0202933	0.0033362	6536.16	1742.9	286.532	fl/del_woCre
162	1.05768	0.0199641	0.00328208	6438.47	1740.19	286.085	fl/del_woCre
168	1.05748	0.0184909	0.00303989	6347.08	1748.07	287.381	fl/del_woCre
174	1.05939	0.0180938	0.0029746	6252.51	1762.91	289.82	fl/del_woCre
180	1.06076	0.0212395	0.00349175	6162.55	1781.37	292.855	fl/del_woCre
186	1.06069	0.0228616	0.00375842	6091.46	1800.35	295.976	fl/del_woCre
192	1.05873	0.0223238	0.00367001	6041.01	1821.55	299.462	fl/del_woCre
198	1.05696	0.018635	0.00306357	6007.32	1833.86	301.484	fl/del_woCre
204	1.0572	0.0154796	0.00254484	5987.49	1817.92	298.864	fl/del_woCre
210	1.05747	0.0158149	0.00259995	5965.5	1772.12	291.335	fl/del_woCre
216	1.05642	0.0169027	0.00277879	5920.66	1705.56	280.392	fl/del_woCre
222	1.05691	0.0191996	0.0031564	5844.18	1623.86	266.961	fl/del_woCre
228	1.05919	0.0217301	0.0035724	5753.34	1556.13	255.826	fl/del_woCre
234	1.06031	0.0243094	0.00405156	5646	1537.92	256.321	fl/del_woCre
240	1.0602	0.0252344	0.00414852	5625.33	1535.37	252.414	fl/del_woCre
246	1.05867	0.0246432	0.00405131	5598.06	1565.91	257.433	fl/del_woCre
252	1.0588	0.0234694	0.00385834	5583.37	1595.07	262.228	fl/del_woCre
258	1.05926	0.0220562	0.00362601	5574.59	1612.74	265.133	fl/del_woCre
264	1.05817	0.0208098	0.00342111	5570.09	1620.31	266.378	fl/del_woCre
270	1.05645	0.0210221	0.00350368	5552.09	1641.82	273.637	fl/del_woCre
276	1.05447	0.0191318	0.00314524	5615.7	1644.58	270.366	fl/del_woCre
282	1.05353	0.0170776	0.00284627	5745.48	1592.11	265.352	fl/del_woCre
288	1.05441	0.0181662	0.00307064	5753.54	1640.3	277.262	fl/del_woCre
294	1.05649	0.0205992	0.00338649	5723.85	1745.21	286.911	fl/del_woCre
300	1.05619	0.0210834	0.00356374	5669.55	1800.04	304.261	fl/del_woCre
306	1.05626	0.0198185	0.00330309	5886.4	1737.6	289.599	fl/del_woCre
312	1.05879	0.0230089	0.00383481	5867.88	1867.15	311.192	fl/del_woCre
318	1.0604	0.0260105	0.00427611	5874.97	1870.92	307.577	fl/del_woCre
324	1.06149	0.029398	0.00483301	5886.6	1865.33	306.658	fl/del_woCre
330	1.06052	0.0310364	0.00517274	5879.87	1874.62	312.437	fl/del_woCre
336	1.05779	0.0310266	0.00510075	5793.33	1862.75	306.234	fl/del_woCre
342	1.05282	0.0211989	0.00358327	5905.24	1781.35	301.103	fl/del_woCre
348	1.06061	0.0361147	0.00601911	5782.9	1871.63	311.938	fl/del_woCre
354	1.06492	0.0406088	0.00667604	5720.77	1969.56	323.793	fl/del_woCre
360	1.06129	0.0336288	0.0056048	5861.58	2058.93	343.155	fl/del_woCre
366	1.05552	0.0190193	0.00321485	6073.47	2097.05	354.466	fl/del_woCre
372	1.0638	0.0382408	0.00646387	6044.94	2309.05	390.3	fl/del_woCre
378	1.06701	0.0463722	0.00795277	6268.34	2272.97	389.812	fl/del_woCre
384	1.0711	0.0569384	0.00962435	6231.95	2295.76	388.054	fl/del_woCre
390	1.07699	0.0534577	0.00878839	5992.39	2465.64	405.349	fl/del_woCre
396	1.07569	0.0569744	0.00936654	5968.17	2433.41	400.051	fl/del_woCre
402	1.06649	0.0315058	0.00540321	6204.66	2129.58	365.219	fl/del_woCre
408	1.06893	0.0410602	0.00694044	6150.55	2004.55	338.83	fl/del_woCre
414	1.07541	0.0465554	0.00786929	5960.34	2137.49	361.302	fl/del_woCre
420	1.07374	0.0472601	0.00787669	5963	2036.74	339.456	fl/del_woCre
426	1.07735	0.0513464	0.0084413	5828.15	2185.66	359.321	fl/del_woCre
432	1.07789	0.0522316	0.00882875	5926.13	2226.58	376.36	fl/del_woCre
438	1.07552	0.0460696	0.00767827	5924.18	2216.15	369.359	fl/del_woCre
444	1.07057	0.0397702	0.00662837	6003.81	2176.49	362.748	fl/del_woCre
450	1.06826	0.0388323	0.00638398	6017.34	2112.06	347.221	fl/del_woCre
456	1.06782	0.0405607	0.00676012	6043.77	2125.12	354.187	fl/del_woCre
462	1.06772	0.0338918	0.00572875	6063.31	1959.97	331.296	fl/del_woCre
468	1.07208	0.033437	0.00557284	6094.72	2052.94	342.157	fl/del_woCre
474	1.07678	0.0384343	0.00631857	5898.05	2248.96	369.726	fl/del_woCre
480	1.07336	0.0359347	0.00590762	5843.12	2330.07	383.061	fl/del_woCre
486	1.06846	0.030578	0.00509633	5924.13	2308.76	384.793	fl/del_woCre
492	1.07536	0.035766	0.00587989	5756.12	2419.89	397.828	fl/del_woCre
498	1.07856	0.0348424	0.00572805	5720.9	2362.41	388.378	fl/del_woCre
504	1.07953	0.034963	0.00574788	5677.95	2267.97	372.852	fl/del_woCre
510	1.08034	0.0333121	0.00547647	5629.4	2192.38	360.425	fl/del_woCre
516	1.08057	0.0337084	0.00554162	5588.52	2162.69	355.545	fl/del_woCre
522	1.07965	0.0352982	0.00580299	5572.8	2174.03	357.409	fl/del_woCre
528	1.07714	0.0309787	0.00509286	5589.46	2215.19	364.174	fl/del_woCre
534	1.07567	0.029693	0.00494884	5726.27	2183.7	363.95	fl/del_woCre
540	1.08144	0.0322279	0.00529823	5624.06	2273.14	373.702	fl/del_woCre
546	1.08585	0.0355505	0.00584446	5622.14	2279.37	374.726	fl/del_woCre
552	1.08654	0.0383197	0.00629973	5623.8	2272.74	373.636	fl/del_woCre
558	1.08947	0.0416211	0.00684247	5612.51	2250.88	370.042	fl/del_woCre
564	1.09509	0.0455238	0.00748407	5579.76	2225.55	365.878	fl/del_woCre
570	1.09831	0.0491552	0.00808106	5539.28	2208.74	363.115	fl/del_woCre
576	1.09859	0.0530432	0.00884054	5600.93	2145.81	357.635	fl/del_woCre
582	1.09734	0.0527366	0.00866984	5467.47	2180.16	358.415	fl/del_woCre
588	1.09583	0.0502048	0.00825362	5417.58	2165.47	356.002	fl/del_woCre
594	1.09233	0.0472432	0.00787387	5335.07	2175.67	362.612	fl/del_woCre
600	1.08855	0.0424881	0.006985	5290.97	2122.84	348.993	fl/del_woCre
6	1.44901	0.317776	0.079444	3049.57	1397.19	349.296	fl/del_wCre
12	1.40457	0.304172	0.0596531	3350.4	1456.28	285.599	fl/del_wCre
18	1.33413	0.197756	0.0387831	4153.24	1479.07	290.069	fl/del_wCre
24	1.26027	0.112423	0.0216359	4821.12	1443.87	277.872	fl/del_wCre
30	1.24042	0.0972981	0.0190817	5257.61	1393.43	273.274	fl/del_wCre
36	1.2089	0.0746653	0.0146431	5433.72	1289.18	252.829	fl/del_wCre
42	1.187	0.0603338	0.0120668	5425.1	1245.17	249.034	fl/del_wCre
48	1.16953	0.0627697	0.0123101	5423.85	1248.9	244.929	fl/del_wCre
54	1.15627	0.0615768	0.0120762	5448.25	1356.72	266.075	fl/del_wCre
60	1.14053	0.0613662	0.0120349	5520.95	1517	297.508	fl/del_wCre
66	1.12775	0.0589514	0.0115613	5613.92	1699.94	333.385	fl/del_wCre
72	1.11981	0.0576985	0.0113156	5726.41	1872.6	367.247	fl/del_wCre
78	1.11191	0.0546802	0.0107237	5866.94	2009.47	394.09	fl/del_wCre
84	1.10684	0.0510204	0.0102041	5675.57	1360.32	272.064	fl/del_wCre
90	1.10196	0.0461833	0.0090573	6050.2	2050.12	402.061	fl/del_wCre
96	1.09846	0.0413564	0.00811066	6078.17	1932.05	378.906	fl/del_wCre
102	1.09373	0.0371453	0.00742907	6086.62	1768.89	353.778	fl/del_wCre
108	1.09032	0.0347047	0.00680615	6200.12	1579.06	309.679	fl/del_wCre
114	1.09298	0.0471183	0.00924066	6305.81	1581.9	310.237	fl/del_wCre
120	1.09354	0.0627555	0.0125511	6367.13	1745.57	349.114	fl/del_wCre
126	1.08862	0.0441991	0.00883983	6360.08	1804.47	360.894	fl/del_wCre
132	1.08629	0.0340975	0.00668706	6245.63	1639.54	321.54	fl/del_wCre
138	1.09342	0.05376	0.0103461	6075.35	1488.51	286.463	fl/del_wCre
144	1.08874	0.0617641	0.0121129	5925.67	1544.92	302.983	fl/del_wCre
150	1.08009	0.0508767	0.0101753	5762.5	1632.92	326.583	fl/del_wCre
156	1.07679	0.0375708	0.00751416	5719.39	1682.08	336.416	fl/del_wCre
162	1.07402	0.027587	0.0055174	5729.94	1710.85	342.171	fl/del_wCre
168	1.06864	0.0233936	0.00477519	5673.93	1725.68	352.253	fl/del_wCre
174	1.06824	0.0323914	0.00635247	5828.05	1768.05	346.744	fl/del_wCre
180	1.06831	0.0336446	0.00672891	5698.75	1765.51	353.102	fl/del_wCre
186	1.07101	0.0336307	0.00659552	5726.87	1823.92	357.7	fl/del_wCre
192	1.06966	0.0292612	0.0057386	5653.69	1864.79	365.715	fl/del_wCre
198	1.06727	0.0257823	0.00505633	5602.24	1899.86	372.593	fl/del_wCre
204	1.06753	0.0225235	0.00441723	5602.63	1937.4	379.955	fl/del_wCre
210	1.06741	0.0208629	0.00409155	5646.99	2004.93	393.198	fl/del_wCre
216	1.06481	0.0205708	0.00411415	5526.32	1926.8	385.36	fl/del_wCre
222	1.06304	0.0231099	0.00462197	5527.99	1958.21	391.641	fl/del_wCre
228	1.06512	0.0231955	0.00454901	5626	2069.05	405.774	fl/del_wCre
234	1.06725	0.0223514	0.00438347	5501.98	1998.36	391.912	fl/del_wCre
240	1.06754	0.0232988	0.00465976	5270.44	1913.81	382.762	fl/del_wCre
246	1.06641	0.026086	0.00521719	5198.85	1945.33	389.066	fl/del_wCre
252	1.06571	0.0276856	0.00542959	5263.9	2037.83	399.652	fl/del_wCre
258	1.06494	0.0245814	0.00482081	5214.73	2066.82	405.336	fl/del_wCre
264	1.06477	0.0226224	0.00443661	5170.7	2061.29	404.252	fl/del_wCre
270	1.0652	0.0230606	0.00461211	5167.5	2092.51	418.502	fl/del_wCre
276	1.06447	0.0222954	0.00437248	5184.68	2058.15	403.636	fl/del_wCre
282	1.06311	0.0212438	0.00416625	5224.25	2040.76	400.225	fl/del_wCre
288	1.06125	0.0204396	0.00408792	5405.16	1964.96	392.992	fl/del_wCre
294	1.06162	0.02105	0.00412825	5360.63	2059	403.803	fl/del_wCre
300	1.06188	0.0221963	0.00435305	5449.2	2168.28	425.235	fl/del_wCre
306	1.06313	0.0221975	0.0043533	5525.93	2309.75	452.98	fl/del_wCre
312	1.06348	0.0218145	0.00427817	5589.57	2427.71	476.113	fl/del_wCre
318	1.06321	0.0212632	0.00417005	5629.47	2478.37	486.048	fl/del_wCre
324	1.06414	0.0225817	0.00442863	5615.38	2465.24	483.473	fl/del_wCre
330	1.06618	0.0239061	0.00468837	5556.77	2442.93	479.099	fl/del_wCre
336	1.06575	0.0229477	0.00450041	5472.42	2429.62	476.487	fl/del_wCre
342	1.06403	0.0215705	0.00423033	5398.99	2422.05	475.002	fl/del_wCre
348	1.06362	0.0216356	0.00424308	5359.01	2413.41	473.309	fl/del_wCre
354	1.06425	0.0227028	0.00445239	5333.81	2423.29	475.247	fl/del_wCre
360	1.06654	0.0251986	0.00503972	5195.09	2445.87	489.173	fl/del_wCre
366	1.06896	0.0277158	0.00543552	5305.59	2554.4	500.959	fl/del_wCre
372	1.07242	0.0285534	0.00571067	5324.21	2747.01	549.403	fl/del_wCre
378	1.07205	0.0275648	0.00551295	5381.68	2923.27	584.654	fl/del_wCre
384	1.07321	0.0292584	0.00585169	5277.26	2939.66	587.932	fl/del_wCre
390	1.0683	0.0294287	0.00588575	5484.52	3048.94	609.787	fl/del_wCre
396	1.07083	0.0317768	0.00623194	5344.72	3018.37	591.951	fl/del_wCre
402	1.06683	0.0272665	0.00568545	5392.33	2976.23	620.588	fl/del_wCre
408	1.07504	0.0336639	0.00673278	5112.44	2944.59	588.917	fl/del_wCre
414	1.07753	0.0343588	0.00673831	5187.2	2916.22	571.917	fl/del_wCre
420	1.07926	0.0384886	0.00769771	5129.95	2894.95	578.991	fl/del_wCre
426	1.08188	0.0436644	0.00891296	4975.45	2916.47	595.321	fl/del_wCre
432	1.08346	0.04676	0.00975013	4989.62	2998.25	625.178	fl/del_wCre
438	1.0831	0.0479766	0.00959532	5001.95	2945.98	589.196	fl/del_wCre
444	1.07935	0.0402766	0.00805532	5107.46	2864.95	572.989	fl/del_wCre
450	1.08618	0.0529669	0.0105934	4897.08	3031.82	606.364	fl/del_wCre
456	1.08638	0.0517512	0.0103502	4921.75	3027.52	605.503	fl/del_wCre
462	1.09993	0.0662473	0.0127493	4604.18	3108.01	598.136	fl/del_wCre
468	1.09068	0.0553493	0.0110699	4847.04	3087.04	617.408	fl/del_wCre
474	1.09772	0.0588778	0.0115469	4707.24	3090.28	606.055	fl/del_wCre
480	1.09466	0.0474514	0.00968597	4674.52	3016.97	615.837	fl/del_wCre
486	1.10119	0.0572232	0.0114446	4612.61	3168.74	633.748	fl/del_wCre
492	1.09234	0.0359608	0.00749835	4603.37	3014.91	628.653	fl/del_wCre
498	1.09826	0.0476575	0.0101606	4602.98	3154.94	672.635	fl/del_wCre
504	1.11101	0.0460437	0.00939863	4451.51	3010.18	614.451	fl/del_wCre
510	1.11978	0.0593654	0.0121179	4319.86	2991.79	610.697	fl/del_wCre
516	1.11939	0.0637717	0.0130173	4313.68	2943.4	600.818	fl/del_wCre
522	1.11846	0.0644351	0.0134357	4337.81	3036.77	633.211	fl/del_wCre
528	1.11212	0.0561726	0.0117128	4253.66	3105.82	647.607	fl/del_wCre
534	1.11844	0.0592675	0.0123581	4405.69	3128.75	652.388	fl/del_wCre
540	1.10973	0.052491	0.0114545	4519.13	3150.1	687.409	fl/del_wCre
546	1.10308	0.0503526	0.0102782	4141.67	3116.26	636.104	fl/del_wCre
552	1.10252	0.0490053	0.0100032	4047.16	3099.59	632.7	fl/del_wCre
558	1.1061	0.0504795	0.0105257	3962.79	3170.24	661.04	fl/del_wCre
564	1.1085	0.0590923	0.0125985	3943.06	3329.47	709.846	fl/del_wCre
570	1.1008	0.0421945	0.0089959	4126.69	3241.54	691.1	fl/del_wCre
576	1.10184	0.0495693	0.0103359	3989.31	3168.85	660.752	fl/del_wCre
582	1.10105	0.0474795	0.00990017	4045.68	3021.95	630.12	fl/del_wCre
588	1.10212	0.0489575	0.00999341	3935.77	2933.62	598.824	fl/del_wCre
594	1.10777	0.0563314	0.0117459	3822.48	2939.18	612.862	fl/del_wCre
600	1.10494	0.0468935	0.00957209	4025.3	2700.55	551.247	fl/del_wCre
