# Supplementary material for: Kif11-haploinsufficient oocytes reveal spatially differential requirements for chromosome biorientation
Source: EMBO Rep. 2025 Aug 20;26(18):4419–35. doi: 10.1038/s44319-025-00539-w (PMC12457643; doi:10.1038/s44319-025-00539-w)
Supplement: Supplementary file 5 — Source data Fig. 2 [file 44319_2025_539_MOESM5_ESM.zip › Fig2E.xlsx]

## Sheet: Fig2E
sample	time_min	volume	volume.spline	genotype
kif11cko240127_L1	6	1569.11	2306.12	wt/wt_woCre
kif11cko240127_L1	12	4353.95	3455.21	wt/wt_woCre
kif11cko240127_L1	18	5156.87	4451.27	wt/wt_woCre
kif11cko240127_L1	24	3513.92	5311.68	wt/wt_woCre
kif11cko240127_L1	30	6876.26	6006.54	wt/wt_woCre
kif11cko240127_L1	36	7606.17	6523.83	wt/wt_woCre
kif11cko240127_L1	42	6165.39	6970.11	wt/wt_woCre
kif11cko240127_L1	48	7163.96	7466	wt/wt_woCre
kif11cko240127_L1	54	6793.94	8069.62	wt/wt_woCre
kif11cko240127_L1	60	9680	8759.22	wt/wt_woCre
kif11cko240127_L1	66	10948.7	9255.98	wt/wt_woCre
kif11cko240127_L1	72	8301.19	9330.85	wt/wt_woCre
kif11cko240127_L1	78	8767.1	9210.84	wt/wt_woCre
kif11cko240127_L1	84	9340.72	9153.56	wt/wt_woCre
kif11cko240127_L1	90	8219.49	9083.01	wt/wt_woCre
kif11cko240127_L1	96	10597.9	8861.08	wt/wt_woCre
kif11cko240127_L1	102	7857.94	8434.92	wt/wt_woCre
kif11cko240127_L1	108	8540.41	7837.43	wt/wt_woCre
kif11cko240127_L1	114	6246.58	7359.2	wt/wt_woCre
kif11cko240127_L1	120	5827.15	7244.48	wt/wt_woCre
kif11cko240127_L10	6	8577.56	9951.68	wt/wt_woCre
kif11cko240127_L10	12	10167.1	10370	wt/wt_woCre
kif11cko240127_L10	18	10972.4	10756.2	wt/wt_woCre
kif11cko240127_L10	24	12711.5	11073.3	wt/wt_woCre
kif11cko240127_L10	30	13368.3	11303.5	wt/wt_woCre
kif11cko240127_L10	36	9764.82	11447	wt/wt_woCre
kif11cko240127_L10	42	10790.4	11545.5	wt/wt_woCre
kif11cko240127_L10	48	11626.3	11617.8	wt/wt_woCre
kif11cko240127_L10	54	11640.2	11664.1	wt/wt_woCre
kif11cko240127_L10	60	11959	11682.8	wt/wt_woCre
kif11cko240127_L10	66	10439.9	11672.4	wt/wt_woCre
kif11cko240127_L10	72	13257.2	11628.3	wt/wt_woCre
kif11cko240127_L10	78	12107.7	11544.7	wt/wt_woCre
kif11cko240127_L10	84	10318.4	11422.8	wt/wt_woCre
kif11cko240127_L10	90	9932.66	11284.4	wt/wt_woCre
kif11cko240127_L10	96	13334.1	11125.6	wt/wt_woCre
kif11cko240127_L10	102	9564.57	10940	wt/wt_woCre
kif11cko240127_L10	108	12612.2	10723.6	wt/wt_woCre
kif11cko240127_L10	114	10927	10479.8	wt/wt_woCre
kif11cko240127_L10	120	8767.61	10237.8	wt/wt_woCre
kif11cko240127_L11	6	5348.69	5792.5	wt/wt_woCre
kif11cko240127_L11	12	6902.09	6410.04	wt/wt_woCre
kif11cko240127_L11	18	5875.48	6982.64	wt/wt_woCre
kif11cko240127_L11	24	9309.12	7471.01	wt/wt_woCre
kif11cko240127_L11	30	7191.96	7854.25	wt/wt_woCre
kif11cko240127_L11	36	8232.28	8128.15	wt/wt_woCre
kif11cko240127_L11	42	8609.71	8336.82	wt/wt_woCre
kif11cko240127_L11	48	7274.2	8523.47	wt/wt_woCre
kif11cko240127_L11	54	9501.62	8679.29	wt/wt_woCre
kif11cko240127_L11	60	8687.59	8786.07	wt/wt_woCre
kif11cko240127_L11	66	9837.25	8840.05	wt/wt_woCre
kif11cko240127_L11	72	7756.58	8850.77	wt/wt_woCre
kif11cko240127_L11	78	9583.55	8866.82	wt/wt_woCre
kif11cko240127_L11	84	8713.55	8942	wt/wt_woCre
kif11cko240127_L11	90	7525.64	9112.08	wt/wt_woCre
kif11cko240127_L11	96	9851.93	9387.21	wt/wt_woCre
kif11cko240127_L11	102	11473.5	9693.11	wt/wt_woCre
kif11cko240127_L11	108	8213.89	9953.16	wt/wt_woCre
kif11cko240127_L11	114	9888.49	10165.9	wt/wt_woCre
kif11cko240127_L11	120	10728.2	10327	wt/wt_woCre
kif11cko240127_L13	12	1233.33	2870.69	wt/fl_wCre
kif11cko240127_L13	18	2502.9	3175.93	wt/fl_wCre
kif11cko240127_L13	24	4195.45	3468.35	wt/fl_wCre
kif11cko240127_L13	30	4512.67	3734.13	wt/fl_wCre
kif11cko240127_L13	36	4356.7	3960.95	wt/fl_wCre
kif11cko240127_L13	42	4681.5	4143.04	wt/fl_wCre
kif11cko240127_L13	48	4608.24	4277.37	wt/fl_wCre
kif11cko240127_L13	54	3863.37	4365.26	wt/fl_wCre
kif11cko240127_L13	60	4774.23	4408.4	wt/fl_wCre
kif11cko240127_L13	66	5556.49	4406.98	wt/fl_wCre
kif11cko240127_L13	72	4376.67	4366.45	wt/fl_wCre
kif11cko240127_L13	78	3766.53	4294.25	wt/fl_wCre
kif11cko240127_L13	84	4288.9	4199.68	wt/fl_wCre
kif11cko240127_L13	90	3629.87	4091.79	wt/fl_wCre
kif11cko240127_L13	96	4437.3	3976.65	wt/fl_wCre
kif11cko240127_L13	102	3764.39	3859.84	wt/fl_wCre
kif11cko240127_L13	108	3475.51	3747.94	wt/fl_wCre
kif11cko240127_L13	114	3584.31	3647.64	wt/fl_wCre
kif11cko240127_L13	120	3046.82	3564.34	wt/fl_wCre
kif11cko240127_L14	6	2773.82	4237.14	wt/fl_wCre
kif11cko240127_L14	12	4556.91	4361.86	wt/fl_wCre
kif11cko240127_L14	18	4557.95	4484.61	wt/fl_wCre
kif11cko240127_L14	24	4336.69	4603.39	wt/fl_wCre
kif11cko240127_L14	30	6420.28	4716.39	wt/fl_wCre
kif11cko240127_L14	36	4615.12	4822.55	wt/fl_wCre
kif11cko240127_L14	42	5140.91	4921.22	wt/fl_wCre
kif11cko240127_L14	48	4662.8	5012.55	wt/fl_wCre
kif11cko240127_L14	54	5793.54	5096.88	wt/fl_wCre
kif11cko240127_L14	60	4943.87	5174.54	wt/fl_wCre
kif11cko240127_L14	66	4958.62	5245.88	wt/fl_wCre
kif11cko240127_L14	72	6238.87	5311.48	wt/fl_wCre
kif11cko240127_L14	78	4030.6	5371.93	wt/fl_wCre
kif11cko240127_L14	84	4211.54	5427.69	wt/fl_wCre
kif11cko240127_L14	90	6049.69	5478.73	wt/fl_wCre
kif11cko240127_L14	96	4989.86	5523.24	wt/fl_wCre
kif11cko240127_L14	102	7397.19	5559.31	wt/fl_wCre
kif11cko240127_L14	108	5690.54	5585.54	wt/fl_wCre
kif11cko240127_L14	114	6363.55	5602.12	wt/fl_wCre
kif11cko240127_L14	120	5003.79	5609.73	wt/fl_wCre
kif11cko240127_L15	12	4032.85	5174.31	wt/fl_wCre
kif11cko240127_L15	18	5758.12	5301.02	wt/fl_wCre
kif11cko240127_L15	24	5671.52	5423.79	wt/fl_wCre
kif11cko240127_L15	30	5307.08	5540.22	wt/fl_wCre
kif11cko240127_L15	36	5599.01	5648.26	wt/fl_wCre
kif11cko240127_L15	42	6156.66	5745.53	wt/fl_wCre
kif11cko240127_L15	48	6156.19	5829.85	wt/fl_wCre
kif11cko240127_L15	54	5774.23	5899.94	wt/fl_wCre
kif11cko240127_L15	60	7120.29	5955.28	wt/fl_wCre
kif11cko240127_L15	66	6011.32	5997.36	wt/fl_wCre
kif11cko240127_L15	72	5759.26	6028.42	wt/fl_wCre
kif11cko240127_L15	78	5684.25	6051.92	wt/fl_wCre
kif11cko240127_L15	84	6251.08	6071.24	wt/fl_wCre
kif11cko240127_L15	90	6091.25	6088.44	wt/fl_wCre
kif11cko240127_L15	96	6081.38	6105.34	wt/fl_wCre
kif11cko240127_L15	102	4973.01	6124.11	wt/fl_wCre
kif11cko240127_L15	108	6169.95	6146.4	wt/fl_wCre
kif11cko240127_L15	114	5618.19	6171.05	wt/fl_wCre
kif11cko240127_L15	120	6463.34	6195.15	wt/fl_wCre
kif11cko240127_L16	18	3811.73	4349.39	wt/fl_wCre
kif11cko240127_L16	24	5033.91	5321.04	wt/fl_wCre
kif11cko240127_L16	30	6146.99	6239.91	wt/fl_wCre
kif11cko240127_L16	36	7819.37	7023.13	wt/fl_wCre
kif11cko240127_L16	42	8220.9	7598.54	wt/fl_wCre
kif11cko240127_L16	48	8108.49	7969.99	wt/fl_wCre
kif11cko240127_L16	54	7783.48	8163.56	wt/fl_wCre
kif11cko240127_L16	60	7476.71	8218	wt/fl_wCre
kif11cko240127_L16	66	8814.98	8165.25	wt/fl_wCre
kif11cko240127_L16	72	8811.03	7997.19	wt/fl_wCre
kif11cko240127_L16	78	5707.51	7709.77	wt/fl_wCre
kif11cko240127_L16	84	9055.11	7343.63	wt/fl_wCre
kif11cko240127_L16	90	7608.01	6907.01	wt/fl_wCre
kif11cko240127_L16	96	5379.45	6414.34	wt/fl_wCre
kif11cko240127_L16	102	6628.95	5951.41	wt/fl_wCre
kif11cko240127_L16	108	5180	5614.31	wt/fl_wCre
kif11cko240127_L16	114	4290.89	5469.07	wt/fl_wCre
kif11cko240127_L16	120	5981.93	5559.18	wt/fl_wCre
kif11cko240127_L17	12	2047.62	3061.84	wt/fl_wCre
kif11cko240127_L17	18	3972.59	3456.4	wt/fl_wCre
kif11cko240127_L17	24	3486.69	3841.67	wt/fl_wCre
kif11cko240127_L17	30	4312.16	4210.87	wt/fl_wCre
kif11cko240127_L17	36	4086.01	4557	wt/fl_wCre
kif11cko240127_L17	42	5674.66	4869.66	wt/fl_wCre
kif11cko240127_L17	48	6369.75	5139.56	wt/fl_wCre
kif11cko240127_L17	54	4370.42	5365.03	wt/fl_wCre
kif11cko240127_L17	60	6642.4	5547.31	wt/fl_wCre
kif11cko240127_L17	66	4590.45	5691.34	wt/fl_wCre
kif11cko240127_L17	72	5206.03	5801.2	wt/fl_wCre
kif11cko240127_L17	78	7174.27	5873.67	wt/fl_wCre
kif11cko240127_L17	84	6457.94	5905.97	wt/fl_wCre
kif11cko240127_L17	90	5063.62	5904.16	wt/fl_wCre
kif11cko240127_L17	96	4658.92	5874.76	wt/fl_wCre
kif11cko240127_L17	102	7708.16	5817.15	wt/fl_wCre
kif11cko240127_L17	108	5558.03	5730.15	wt/fl_wCre
kif11cko240127_L17	114	5280.09	5617.52	wt/fl_wCre
kif11cko240127_L17	120	7315.11	5485.65	wt/fl_wCre
kif11cko240127_L18	18	1551.46	3030.36	wt/fl_wCre
kif11cko240127_L18	24	2248.86	3237.51	wt/fl_wCre
kif11cko240127_L18	30	2877.82	3444.09	wt/fl_wCre
kif11cko240127_L18	36	4332.76	3649.22	wt/fl_wCre
kif11cko240127_L18	42	3174.52	3851.96	wt/fl_wCre
kif11cko240127_L18	48	4464.23	4051.32	wt/fl_wCre
kif11cko240127_L18	54	5524.37	4246.33	wt/fl_wCre
kif11cko240127_L18	60	4341.19	4436.2	wt/fl_wCre
kif11cko240127_L18	66	5608.11	4620.24	wt/fl_wCre
kif11cko240127_L18	72	6447.65	4798.13	wt/fl_wCre
kif11cko240127_L18	78	4344.24	4969.7	wt/fl_wCre
kif11cko240127_L18	84	3530.39	5135.17	wt/fl_wCre
kif11cko240127_L18	90	5434.59	5294.77	wt/fl_wCre
kif11cko240127_L18	96	4795.55	5448.27	wt/fl_wCre
kif11cko240127_L18	102	5246.52	5595.3	wt/fl_wCre
kif11cko240127_L18	108	3005.92	5735.2	wt/fl_wCre
kif11cko240127_L18	114	8939.06	5867.21	wt/fl_wCre
kif11cko240127_L18	120	6342.19	5990.31	wt/fl_wCre
kif11cko240127_L19	6	4592.93	5696.85	wt/fl_wCre
kif11cko240127_L19	12	7092.78	6263.45	wt/fl_wCre
kif11cko240127_L19	18	5453.6	6799.94	wt/fl_wCre
kif11cko240127_L19	24	9011.32	7275.76	wt/fl_wCre
kif11cko240127_L19	30	6883.74	7662.4	wt/fl_wCre
kif11cko240127_L19	36	9231.87	7944.47	wt/fl_wCre
kif11cko240127_L19	42	7619.7	8113.9	wt/fl_wCre
kif11cko240127_L19	48	9264.98	8178.79	wt/fl_wCre
kif11cko240127_L19	54	7929.94	8155.29	wt/fl_wCre
kif11cko240127_L19	60	8138.31	8075.69	wt/fl_wCre
kif11cko240127_L19	66	7014.2	7976.61	wt/fl_wCre
kif11cko240127_L19	72	7371.91	7888.8	wt/fl_wCre
kif11cko240127_L19	78	9192.7	7815.05	wt/fl_wCre
kif11cko240127_L19	84	7056.61	7755.34	wt/fl_wCre
kif11cko240127_L19	90	7843.18	7726.5	wt/fl_wCre
kif11cko240127_L19	96	7081	7746.04	wt/fl_wCre
kif11cko240127_L19	102	8213.43	7817.39	wt/fl_wCre
kif11cko240127_L19	108	7657.18	7940.16	wt/fl_wCre
kif11cko240127_L19	114	7668.8	8112.77	wt/fl_wCre
kif11cko240127_L19	120	8269.54	8327.93	wt/fl_wCre
kif11cko240127_L2	12	3696.43	4257.5	wt/wt_woCre
kif11cko240127_L2	18	5947.07	5491.14	wt/wt_woCre
kif11cko240127_L2	24	7006.64	6498.55	wt/wt_woCre
kif11cko240127_L2	30	7282.55	7191.97	wt/wt_woCre
kif11cko240127_L2	36	6719.88	7752.02	wt/wt_woCre
kif11cko240127_L2	42	8652.21	8344.15	wt/wt_woCre
kif11cko240127_L2	48	9214.72	8804.66	wt/wt_woCre
kif11cko240127_L2	54	9714.4	8982.85	wt/wt_woCre
kif11cko240127_L2	60	7989.78	9109.03	wt/wt_woCre
kif11cko240127_L2	66	9004.52	9422.03	wt/wt_woCre
kif11cko240127_L2	72	10153.8	9813.79	wt/wt_woCre
kif11cko240127_L2	78	10109.6	10099.2	wt/wt_woCre
kif11cko240127_L2	84	11097.6	10131.9	wt/wt_woCre
kif11cko240127_L2	90	9239.45	9827.9	wt/wt_woCre
kif11cko240127_L2	96	9211.47	9314.55	wt/wt_woCre
kif11cko240127_L2	102	9643.58	8767.59	wt/wt_woCre
kif11cko240127_L2	108	6591.98	8345.4	wt/wt_woCre
kif11cko240127_L2	114	8961.05	8143.19	wt/wt_woCre
kif11cko240127_L2	120	8215.32	8020.83	wt/wt_woCre
kif11cko240127_L20	6	4351.34	5801.7	wt/fl_wCre
kif11cko240127_L20	12	4152.94	6064.79	wt/fl_wCre
kif11cko240127_L20	18	8422.5	6319.37	wt/fl_wCre
kif11cko240127_L20	24	7639.91	6555.45	wt/fl_wCre
kif11cko240127_L20	30	7161.69	6764.73	wt/fl_wCre
kif11cko240127_L20	36	8027.65	6946.43	wt/fl_wCre
kif11cko240127_L20	42	6784.97	7102.29	wt/fl_wCre
kif11cko240127_L20	48	7128.58	7236.8	wt/fl_wCre
kif11cko240127_L20	54	7202.45	7354.81	wt/fl_wCre
kif11cko240127_L20	60	6466.76	7459.82	wt/fl_wCre
kif11cko240127_L20	66	7913.16	7554.47	wt/fl_wCre
kif11cko240127_L20	72	7943.24	7639.25	wt/fl_wCre
kif11cko240127_L20	78	7327.43	7714.17	wt/fl_wCre
kif11cko240127_L20	84	6572.4	7779.46	wt/fl_wCre
kif11cko240127_L20	90	9344.61	7835.05	wt/fl_wCre
kif11cko240127_L20	96	7669.53	7879.54	wt/fl_wCre
kif11cko240127_L20	102	6717.79	7911.29	wt/fl_wCre
kif11cko240127_L20	108	8372.7	7929.01	wt/fl_wCre
kif11cko240127_L20	114	7792.74	7930.92	wt/fl_wCre
kif11cko240127_L20	120	8233.09	7912.92	wt/fl_wCre
kif11cko240127_L21	12	3060.45	3803.94	wt/fl_wCre
kif11cko240127_L21	18	5227.09	4369.14	wt/fl_wCre
kif11cko240127_L21	24	5071.91	4823.53	wt/fl_wCre
kif11cko240127_L21	30	5136.72	5186.03	wt/fl_wCre
kif11cko240127_L21	36	5189.23	5504.21	wt/fl_wCre
kif11cko240127_L21	42	5504.36	5803.07	wt/fl_wCre
kif11cko240127_L21	48	6865.55	6098.88	wt/fl_wCre
kif11cko240127_L21	54	5648.17	6395.73	wt/fl_wCre
kif11cko240127_L21	60	6652.51	6693.03	wt/fl_wCre
kif11cko240127_L21	66	9543.79	6983.72	wt/fl_wCre
kif11cko240127_L21	72	5452.78	7300.33	wt/fl_wCre
kif11cko240127_L21	78	6437.17	7840.25	wt/fl_wCre
kif11cko240127_L21	84	7722.36	8755.9	wt/fl_wCre
kif11cko240127_L21	90	10916.9	9854.96	wt/fl_wCre
kif11cko240127_L21	96	10149.2	10859.4	wt/fl_wCre
kif11cko240127_L21	102	13793.2	11493.1	wt/fl_wCre
kif11cko240127_L21	108	12957.8	11567	wt/fl_wCre
kif11cko240127_L21	114	10768.5	11237.5	wt/fl_wCre
kif11cko240127_L21	120	9170.23	10735.2	wt/fl_wCre
kif11cko240127_L22	6	1046.89	2273.37	fl/del_woCre
kif11cko240127_L22	12	3894.94	3922.68	fl/del_woCre
kif11cko240127_L22	18	5968.81	5400.33	fl/del_woCre
kif11cko240127_L22	24	7435.22	6548.12	fl/del_woCre
kif11cko240127_L22	30	8609.63	7303.85	fl/del_woCre
kif11cko240127_L22	36	7626.06	7675.24	fl/del_woCre
kif11cko240127_L22	42	7073.1	7853.68	fl/del_woCre
kif11cko240127_L22	48	6727.54	8032.9	fl/del_woCre
kif11cko240127_L22	54	7463.2	8232.5	fl/del_woCre
kif11cko240127_L22	60	10385.4	8418.19	fl/del_woCre
kif11cko240127_L22	66	8268.54	8514.19	fl/del_woCre
kif11cko240127_L22	72	9265.59	8471.71	fl/del_woCre
kif11cko240127_L22	78	7977.18	8391.4	fl/del_woCre
kif11cko240127_L22	84	7513.76	8396.63	fl/del_woCre
kif11cko240127_L22	90	8531.01	8552.3	fl/del_woCre
kif11cko240127_L22	96	7863.61	8883.17	fl/del_woCre
kif11cko240127_L22	102	10244.9	9311.82	fl/del_woCre
kif11cko240127_L22	108	9500.42	9739.78	fl/del_woCre
kif11cko240127_L22	114	10198.4	10086.5	fl/del_woCre
kif11cko240127_L22	120	11532.2	10289.1	fl/del_woCre
kif11cko240127_L23	6	1436.32	2624.56	fl/del_woCre
kif11cko240127_L23	12	4220.73	4204.58	fl/del_woCre
kif11cko240127_L23	18	6792.5	5591.98	fl/del_woCre
kif11cko240127_L23	24	7367.28	6629.14	fl/del_woCre
kif11cko240127_L23	30	6081.8	7324.06	fl/del_woCre
kif11cko240127_L23	36	8362.37	7718.8	fl/del_woCre
kif11cko240127_L23	42	9276.69	7826.01	fl/del_woCre
kif11cko240127_L23	48	6347.92	7678.59	fl/del_woCre
kif11cko240127_L23	54	7343.78	7419.65	fl/del_woCre
kif11cko240127_L23	60	6981.69	7185.89	fl/del_woCre
kif11cko240127_L23	66	6320.36	6978.05	fl/del_woCre
kif11cko240127_L23	72	8208.51	6773.35	fl/del_woCre
kif11cko240127_L23	78	6050.87	6590.85	fl/del_woCre
kif11cko240127_L23	84	5528.8	6452.61	fl/del_woCre
kif11cko240127_L23	90	7034	6350.97	fl/del_woCre
kif11cko240127_L23	96	6280.47	6271.68	fl/del_woCre
kif11cko240127_L23	102	6257.54	6203.9	fl/del_woCre
kif11cko240127_L23	108	6156.1	6136.28	fl/del_woCre
kif11cko240127_L23	114	4718.63	6051.98	fl/del_woCre
kif11cko240127_L23	120	8212.39	5932.53	fl/del_woCre
kif11cko240127_L24	6	1003.57	3738.78	fl/del_woCre
kif11cko240127_L24	12	5768.34	4879.36	fl/del_woCre
kif11cko240127_L24	18	7417.09	5915.37	fl/del_woCre
kif11cko240127_L24	24	7569.75	6790.26	fl/del_woCre
kif11cko240127_L24	30	8408.29	7474.14	fl/del_woCre
kif11cko240127_L24	36	7180.68	7989.68	fl/del_woCre
kif11cko240127_L24	42	9156.13	8374.3	fl/del_woCre
kif11cko240127_L24	48	7503.44	8671.72	fl/del_woCre
kif11cko240127_L24	54	7416.95	8916.29	fl/del_woCre
kif11cko240127_L24	60	11565.9	9098.54	fl/del_woCre
kif11cko240127_L24	66	9172.95	9207.98	fl/del_woCre
kif11cko240127_L24	72	8916.67	9273.82	fl/del_woCre
kif11cko240127_L24	78	8879.63	9332.31	fl/del_woCre
kif11cko240127_L24	84	9638.01	9408.22	fl/del_woCre
kif11cko240127_L24	90	8628.59	9523.61	fl/del_woCre
kif11cko240127_L24	96	9221.39	9692.65	fl/del_woCre
kif11cko240127_L24	102	9185.52	9894.88	fl/del_woCre
kif11cko240127_L24	108	10987.3	10099.6	fl/del_woCre
kif11cko240127_L24	114	11967.9	10269.7	fl/del_woCre
kif11cko240127_L24	120	8876.8	10375.3	fl/del_woCre
kif11cko240127_L25	6	5649.53	6820.88	fl/del_woCre
kif11cko240127_L25	12	6165.32	6823.74	fl/del_woCre
kif11cko240127_L25	18	8217.79	6822.3	fl/del_woCre
kif11cko240127_L25	24	7008.58	6812.19	fl/del_woCre
kif11cko240127_L25	30	6945.55	6791.6	fl/del_woCre
kif11cko240127_L25	36	6826.07	6759.53	fl/del_woCre
kif11cko240127_L25	42	7187.94	6715.49	fl/del_woCre
kif11cko240127_L25	48	7812.96	6659.69	fl/del_woCre
kif11cko240127_L25	54	5004.77	6594.55	fl/del_woCre
kif11cko240127_L25	60	7131.22	6522.82	fl/del_woCre
kif11cko240127_L25	66	6391.59	6446.36	fl/del_woCre
kif11cko240127_L25	72	5850.87	6366.65	fl/del_woCre
kif11cko240127_L25	78	6730.01	6284.59	fl/del_woCre
kif11cko240127_L25	84	6825.9	6201.26	fl/del_woCre
kif11cko240127_L25	90	5892.16	6119.24	fl/del_woCre
kif11cko240127_L25	96	4249.94	6041.03	fl/del_woCre
kif11cko240127_L25	102	5921.25	5967.31	fl/del_woCre
kif11cko240127_L25	108	5894.63	5897.69	fl/del_woCre
kif11cko240127_L25	114	6327.69	5829.32	fl/del_woCre
kif11cko240127_L25	120	5276.49	5759.01	fl/del_woCre
kif11cko240127_L26	6	1481.55	2209.79	fl/del_woCre
kif11cko240127_L26	12	3285.85	3663.25	fl/del_woCre
kif11cko240127_L26	18	5590.4	5002.87	fl/del_woCre
kif11cko240127_L26	24	6716.81	6103.89	fl/del_woCre
kif11cko240127_L26	30	8089.92	6876.72	fl/del_woCre
kif11cko240127_L26	36	5503.78	7378.29	fl/del_woCre
kif11cko240127_L26	42	8398.29	7686.03	fl/del_woCre
kif11cko240127_L26	48	8291.06	7812.84	fl/del_woCre
kif11cko240127_L26	54	6925.36	7762.11	fl/del_woCre
kif11cko240127_L26	60	8424.35	7563.57	fl/del_woCre
kif11cko240127_L26	66	7252.31	7259.56	fl/del_woCre
kif11cko240127_L26	72	6583.2	6916.59	fl/del_woCre
kif11cko240127_L26	78	6745.53	6606.17	fl/del_woCre
kif11cko240127_L26	84	5852.1	6395.82	fl/del_woCre
kif11cko240127_L26	90	5712.29	6330.88	fl/del_woCre
kif11cko240127_L26	96	6396.96	6371.92	fl/del_woCre
kif11cko240127_L26	102	6804.5	6454.53	fl/del_woCre
kif11cko240127_L26	108	6150.18	6499.17	fl/del_woCre
kif11cko240127_L26	114	8443.78	6422.38	fl/del_woCre
kif11cko240127_L26	120	5571.04	6184.68	fl/del_woCre
kif11cko240127_L27	36	5676.04	6118.05	fl/del_woCre
kif11cko240127_L27	42	6902.08	7206.45	fl/del_woCre
kif11cko240127_L27	48	8966.6	8215.02	fl/del_woCre
kif11cko240127_L27	54	8231.15	9061.71	fl/del_woCre
kif11cko240127_L27	60	10912.2	9663.98	fl/del_woCre
kif11cko240127_L27	66	10159.3	9969.56	fl/del_woCre
kif11cko240127_L27	72	10434.9	10047.4	fl/del_woCre
kif11cko240127_L27	78	8595.45	9987.49	fl/del_woCre
kif11cko240127_L27	84	10184.8	9842.85	fl/del_woCre
kif11cko240127_L27	90	10133.3	9653.93	fl/del_woCre
kif11cko240127_L27	96	9432.88	9448.28	fl/del_woCre
kif11cko240127_L27	102	8740.97	9247.1	fl/del_woCre
kif11cko240127_L27	108	7941.44	9059.16	fl/del_woCre
kif11cko240127_L27	114	10540.9	8881.69	fl/del_woCre
kif11cko240127_L27	120	9391.7	8677.92	fl/del_woCre
kif11cko240127_L28	6	4161.76	5796.11	fl/del_woCre
kif11cko240127_L28	12	5028.9	5855.86	fl/del_woCre
kif11cko240127_L28	18	6967.33	5906.71	fl/del_woCre
kif11cko240127_L28	24	6384.31	5939.03	fl/del_woCre
kif11cko240127_L28	30	6325.14	5945.77	fl/del_woCre
kif11cko240127_L28	36	7123.6	5921.61	fl/del_woCre
kif11cko240127_L28	42	5862.45	5865.73	fl/del_woCre
kif11cko240127_L28	48	6100.63	5779.06	fl/del_woCre
kif11cko240127_L28	54	6492.2	5665.01	fl/del_woCre
kif11cko240127_L28	60	5838.22	5528.5	fl/del_woCre
kif11cko240127_L28	66	5234.49	5378	fl/del_woCre
kif11cko240127_L28	72	4659.67	5222.7	fl/del_woCre
kif11cko240127_L28	78	5876.4	5071.18	fl/del_woCre
kif11cko240127_L28	84	4074.81	4931.81	fl/del_woCre
kif11cko240127_L28	90	3338.14	4812.7	fl/del_woCre
kif11cko240127_L28	96	4547.21	4720.35	fl/del_woCre
kif11cko240127_L28	102	3739.23	4655.08	fl/del_woCre
kif11cko240127_L28	108	4033.76	4614.7	fl/del_woCre
kif11cko240127_L28	114	4720.78	4593.02	fl/del_woCre
kif11cko240127_L28	120	4546.67	4582.61	fl/del_woCre
kif11cko240127_L3	6	6406.98	6806.16	wt/wt_woCre
kif11cko240127_L3	12	6131.64	7244.11	wt/wt_woCre
kif11cko240127_L3	18	9175.99	7661.81	wt/wt_woCre
kif11cko240127_L3	24	8140.56	8036.57	wt/wt_woCre
kif11cko240127_L3	30	8946.64	8352.4	wt/wt_woCre
kif11cko240127_L3	36	9196.63	8618.02	wt/wt_woCre
kif11cko240127_L3	42	8331.45	8853.96	wt/wt_woCre
kif11cko240127_L3	48	7933.83	9095.52	wt/wt_woCre
kif11cko240127_L3	54	9452.6	9353.15	wt/wt_woCre
kif11cko240127_L3	60	9583.08	9627.8	wt/wt_woCre
kif11cko240127_L3	66	9974.09	9912.99	wt/wt_woCre
kif11cko240127_L3	72	8535.26	10196.7	wt/wt_woCre
kif11cko240127_L3	78	11163.6	10452.1	wt/wt_woCre
kif11cko240127_L3	84	11305.6	10645.2	wt/wt_woCre
kif11cko240127_L3	90	11243.7	10734.3	wt/wt_woCre
kif11cko240127_L3	96	11729	10704	wt/wt_woCre
kif11cko240127_L3	102	10706.6	10552.4	wt/wt_woCre
kif11cko240127_L3	108	10964.6	10304.3	wt/wt_woCre
kif11cko240127_L3	114	10130.8	9994.58	wt/wt_woCre
kif11cko240127_L3	120	6493.46	9673.84	wt/wt_woCre
kif11cko240127_L30	6	2903.3	4815.97	fl/del_woCre
kif11cko240127_L30	12	3420.18	4987.89	fl/del_woCre
kif11cko240127_L30	18	5959.25	5157.18	fl/del_woCre
kif11cko240127_L30	24	6786.93	5320.68	fl/del_woCre
kif11cko240127_L30	30	4547.16	5475.97	fl/del_woCre
kif11cko240127_L30	36	5930.74	5620.85	fl/del_woCre
kif11cko240127_L30	42	7759.3	5753.16	fl/del_woCre
kif11cko240127_L30	48	7475.24	5871.26	fl/del_woCre
kif11cko240127_L30	54	7015.8	5975.67	fl/del_woCre
kif11cko240127_L30	60	5345.63	6067.78	fl/del_woCre
kif11cko240127_L30	66	4457.01	6150.46	fl/del_woCre
kif11cko240127_L30	72	3362.92	6226.18	fl/del_woCre
kif11cko240127_L30	78	7361.3	6294.24	fl/del_woCre
kif11cko240127_L30	84	8333.36	6353.29	fl/del_woCre
kif11cko240127_L30	90	7573.36	6402.52	fl/del_woCre
kif11cko240127_L30	96	5794.51	6441.67	fl/del_woCre
kif11cko240127_L30	102	5003.24	6472.33	fl/del_woCre
kif11cko240127_L30	108	5498.7	6495.96	fl/del_woCre
kif11cko240127_L30	114	5750.6	6511.84	fl/del_woCre
kif11cko240127_L30	120	7926.53	6518.63	fl/del_woCre
kif11cko240127_L31	6	2469	5586.12	fl/del_woCre
kif11cko240127_L31	12	5522.32	5776.8	fl/del_woCre
kif11cko240127_L31	18	7957.33	5950.91	fl/del_woCre
kif11cko240127_L31	24	6917.63	6095.43	fl/del_woCre
kif11cko240127_L31	30	7059	6200.44	fl/del_woCre
kif11cko240127_L31	36	6332.68	6263.89	fl/del_woCre
kif11cko240127_L31	42	7165.14	6286.44	fl/del_woCre
kif11cko240127_L31	48	6800.88	6271.63	fl/del_woCre
kif11cko240127_L31	54	6310.34	6224.63	fl/del_woCre
kif11cko240127_L31	60	5961.08	6154.24	fl/del_woCre
kif11cko240127_L31	66	5622.17	6069.86	fl/del_woCre
kif11cko240127_L31	72	5686.47	5979.64	fl/del_woCre
kif11cko240127_L31	78	4800.71	5890.44	fl/del_woCre
kif11cko240127_L31	84	5347.93	5804.99	fl/del_woCre
kif11cko240127_L31	90	6293.38	5724.25	fl/del_woCre
kif11cko240127_L31	96	4811.87	5646.1	fl/del_woCre
kif11cko240127_L31	102	7200.96	5568.16	fl/del_woCre
kif11cko240127_L31	108	5011.21	5489.89	fl/del_woCre
kif11cko240127_L31	114	5794.73	5411.81	fl/del_woCre
kif11cko240127_L31	120	5519.37	5336.53	fl/del_woCre
kif11cko240127_L32	6	6139.52	7655.16	fl/del_woCre
kif11cko240127_L32	12	9139.68	7632.39	fl/del_woCre
kif11cko240127_L32	18	8197.98	7608.43	fl/del_woCre
kif11cko240127_L32	24	7685.47	7583.27	fl/del_woCre
kif11cko240127_L32	30	7524.91	7557.25	fl/del_woCre
kif11cko240127_L32	36	8894.79	7530.95	fl/del_woCre
kif11cko240127_L32	42	7692.24	7505.21	fl/del_woCre
kif11cko240127_L32	48	7617.04	7481.71	fl/del_woCre
kif11cko240127_L32	54	7173.25	7462.4	fl/del_woCre
kif11cko240127_L32	60	10761.6	7449.28	fl/del_woCre
kif11cko240127_L32	66	6635.16	7444.82	fl/del_woCre
kif11cko240127_L32	72	7478.07	7453.19	fl/del_woCre
kif11cko240127_L32	78	5323.12	7478.75	fl/del_woCre
kif11cko240127_L32	84	4834.95	7525.02	fl/del_woCre
kif11cko240127_L32	90	4665.29	7594.51	fl/del_woCre
kif11cko240127_L32	96	6286.5	7686.51	fl/del_woCre
kif11cko240127_L32	102	5506.6	7798.84	fl/del_woCre
kif11cko240127_L32	108	9264.02	7926.62	fl/del_woCre
kif11cko240127_L32	114	8573.15	8064.46	fl/del_woCre
kif11cko240127_L32	120	13660.6	8207.63	fl/del_woCre
kif11cko240127_L33	6	2452.66	4723.06	fl/del_woCre
kif11cko240127_L33	12	4641.71	5121.3	fl/del_woCre
kif11cko240127_L33	18	6813.38	5493.64	fl/del_woCre
kif11cko240127_L33	24	6335.1	5814.54	fl/del_woCre
kif11cko240127_L33	30	7530.62	6068.56	fl/del_woCre
kif11cko240127_L33	36	6047.16	6246.02	fl/del_woCre
kif11cko240127_L33	54	7338.82	6350.36	fl/del_woCre
kif11cko240127_L33	60	5347.57	6388.51	fl/del_woCre
kif11cko240127_L33	66	6462.73	6368.27	fl/del_woCre
kif11cko240127_L33	72	6543.62	6297.13	fl/del_woCre
kif11cko240127_L33	78	7694.98	6180.56	fl/del_woCre
kif11cko240127_L33	84	5508.87	6026.2	fl/del_woCre
kif11cko240127_L33	90	4859.08	5852.64	fl/del_woCre
kif11cko240127_L33	96	5251.81	5678.28	fl/del_woCre
kif11cko240127_L33	102	4965.66	5509.86	fl/del_woCre
kif11cko240127_L33	108	5733.5	5350.11	fl/del_woCre
kif11cko240127_L33	120	4517.87	5197.13	fl/del_woCre
kif11cko240127_L34	6	2450.8	4254.38	fl/del_woCre
kif11cko240127_L34	12	5655.81	5285.44	fl/del_woCre
kif11cko240127_L34	18	5866.75	6267.6	fl/del_woCre
kif11cko240127_L34	24	7074.56	7154.15	fl/del_woCre
kif11cko240127_L34	30	9454.8	7891.02	fl/del_woCre
kif11cko240127_L34	36	9807.97	8432.09	fl/del_woCre
kif11cko240127_L34	42	7729.06	8770.31	fl/del_woCre
kif11cko240127_L34	48	10397.3	8913.63	fl/del_woCre
kif11cko240127_L34	54	10688.2	8890.8	fl/del_woCre
kif11cko240127_L34	60	5649.68	8739.14	fl/del_woCre
kif11cko240127_L34	66	7981.96	8509.42	fl/del_woCre
kif11cko240127_L34	72	7995.09	8242.69	fl/del_woCre
kif11cko240127_L34	78	9490.94	7927.69	fl/del_woCre
kif11cko240127_L34	84	7625.85	7549.57	fl/del_woCre
kif11cko240127_L34	90	8092.69	7131.21	fl/del_woCre
kif11cko240127_L34	96	6223.48	6708.13	fl/del_woCre
kif11cko240127_L34	102	5834.82	6328.42	fl/del_woCre
kif11cko240127_L34	108	5751.79	6039.08	fl/del_woCre
kif11cko240127_L34	114	3940.87	5870	fl/del_woCre
kif11cko240127_L34	120	5506.14	5835.61	fl/del_woCre
kif11cko240127_L35	6	2294.47	4273.35	fl/del_woCre
kif11cko240127_L35	12	4848.88	5600.45	fl/del_woCre
kif11cko240127_L35	18	8504.9	6786.54	fl/del_woCre
kif11cko240127_L35	24	10126.6	7692.62	fl/del_woCre
kif11cko240127_L35	30	8366.43	8302.74	fl/del_woCre
kif11cko240127_L35	36	7606.28	8643.01	fl/del_woCre
kif11cko240127_L35	42	9180.34	8784.64	fl/del_woCre
kif11cko240127_L35	48	7959.37	8797.41	fl/del_woCre
kif11cko240127_L35	54	8514.62	8700.34	fl/del_woCre
kif11cko240127_L35	60	9900.1	8503.93	fl/del_woCre
kif11cko240127_L35	66	7080.54	8235.49	fl/del_woCre
kif11cko240127_L35	72	7809.34	7922.03	fl/del_woCre
kif11cko240127_L35	78	7886.12	7572.75	fl/del_woCre
kif11cko240127_L35	84	7496.72	7197.1	fl/del_woCre
kif11cko240127_L35	90	7446.58	6823.5	fl/del_woCre
kif11cko240127_L35	96	4440	6482.67	fl/del_woCre
kif11cko240127_L35	102	7113.93	6195.62	fl/del_woCre
kif11cko240127_L35	108	5065.92	5971.45	fl/del_woCre
kif11cko240127_L35	114	7282.56	5781.42	fl/del_woCre
kif11cko240127_L35	120	5195.72	5600.05	fl/del_woCre
kif11cko240127_L36	12	3300.34	4098.66	fl/del_woCre
kif11cko240127_L36	18	5072.55	4582.58	fl/del_woCre
kif11cko240127_L36	24	4730.39	5054.02	fl/del_woCre
kif11cko240127_L36	30	6499.38	5503.35	fl/del_woCre
kif11cko240127_L36	36	6203.44	5926.9	fl/del_woCre
kif11cko240127_L36	42	6329.81	6325.35	fl/del_woCre
kif11cko240127_L36	48	5801.83	6710.97	fl/del_woCre
kif11cko240127_L36	54	5892.23	7093.81	fl/del_woCre
kif11cko240127_L36	60	7197.34	7463.52	fl/del_woCre
kif11cko240127_L36	66	7925.26	7801.48	fl/del_woCre
kif11cko240127_L36	72	8501.88	8076.45	fl/del_woCre
kif11cko240127_L36	78	9635.28	8258.43	fl/del_woCre
kif11cko240127_L36	84	9894.83	8334.9	fl/del_woCre
kif11cko240127_L36	90	8052.62	8304.65	fl/del_woCre
kif11cko240127_L36	96	8266.85	8194.06	fl/del_woCre
kif11cko240127_L36	102	7571.59	8034.08	fl/del_woCre
kif11cko240127_L36	108	6606.12	7846.06	fl/del_woCre
kif11cko240127_L36	114	9546.2	7648.56	fl/del_woCre
kif11cko240127_L36	120	5621.73	7458.21	fl/del_woCre
kif11cko240127_L37	6	1766.37	3167.12	fl/del_woCre
kif11cko240127_L37	12	4304.3	4520.27	fl/del_woCre
kif11cko240127_L37	18	8465.13	5728.84	fl/del_woCre
kif11cko240127_L37	24	5557.5	6683.19	fl/del_woCre
kif11cko240127_L37	30	7911.92	7411.64	fl/del_woCre
kif11cko240127_L37	36	7562.97	7967.09	fl/del_woCre
kif11cko240127_L37	42	7785.48	8362.65	fl/del_woCre
kif11cko240127_L37	48	10208	8605.58	fl/del_woCre
kif11cko240127_L37	54	8412.29	8719.3	fl/del_woCre
kif11cko240127_L37	60	9012.12	8745.74	fl/del_woCre
kif11cko240127_L37	66	7609.27	8784.65	fl/del_woCre
kif11cko240127_L37	72	8845.62	8927.95	fl/del_woCre
kif11cko240127_L37	78	8193.1	9178.36	fl/del_woCre
kif11cko240127_L37	84	9986.77	9502.86	fl/del_woCre
kif11cko240127_L37	90	9225.61	9814.42	fl/del_woCre
kif11cko240127_L37	96	10352.1	10013	fl/del_woCre
kif11cko240127_L37	102	12180.4	10000.5	fl/del_woCre
kif11cko240127_L37	108	8568.83	9708.5	fl/del_woCre
kif11cko240127_L37	114	10367.8	9186.54	fl/del_woCre
kif11cko240127_L37	120	7674.89	8513.36	fl/del_woCre
kif11cko240127_L38	12	2368.28	2999.77	fl/del_wCre
kif11cko240127_L38	18	3072.34	3552.22	fl/del_wCre
kif11cko240127_L38	24	4083.53	4029.51	fl/del_wCre
kif11cko240127_L38	30	7741.1	4348.36	fl/del_wCre
kif11cko240127_L38	36	2818.39	4461.16	fl/del_wCre
kif11cko240127_L38	42	2732.57	4464.54	fl/del_wCre
kif11cko240127_L38	48	6166.55	4462.64	fl/del_wCre
kif11cko240127_L38	54	4145.54	4445.35	fl/del_wCre
kif11cko240127_L38	60	4547.66	4392.71	fl/del_wCre
kif11cko240127_L38	66	3687.84	4359.51	fl/del_wCre
kif11cko240127_L38	72	3950.24	4397.31	fl/del_wCre
kif11cko240127_L38	78	4484.84	4470.27	fl/del_wCre
kif11cko240127_L38	84	6030.98	4533.63	fl/del_wCre
kif11cko240127_L38	90	4058.61	4594.55	fl/del_wCre
kif11cko240127_L38	96	4012.13	4672.69	fl/del_wCre
kif11cko240127_L38	102	4383.97	4785.78	fl/del_wCre
kif11cko240127_L38	108	5310.2	4937.8	fl/del_wCre
kif11cko240127_L38	114	4449.81	5079.85	fl/del_wCre
kif11cko240127_L38	120	7276.44	5148.25	fl/del_wCre
kif11cko240127_L39	6	2140.28	3598.84	fl/del_wCre
kif11cko240127_L39	12	3716.1	3915.11	fl/del_wCre
kif11cko240127_L39	18	4701.66	4221.87	fl/del_wCre
kif11cko240127_L39	24	5340.15	4509.69	fl/del_wCre
kif11cko240127_L39	30	4465.69	4772.68	fl/del_wCre
kif11cko240127_L39	36	5160.21	5006.28	fl/del_wCre
kif11cko240127_L39	42	7297.88	5207.58	fl/del_wCre
kif11cko240127_L39	48	4142.89	5375.64	fl/del_wCre
kif11cko240127_L39	54	5231.56	5515.67	fl/del_wCre
kif11cko240127_L39	60	4613.54	5632.61	fl/del_wCre
kif11cko240127_L39	66	3829.44	5724.27	fl/del_wCre
kif11cko240127_L39	72	6791.72	5784.78	fl/del_wCre
kif11cko240127_L39	78	6738.6	5800.94	fl/del_wCre
kif11cko240127_L39	84	6785.56	5759.68	fl/del_wCre
kif11cko240127_L39	90	5730.37	5655.78	fl/del_wCre
kif11cko240127_L39	96	7792.42	5488.13	fl/del_wCre
kif11cko240127_L39	102	7373.66	5264.12	fl/del_wCre
kif11cko240127_L39	108	3490.15	4996.03	fl/del_wCre
kif11cko240127_L39	114	3675.07	4706.94	fl/del_wCre
kif11cko240127_L39	120	3140.69	4419.72	fl/del_wCre
kif11cko240127_L4	6	4923.91	6154.28	wt/wt_woCre
kif11cko240127_L4	12	7784.54	6785.41	wt/wt_woCre
kif11cko240127_L4	18	6071.49	7391.83	wt/wt_woCre
kif11cko240127_L4	24	9546.74	7950.56	wt/wt_woCre
kif11cko240127_L4	30	9422.42	8441.61	wt/wt_woCre
kif11cko240127_L4	36	8288.28	8862.37	wt/wt_woCre
kif11cko240127_L4	42	8648.32	9228.59	wt/wt_woCre
kif11cko240127_L4	48	10280.1	9555.59	wt/wt_woCre
kif11cko240127_L4	54	9171.11	9844.78	wt/wt_woCre
kif11cko240127_L4	60	10509.8	10104.1	wt/wt_woCre
kif11cko240127_L4	66	8684.57	10340.1	wt/wt_woCre
kif11cko240127_L4	72	11540.2	10543.9	wt/wt_woCre
kif11cko240127_L4	78	10280.1	10701	wt/wt_woCre
kif11cko240127_L4	84	11597.9	10792.8	wt/wt_woCre
kif11cko240127_L4	90	11609.1	10809.6	wt/wt_woCre
kif11cko240127_L4	96	9371.63	10748.3	wt/wt_woCre
kif11cko240127_L4	102	12045.1	10620.7	wt/wt_woCre
kif11cko240127_L4	108	10410.6	10432.2	wt/wt_woCre
kif11cko240127_L4	114	11131	10191.6	wt/wt_woCre
kif11cko240127_L4	120	8881.11	9930.55	wt/wt_woCre
kif11cko240127_L40	6	3403.19	3852.29	fl/del_wCre
kif11cko240127_L40	12	4462.84	4693.42	fl/del_wCre
kif11cko240127_L40	18	5457.56	5423.03	fl/del_wCre
kif11cko240127_L40	24	7132.2	5910.46	fl/del_wCre
kif11cko240127_L40	30	5492.96	6055.46	fl/del_wCre
kif11cko240127_L40	36	7125.01	5894.55	fl/del_wCre
kif11cko240127_L40	42	4421.59	5526.37	fl/del_wCre
kif11cko240127_L40	48	5220.14	5129.46	fl/del_wCre
kif11cko240127_L40	54	4830.82	4783.51	fl/del_wCre
kif11cko240127_L40	60	4377.03	4536.33	fl/del_wCre
kif11cko240127_L40	66	4706.36	4435.09	fl/del_wCre
kif11cko240127_L40	72	3534.91	4530.34	fl/del_wCre
kif11cko240127_L40	78	4921.48	4856.03	fl/del_wCre
kif11cko240127_L40	84	5798.98	5325.99	fl/del_wCre
kif11cko240127_L40	90	5376.28	5833.14	fl/del_wCre
kif11cko240127_L40	96	6612.41	6310.44	fl/del_wCre
kif11cko240127_L40	102	6246.26	6693.63	fl/del_wCre
kif11cko240127_L40	108	7401.1	6889.56	fl/del_wCre
kif11cko240127_L40	114	7023.97	6794.2	fl/del_wCre
kif11cko240127_L42	6	2731.82	4330.97	fl/del_wCre
kif11cko240127_L42	12	4962.81	5030.35	fl/del_wCre
kif11cko240127_L42	18	6346.95	5653.22	fl/del_wCre
kif11cko240127_L42	24	6941.97	6127.79	fl/del_wCre
kif11cko240127_L42	30	7037	6416.16	fl/del_wCre
kif11cko240127_L42	36	7029.68	6500.46	fl/del_wCre
kif11cko240127_L42	42	6449.31	6409.16	fl/del_wCre
kif11cko240127_L42	48	5650.15	6181.9	fl/del_wCre
kif11cko240127_L42	54	6675.09	5856.5	fl/del_wCre
kif11cko240127_L42	60	5358.59	5473.55	fl/del_wCre
kif11cko240127_L42	66	4529.38	5086.47	fl/del_wCre
kif11cko240127_L42	72	4253.29	4746.54	fl/del_wCre
kif11cko240127_L42	78	4533.63	4483.6	fl/del_wCre
kif11cko240127_L42	84	3223.02	4314.68	fl/del_wCre
kif11cko240127_L42	90	4690.56	4226.8	fl/del_wCre
kif11cko240127_L42	96	4599.73	4200.56	fl/del_wCre
kif11cko240127_L42	102	4014.86	4220.89	fl/del_wCre
kif11cko240127_L42	108	4221.8	4274.17	fl/del_wCre
kif11cko240127_L42	114	4405.93	4348.46	fl/del_wCre
kif11cko240127_L42	120	4918.26	4434.3	fl/del_wCre
kif11cko240127_L43	6	1446.03	2682.24	fl/del_wCre
kif11cko240127_L43	12	2989.71	3734.24	fl/del_wCre
kif11cko240127_L43	18	5635.58	4713.51	fl/del_wCre
kif11cko240127_L43	24	6834.37	5541.58	fl/del_wCre
kif11cko240127_L43	30	6717.51	6186.27	fl/del_wCre
kif11cko240127_L43	36	6386.49	6636.57	fl/del_wCre
kif11cko240127_L43	42	7029.01	6919.86	fl/del_wCre
kif11cko240127_L43	48	7481.02	7072.42	fl/del_wCre
kif11cko240127_L43	54	6307.52	7127.8	fl/del_wCre
kif11cko240127_L43	60	7756.54	7118.8	fl/del_wCre
kif11cko240127_L43	66	6647.21	7077.9	fl/del_wCre
kif11cko240127_L43	72	6500.28	7032.93	fl/del_wCre
kif11cko240127_L43	78	6358.82	6993.42	fl/del_wCre
kif11cko240127_L43	84	7689.95	6960.66	fl/del_wCre
kif11cko240127_L43	90	6489.69	6921.3	fl/del_wCre
kif11cko240127_L43	96	6229.61	6854.69	fl/del_wCre
kif11cko240127_L43	102	7196.54	6725.81	fl/del_wCre
kif11cko240127_L43	108	7685.53	6501.92	fl/del_wCre
kif11cko240127_L43	114	7479.62	6173.77	fl/del_wCre
kif11cko240127_L43	120	5683.33	5753.92	fl/del_wCre
kif11cko240127_L44	6	2621.32	3147.63	fl/del_wCre
kif11cko240127_L44	12	3908.19	4103.18	fl/del_wCre
kif11cko240127_L44	18	5096.72	4976.81	fl/del_wCre
kif11cko240127_L44	24	5995.86	5679.34	fl/del_wCre
kif11cko240127_L44	30	6720.11	6132.39	fl/del_wCre
kif11cko240127_L44	36	7152.12	6290.57	fl/del_wCre
kif11cko240127_L44	42	5395.86	6229.54	fl/del_wCre
kif11cko240127_L44	48	5983.22	6048.08	fl/del_wCre
kif11cko240127_L44	54	5950.65	5816.39	fl/del_wCre
kif11cko240127_L44	60	4798.08	5586.88	fl/del_wCre
kif11cko240127_L44	66	6182.04	5369.36	fl/del_wCre
kif11cko240127_L44	72	4991.81	5169.43	fl/del_wCre
kif11cko240127_L44	78	4445.85	5018.6	fl/del_wCre
kif11cko240127_L44	84	4995.25	4940.45	fl/del_wCre
kif11cko240127_L44	90	4937.73	4900.98	fl/del_wCre
kif11cko240127_L44	96	5101.88	4859.36	fl/del_wCre
kif11cko240127_L44	102	5173.37	4804.85	fl/del_wCre
kif11cko240127_L44	108	4051.22	4734.68	fl/del_wCre
kif11cko240127_L44	114	4854.99	4647.81	fl/del_wCre
kif11cko240127_L44	120	5007.24	4546.36	fl/del_wCre
kif11cko240127_L45	6	2636.4	3510.86	fl/del_wCre
kif11cko240127_L45	12	4842.74	4776.24	fl/del_wCre
kif11cko240127_L45	18	5369.53	5926.16	fl/del_wCre
kif11cko240127_L45	24	7776.56	6838.74	fl/del_wCre
kif11cko240127_L45	30	8689.81	7376.27	fl/del_wCre
kif11cko240127_L45	36	8791.62	7460.97	fl/del_wCre
kif11cko240127_L45	42	6434.19	7270.6	fl/del_wCre
kif11cko240127_L45	48	5693.54	7020.71	fl/del_wCre
kif11cko240127_L45	54	5724.69	6822.66	fl/del_wCre
kif11cko240127_L45	60	8469.09	6740.51	fl/del_wCre
kif11cko240127_L45	66	5516.08	6753.49	fl/del_wCre
kif11cko240127_L45	72	6931.31	6817.5	fl/del_wCre
kif11cko240127_L45	78	6871.57	6879.8	fl/del_wCre
kif11cko240127_L45	84	7774.95	6897.4	fl/del_wCre
kif11cko240127_L45	90	6958.42	6874.79	fl/del_wCre
kif11cko240127_L45	96	5299.63	6820.27	fl/del_wCre
kif11cko240127_L45	102	7767.48	6709.85	fl/del_wCre
kif11cko240127_L45	108	7100.25	6523.46	fl/del_wCre
kif11cko240127_L45	114	6703.67	6289.01	fl/del_wCre
kif11cko240127_L45	120	4887.25	6050.15	fl/del_wCre
kif11cko240127_L46	6	1312.08	2591.78	fl/del_wCre
kif11cko240127_L46	12	2137.26	2826.12	fl/del_wCre
kif11cko240127_L46	18	3351.17	3058.89	fl/del_wCre
kif11cko240127_L46	24	3801.43	3288.16	fl/del_wCre
kif11cko240127_L46	30	3986.43	3512.05	fl/del_wCre
kif11cko240127_L46	36	4292.3	3729.21	fl/del_wCre
kif11cko240127_L46	42	5605.74	3938.77	fl/del_wCre
kif11cko240127_L46	48	4086.82	4141.37	fl/del_wCre
kif11cko240127_L46	54	2725.34	4338.01	fl/del_wCre
kif11cko240127_L46	60	3590.93	4529.65	fl/del_wCre
kif11cko240127_L46	66	3762.71	4716.82	fl/del_wCre
kif11cko240127_L46	72	3193.61	4898.29	fl/del_wCre
kif11cko240127_L46	78	3918.44	5071.79	fl/del_wCre
kif11cko240127_L46	84	4729.22	5232.56	fl/del_wCre
kif11cko240127_L46	90	10499.4	5375.57	fl/del_wCre
kif11cko240127_L46	96	6554.65	5497.13	fl/del_wCre
kif11cko240127_L46	102	6292.42	5594.78	fl/del_wCre
kif11cko240127_L46	108	5646.88	5669.6	fl/del_wCre
kif11cko240127_L46	114	5213.14	5723.37	fl/del_wCre
kif11cko240127_L46	120	7803.55	5757.32	fl/del_wCre
kif11cko240127_L47	6	3062.6	3681.89	fl/del_wCre
kif11cko240127_L47	12	5295.58	3790.02	fl/del_wCre
kif11cko240127_L47	18	4001.23	3892.15	fl/del_wCre
kif11cko240127_L47	24	5351.92	3999.37	fl/del_wCre
kif11cko240127_L47	30	2742.41	4129.51	fl/del_wCre
kif11cko240127_L47	36	2410.49	4309.86	fl/del_wCre
kif11cko240127_L47	42	2477.5	4559.04	fl/del_wCre
kif11cko240127_L47	48	5042.99	4851.76	fl/del_wCre
kif11cko240127_L47	54	7792.46	5153.44	fl/del_wCre
kif11cko240127_L47	60	6027.65	5436.27	fl/del_wCre
kif11cko240127_L47	66	5782.85	5680.64	fl/del_wCre
kif11cko240127_L47	72	5823.32	5892.96	fl/del_wCre
kif11cko240127_L47	78	5492.04	6083.96	fl/del_wCre
kif11cko240127_L47	84	6588.01	6255.52	fl/del_wCre
kif11cko240127_L47	90	7381.31	6408.83	fl/del_wCre
kif11cko240127_L47	96	5889.99	6551.1	fl/del_wCre
kif11cko240127_L47	102	7147.49	6691.71	fl/del_wCre
kif11cko240127_L47	108	5852.46	6842.76	fl/del_wCre
kif11cko240127_L47	114	6867.29	7014.61	fl/del_wCre
kif11cko240127_L47	120	7729.97	7208.06	fl/del_wCre
kif11cko240127_L48	6	397.2	1799.99	fl/del_wCre
kif11cko240127_L48	12	3580.68	2987.07	fl/del_wCre
kif11cko240127_L48	18	4517.35	3887.72	fl/del_wCre
kif11cko240127_L48	24	6143.75	4371.93	fl/del_wCre
kif11cko240127_L48	30	3912.98	4416.2	fl/del_wCre
kif11cko240127_L48	36	3856.54	4248.66	fl/del_wCre
kif11cko240127_L48	42	3458.19	4141.8	fl/del_wCre
kif11cko240127_L48	48	3193.73	4241.8	fl/del_wCre
kif11cko240127_L48	54	4982.5	4467.99	fl/del_wCre
kif11cko240127_L48	60	5336.89	4703.38	fl/del_wCre
kif11cko240127_L48	66	5392.91	4894.25	fl/del_wCre
kif11cko240127_L48	72	3771.71	5012.33	fl/del_wCre
kif11cko240127_L48	78	6310.55	5067.92	fl/del_wCre
kif11cko240127_L48	84	5111.53	5098.17	fl/del_wCre
kif11cko240127_L48	90	3695.14	5185.64	fl/del_wCre
kif11cko240127_L48	96	6237.94	5337.08	fl/del_wCre
kif11cko240127_L48	102	5125.17	5527.07	fl/del_wCre
kif11cko240127_L48	108	5647.85	5694.5	fl/del_wCre
kif11cko240127_L48	114	6098.26	5770.98	fl/del_wCre
kif11cko240127_L48	120	6210.67	5694.61	fl/del_wCre
kif11cko240127_L5	6	5261.52	6281.96	wt/wt_woCre
kif11cko240127_L5	12	6264.58	6418.92	wt/wt_woCre
kif11cko240127_L5	18	6557.36	6544.14	wt/wt_woCre
kif11cko240127_L5	24	7858.19	6644.66	wt/wt_woCre
kif11cko240127_L5	30	6701.44	6709.59	wt/wt_woCre
kif11cko240127_L5	36	6488.27	6737.56	wt/wt_woCre
kif11cko240127_L5	42	6483.83	6728.7	wt/wt_woCre
kif11cko240127_L5	48	7682.63	6679.57	wt/wt_woCre
kif11cko240127_L5	54	6838.62	6588.02	wt/wt_woCre
kif11cko240127_L5	60	6657.88	6460.41	wt/wt_woCre
kif11cko240127_L5	66	5321.25	6304.82	wt/wt_woCre
kif11cko240127_L5	72	7365.97	6127.64	wt/wt_woCre
kif11cko240127_L5	78	5590.85	5935.96	wt/wt_woCre
kif11cko240127_L5	84	5537	5741.53	wt/wt_woCre
kif11cko240127_L5	90	4071.16	5554.87	wt/wt_woCre
kif11cko240127_L5	96	6082.53	5377.01	wt/wt_woCre
kif11cko240127_L5	102	5600.62	5207.05	wt/wt_woCre
kif11cko240127_L5	108	5610.1	5045.83	wt/wt_woCre
kif11cko240127_L5	114	3687.87	4894.96	wt/wt_woCre
kif11cko240127_L5	120	5675.58	4757.58	wt/wt_woCre
kif11cko240127_L6	12	8231.66	8710.65	wt/wt_woCre
kif11cko240127_L6	18	8564.03	8914.99	wt/wt_woCre
kif11cko240127_L6	24	10907.8	9102.33	wt/wt_woCre
kif11cko240127_L6	30	7963.38	9270.36	wt/wt_woCre
kif11cko240127_L6	36	8456.87	9421.06	wt/wt_woCre
kif11cko240127_L6	42	10399.3	9549.65	wt/wt_woCre
kif11cko240127_L6	48	9983.43	9633.73	wt/wt_woCre
kif11cko240127_L6	54	11255.4	9654.22	wt/wt_woCre
kif11cko240127_L6	60	9414.37	9622.39	wt/wt_woCre
kif11cko240127_L6	66	10295.9	9561.7	wt/wt_woCre
kif11cko240127_L6	72	8802.85	9513.19	wt/wt_woCre
kif11cko240127_L6	78	9082.73	9518.4	wt/wt_woCre
kif11cko240127_L6	84	7936.22	9616.62	wt/wt_woCre
kif11cko240127_L6	90	7983.74	9828.56	wt/wt_woCre
kif11cko240127_L6	96	9477.44	10118.8	wt/wt_woCre
kif11cko240127_L6	102	12036.9	10434.9	wt/wt_woCre
kif11cko240127_L6	108	12133.3	10710.7	wt/wt_woCre
kif11cko240127_L6	114	12030.5	10889.4	wt/wt_woCre
kif11cko240127_L6	120	11146.8	10966.6	wt/wt_woCre
kif11cko240127_L7	6	6052.36	8350.32	wt/wt_woCre
kif11cko240127_L7	12	8585.54	8471.09	wt/wt_woCre
kif11cko240127_L7	18	9202.38	8587.71	wt/wt_woCre
kif11cko240127_L7	24	9281.64	8696.31	wt/wt_woCre
kif11cko240127_L7	30	9481.87	8794.35	wt/wt_woCre
kif11cko240127_L7	36	8388.04	8879.84	wt/wt_woCre
kif11cko240127_L7	42	8700.78	8951.75	wt/wt_woCre
kif11cko240127_L7	48	8800.25	9009.03	wt/wt_woCre
kif11cko240127_L7	54	8539.65	9049.58	wt/wt_woCre
kif11cko240127_L7	60	10216.1	9071.06	wt/wt_woCre
kif11cko240127_L7	66	9815.91	9071.15	wt/wt_woCre
kif11cko240127_L7	72	9766.52	9048.13	wt/wt_woCre
kif11cko240127_L7	78	9447.6	9002.61	wt/wt_woCre
kif11cko240127_L7	84	9158.53	8935.94	wt/wt_woCre
kif11cko240127_L7	90	7823.55	8850.07	wt/wt_woCre
kif11cko240127_L7	96	11468	8747.3	wt/wt_woCre
kif11cko240127_L7	102	7769.84	8630.95	wt/wt_woCre
kif11cko240127_L7	108	7348.91	8504.62	wt/wt_woCre
kif11cko240127_L7	114	7947.18	8372.07	wt/wt_woCre
kif11cko240127_L7	120	7890.11	8236.55	wt/wt_woCre
kif11cko240127_L8	6	12959.4	11114.7	wt/wt_woCre
kif11cko240127_L8	12	9545.14	11069.5	wt/wt_woCre
kif11cko240127_L8	18	12286.1	11025.7	wt/wt_woCre
kif11cko240127_L8	24	12085.1	10984.3	wt/wt_woCre
kif11cko240127_L8	30	9584.56	10946.5	wt/wt_woCre
kif11cko240127_L8	36	10852.8	10914.7	wt/wt_woCre
kif11cko240127_L8	42	8988.75	10890.2	wt/wt_woCre
kif11cko240127_L8	48	12774	10874	wt/wt_woCre
kif11cko240127_L8	54	10106.3	10866	wt/wt_woCre
kif11cko240127_L8	60	8219.85	10867	wt/wt_woCre
kif11cko240127_L8	72	11222.9	10877.2	wt/wt_woCre
kif11cko240127_L8	78	13297.6	10894.8	wt/wt_woCre
kif11cko240127_L8	84	14396	10919.1	wt/wt_woCre
kif11cko240127_L8	90	9569.42	10950.1	wt/wt_woCre
kif11cko240127_L8	102	11431.9	10991.1	wt/wt_woCre
kif11cko240127_L8	108	8469.9	11045.2	wt/wt_woCre
kif11cko240127_L8	114	9354.18	11114.6	wt/wt_woCre
kif11cko240127_L8	120	11846.9	11200	wt/wt_woCre
kif11cko240127_L9	12	6300.49	6263.36	wt/wt_woCre
kif11cko240127_L9	18	6573.32	6353.75	wt/wt_woCre
kif11cko240127_L9	24	5989.36	6498.07	wt/wt_woCre
kif11cko240127_L9	30	6249.71	6746.55	wt/wt_woCre
kif11cko240127_L9	36	8296.1	6952.21	wt/wt_woCre
kif11cko240127_L9	42	6394.84	6964.64	wt/wt_woCre
kif11cko240127_L9	48	6316	6816.89	wt/wt_woCre
kif11cko240127_L9	54	7865.25	6574.28	wt/wt_woCre
kif11cko240127_L9	60	5145.22	6247.96	wt/wt_woCre
kif11cko240127_L9	66	7073.52	5875.84	wt/wt_woCre
kif11cko240127_L9	72	4782.18	5657.2	wt/wt_woCre
kif11cko240127_L9	78	5134.18	5782.4	wt/wt_woCre
kif11cko240127_L9	84	6378.88	6244.76	wt/wt_woCre
kif11cko240127_L9	90	6390.26	6919.09	wt/wt_woCre
kif11cko240127_L9	96	8206.44	7403.2	wt/wt_woCre
kif11cko240127_L9	102	8571.95	7340.08	wt/wt_woCre
kif11cko240127_L9	108	6738.58	6830.48	wt/wt_woCre
kif11cko240127_L9	114	5440.47	6114.73	wt/wt_woCre
kif11cko240127_L9	120	5040.18	5533.88	wt/wt_woCre
kif11cko240128_L1	6	1270.76	2429.17	wt/wt_woCre
kif11cko240128_L1	12	5850.03	5406.2	wt/wt_woCre
kif11cko240128_L1	18	8274.48	7852.64	wt/wt_woCre
kif11cko240128_L1	24	10426	9470.28	wt/wt_woCre
kif11cko240128_L1	30	10105.6	10118	wt/wt_woCre
kif11cko240128_L1	36	10286.5	10036.7	wt/wt_woCre
kif11cko240128_L1	42	8913.92	9594.4	wt/wt_woCre
kif11cko240128_L1	48	8911.52	9117.73	wt/wt_woCre
kif11cko240128_L1	54	8212.98	8735.07	wt/wt_woCre
kif11cko240128_L1	60	9096.22	8453.96	wt/wt_woCre
kif11cko240128_L1	66	8753.25	8093.25	wt/wt_woCre
kif11cko240128_L1	72	6957.07	7785.36	wt/wt_woCre
kif11cko240128_L1	78	7338.84	7723.48	wt/wt_woCre
kif11cko240128_L1	84	8255.74	7935.09	wt/wt_woCre
kif11cko240128_L1	90	7985.25	8317	wt/wt_woCre
kif11cko240128_L1	96	8860.23	8734.24	wt/wt_woCre
kif11cko240128_L1	102	9361.69	9019.75	wt/wt_woCre
kif11cko240128_L1	108	9988.78	9057.68	wt/wt_woCre
kif11cko240128_L1	114	7469.14	8957.54	wt/wt_woCre
kif11cko240128_L1	120	9967.54	8842.72	wt/wt_woCre
kif11cko240128_L10	12	2793.22	3185.94	wt/wt_woCre
kif11cko240128_L10	18	4263.46	4305.5	wt/wt_woCre
kif11cko240128_L10	24	5062.76	5382.79	wt/wt_woCre
kif11cko240128_L10	30	7636.65	6365.15	wt/wt_woCre
kif11cko240128_L10	36	6300.24	7207.62	wt/wt_woCre
kif11cko240128_L10	42	8004.9	7907.53	wt/wt_woCre
kif11cko240128_L10	48	8150.23	8459.83	wt/wt_woCre
kif11cko240128_L10	54	9427.92	8814.83	wt/wt_woCre
kif11cko240128_L10	60	9679.02	8938.94	wt/wt_woCre
kif11cko240128_L10	66	8787.42	8823.69	wt/wt_woCre
kif11cko240128_L10	72	9143.08	8532.18	wt/wt_woCre
kif11cko240128_L10	78	7997.63	8160.5	wt/wt_woCre
kif11cko240128_L10	84	6772.87	7845.51	wt/wt_woCre
kif11cko240128_L10	90	5989.43	7659.73	wt/wt_woCre
kif11cko240128_L10	96	8745.89	7626.06	wt/wt_woCre
kif11cko240128_L10	102	8324.39	7648.34	wt/wt_woCre
kif11cko240128_L10	108	7726.23	7634.03	wt/wt_woCre
kif11cko240128_L10	114	7262.65	7611.79	wt/wt_woCre
kif11cko240128_L10	120	7011.75	7594.11	wt/wt_woCre
kif11cko240128_L11	12	3210.06	4230.6	wt/wt_woCre
kif11cko240128_L11	18	4876.96	5028.19	wt/wt_woCre
kif11cko240128_L11	24	6886.48	5764.14	wt/wt_woCre
kif11cko240128_L11	30	7000.72	6399.97	wt/wt_woCre
kif11cko240128_L11	36	6957.27	6915.87	wt/wt_woCre
kif11cko240128_L11	42	6742.32	7336.8	wt/wt_woCre
kif11cko240128_L11	48	8191.83	7694.08	wt/wt_woCre
kif11cko240128_L11	54	7281.41	7999.37	wt/wt_woCre
kif11cko240128_L11	60	8590.33	8258.33	wt/wt_woCre
kif11cko240128_L11	66	8702.16	8476.79	wt/wt_woCre
kif11cko240128_L11	72	8948.95	8662.16	wt/wt_woCre
kif11cko240128_L11	78	8580.66	8827.46	wt/wt_woCre
kif11cko240128_L11	84	8732.3	9003.14	wt/wt_woCre
kif11cko240128_L11	90	9355.82	9211.2	wt/wt_woCre
kif11cko240128_L11	96	8280.12	9464.1	wt/wt_woCre
kif11cko240128_L11	102	10718.2	9749.85	wt/wt_woCre
kif11cko240128_L11	108	9540.01	10050.8	wt/wt_woCre
kif11cko240128_L11	114	10378.7	10351.5	wt/wt_woCre
kif11cko240128_L11	120	10702.7	10629.9	wt/wt_woCre
kif11cko240128_L12	12	3239.43	3481.7	wt/wt_woCre
kif11cko240128_L12	18	2934.72	4636.05	wt/wt_woCre
kif11cko240128_L12	24	6216.24	5733.46	wt/wt_woCre
kif11cko240128_L12	30	10050.8	6643.69	wt/wt_woCre
kif11cko240128_L12	36	5752.6	7265.16	wt/wt_woCre
kif11cko240128_L12	42	7283.79	7675.25	wt/wt_woCre
kif11cko240128_L12	48	8141.9	7970.83	wt/wt_woCre
kif11cko240128_L12	54	7882.13	8154.75	wt/wt_woCre
kif11cko240128_L12	60	8987.43	8232.72	wt/wt_woCre
kif11cko240128_L12	66	8043.48	8224.08	wt/wt_woCre
kif11cko240128_L12	72	8328.75	8174.63	wt/wt_woCre
kif11cko240128_L12	78	7228.63	8142.12	wt/wt_woCre
kif11cko240128_L12	84	7353.6	8179.79	wt/wt_woCre
kif11cko240128_L12	90	9222.85	8243.49	wt/wt_woCre
kif11cko240128_L12	96	8790.22	8276.06	wt/wt_woCre
kif11cko240128_L12	102	8899.31	8271.02	wt/wt_woCre
kif11cko240128_L12	108	6844.41	8253.62	wt/wt_woCre
kif11cko240128_L12	114	8388.68	8298.45	wt/wt_woCre
kif11cko240128_L12	120	7660.44	8392.38	wt/wt_woCre
kif11cko240128_L13	12	6090.21	6399.52	wt/fl_wCre
kif11cko240128_L13	18	6997.76	6595.64	wt/fl_wCre
kif11cko240128_L13	24	6081.71	6791.12	wt/fl_wCre
kif11cko240128_L13	30	5637.6	6985.07	wt/fl_wCre
kif11cko240128_L13	36	7263.55	7175.52	wt/fl_wCre
kif11cko240128_L13	42	8779.86	7356.58	wt/fl_wCre
kif11cko240128_L13	48	8215.04	7522.34	wt/fl_wCre
kif11cko240128_L13	54	7553.09	7670.97	wt/fl_wCre
kif11cko240128_L13	60	7477.4	7802.68	wt/fl_wCre
kif11cko240128_L13	66	8227.33	7917.86	wt/fl_wCre
kif11cko240128_L13	72	7357.28	8016.31	wt/fl_wCre
kif11cko240128_L13	78	9132.12	8097.65	wt/fl_wCre
kif11cko240128_L13	84	7544.45	8161.3	wt/fl_wCre
kif11cko240128_L13	90	8697.06	8207.12	wt/fl_wCre
kif11cko240128_L13	96	9281.52	8235.65	wt/fl_wCre
kif11cko240128_L13	102	8961.09	8249.58	wt/fl_wCre
kif11cko240128_L13	108	7008.28	8252.53	wt/fl_wCre
kif11cko240128_L13	114	6866.47	8249.74	wt/fl_wCre
kif11cko240128_L13	120	7196.69	8245.49	wt/fl_wCre
kif11cko240128_L14	12	2596.79	3386.97	wt/fl_wCre
kif11cko240128_L14	18	3987.88	4267.21	wt/fl_wCre
kif11cko240128_L14	24	6409.61	5046.51	wt/fl_wCre
kif11cko240128_L14	30	5207.86	5665.89	wt/fl_wCre
kif11cko240128_L14	36	6878.3	6093.69	wt/fl_wCre
kif11cko240128_L14	42	6232.4	6351.04	wt/fl_wCre
kif11cko240128_L14	48	6704.39	6482.38	wt/fl_wCre
kif11cko240128_L14	54	5375.5	6559.38	wt/fl_wCre
kif11cko240128_L14	60	7356.81	6610.86	wt/fl_wCre
kif11cko240128_L14	66	6074.59	6648.09	wt/fl_wCre
kif11cko240128_L14	72	7033.9	6664.88	wt/fl_wCre
kif11cko240128_L14	78	6902.25	6652.01	wt/fl_wCre
kif11cko240128_L14	84	6592.94	6613.13	wt/fl_wCre
kif11cko240128_L14	90	6299.22	6583.56	wt/fl_wCre
kif11cko240128_L14	96	6101.06	6594.35	wt/fl_wCre
kif11cko240128_L14	102	6680.03	6628.92	wt/fl_wCre
kif11cko240128_L14	108	7044.59	6658.36	wt/fl_wCre
kif11cko240128_L14	114	6957.76	6651.8	wt/fl_wCre
kif11cko240128_L14	120	6880.14	6590.42	wt/fl_wCre
kif11cko240128_L15	12	1859.33	2155	wt/fl_wCre
kif11cko240128_L15	18	3436.85	3484.55	wt/fl_wCre
kif11cko240128_L15	24	4231.81	4764.95	wt/fl_wCre
kif11cko240128_L15	30	6121.5	5900.44	wt/fl_wCre
kif11cko240128_L15	36	7814.95	6772.28	wt/fl_wCre
kif11cko240128_L15	42	7429.99	7271.89	wt/fl_wCre
kif11cko240128_L15	48	8304.73	7466.66	wt/fl_wCre
kif11cko240128_L15	54	6139.85	7473.89	wt/fl_wCre
kif11cko240128_L15	60	7969.9	7425.65	wt/fl_wCre
kif11cko240128_L15	66	6673.77	7450.21	wt/fl_wCre
kif11cko240128_L15	72	6856.04	7611.34	wt/fl_wCre
kif11cko240128_L15	78	7910.53	7827.25	wt/fl_wCre
kif11cko240128_L15	84	8881.9	7985.09	wt/fl_wCre
kif11cko240128_L15	90	8757.37	7985.85	wt/fl_wCre
kif11cko240128_L15	96	8120.75	7784.74	wt/fl_wCre
kif11cko240128_L15	102	7199.46	7534.94	wt/fl_wCre
kif11cko240128_L15	108	6191.02	7420.12	wt/fl_wCre
kif11cko240128_L15	114	7180.55	7570.8	wt/fl_wCre
kif11cko240128_L15	120	7933.81	7925.04	wt/fl_wCre
kif11cko240128_L16	6	891.06	2287.28	wt/fl_wCre
kif11cko240128_L16	12	3365.71	3730.09	wt/fl_wCre
kif11cko240128_L16	18	6266.45	5066.3	wt/fl_wCre
kif11cko240128_L16	24	7020.88	6208.53	wt/fl_wCre
kif11cko240128_L16	30	7309.41	7096.55	wt/fl_wCre
kif11cko240128_L16	36	7334	7747.41	wt/fl_wCre
kif11cko240128_L16	42	8983.86	8183.67	wt/fl_wCre
kif11cko240128_L16	48	7950.72	8427.73	wt/fl_wCre
kif11cko240128_L16	54	8827.61	8515.99	wt/fl_wCre
kif11cko240128_L16	60	8906.67	8490.7	wt/fl_wCre
kif11cko240128_L16	66	7445.13	8402.38	wt/fl_wCre
kif11cko240128_L16	72	8035.39	8299.2	wt/fl_wCre
kif11cko240128_L16	78	7398.45	8213.76	wt/fl_wCre
kif11cko240128_L16	84	8263.58	8121.29	wt/fl_wCre
kif11cko240128_L16	90	8485.25	7973.89	wt/fl_wCre
kif11cko240128_L16	96	9045.57	7710.2	wt/fl_wCre
kif11cko240128_L16	102	7360.13	7346.4	wt/fl_wCre
kif11cko240128_L16	108	5842.76	6922.08	wt/fl_wCre
kif11cko240128_L16	114	7098.31	6484.16	wt/fl_wCre
kif11cko240128_L16	120	6139.55	6074.81	wt/fl_wCre
kif11cko240128_L17	6	597.75	660.764	wt/fl_wCre
kif11cko240128_L17	12	2098.55	2308.79	wt/fl_wCre
kif11cko240128_L17	18	4306.97	3884.3	wt/fl_wCre
kif11cko240128_L17	24	4509.71	5366.23	wt/fl_wCre
kif11cko240128_L17	30	6273.63	6679.46	wt/fl_wCre
kif11cko240128_L17	36	10002.7	7450.61	wt/fl_wCre
kif11cko240128_L17	42	6580.41	7426.99	wt/fl_wCre
kif11cko240128_L17	48	6748.35	7053.14	wt/fl_wCre
kif11cko240128_L17	54	6096.11	6634.11	wt/fl_wCre
kif11cko240128_L17	60	6450.64	6335.64	wt/fl_wCre
kif11cko240128_L17	66	6522.28	6101.05	wt/fl_wCre
kif11cko240128_L17	72	5588.64	5854	wt/fl_wCre
kif11cko240128_L17	78	5891.8	5667.64	wt/fl_wCre
kif11cko240128_L17	84	5530.99	5674.1	wt/fl_wCre
kif11cko240128_L17	90	4678.25	5946.1	wt/fl_wCre
kif11cko240128_L17	96	7856.38	6295.46	wt/fl_wCre
kif11cko240128_L17	102	6327.13	6532.84	wt/fl_wCre
kif11cko240128_L17	108	6171.4	6690.88	wt/fl_wCre
kif11cko240128_L17	114	6685.95	6729.4	wt/fl_wCre
kif11cko240128_L17	120	7643.71	6587.14	wt/fl_wCre
kif11cko240128_L18	6	1262.23	2325.09	wt/fl_wCre
kif11cko240128_L18	12	3219.49	3211.69	wt/fl_wCre
kif11cko240128_L18	18	4271.16	4018.59	wt/fl_wCre
kif11cko240128_L18	24	5396.85	4671.22	wt/fl_wCre
kif11cko240128_L18	30	5655.58	5111.33	wt/fl_wCre
kif11cko240128_L18	36	5345.14	5339.67	wt/fl_wCre
kif11cko240128_L18	42	5644.19	5376.26	wt/fl_wCre
kif11cko240128_L18	48	5404.25	5261.91	wt/fl_wCre
kif11cko240128_L18	54	4552.86	5051.93	wt/fl_wCre
kif11cko240128_L18	60	5188.47	4801.47	wt/fl_wCre
kif11cko240128_L18	66	4491.72	4555.02	wt/fl_wCre
kif11cko240128_L18	72	3882.83	4360.36	wt/fl_wCre
kif11cko240128_L18	78	3291.48	4272.29	wt/fl_wCre
kif11cko240128_L18	84	4462.91	4284.82	wt/fl_wCre
kif11cko240128_L18	90	4368.1	4370.98	wt/fl_wCre
kif11cko240128_L18	96	5205.18	4486.74	wt/fl_wCre
kif11cko240128_L18	102	4386.78	4592.87	wt/fl_wCre
kif11cko240128_L18	108	4933.06	4686.23	wt/fl_wCre
kif11cko240128_L18	114	4524.02	4772.38	wt/fl_wCre
kif11cko240128_L18	120	4944.15	4855.5	wt/fl_wCre
kif11cko240128_L19	6	670.63	1072.58	wt/fl_wCre
kif11cko240128_L19	18	760	2394.39	wt/fl_wCre
kif11cko240128_L19	30	3655.21	3683.05	wt/fl_wCre
kif11cko240128_L19	36	6831.35	4849.84	wt/fl_wCre
kif11cko240128_L19	42	6391.94	5809.4	wt/fl_wCre
kif11cko240128_L19	48	5980.61	6547.58	wt/fl_wCre
kif11cko240128_L19	54	8455.61	7074.7	wt/fl_wCre
kif11cko240128_L19	60	6860.98	7409.42	wt/fl_wCre
kif11cko240128_L19	66	7551.17	7596.75	wt/fl_wCre
kif11cko240128_L19	72	6750.84	7681.64	wt/fl_wCre
kif11cko240128_L19	78	9074.17	7685.55	wt/fl_wCre
kif11cko240128_L19	84	7419.8	7635.19	wt/fl_wCre
kif11cko240128_L19	90	6923.08	7561.91	wt/fl_wCre
kif11cko240128_L19	96	7187.89	7503.77	wt/fl_wCre
kif11cko240128_L19	102	6295.03	7491.83	wt/fl_wCre
kif11cko240128_L19	108	7521.98	7515.07	wt/fl_wCre
kif11cko240128_L19	114	9268.06	7524.34	wt/fl_wCre
kif11cko240128_L19	120	7115.66	7476.02	wt/fl_wCre
kif11cko240128_L2	6	2571.64	3204.27	wt/wt_woCre
kif11cko240128_L2	12	7072.62	6819.77	wt/wt_woCre
kif11cko240128_L2	18	9809.1	8744.33	wt/wt_woCre
kif11cko240128_L2	24	8892.92	9043.52	wt/wt_woCre
kif11cko240128_L2	30	7994.3	8388.55	wt/wt_woCre
kif11cko240128_L2	36	7313.56	7793.82	wt/wt_woCre
kif11cko240128_L2	42	8391.33	8008.93	wt/wt_woCre
kif11cko240128_L2	48	7811.37	8472.57	wt/wt_woCre
kif11cko240128_L2	54	10302	8639.36	wt/wt_woCre
kif11cko240128_L2	60	7082.17	8313.25	wt/wt_woCre
kif11cko240128_L2	66	8006.43	8329.25	wt/wt_woCre
kif11cko240128_L2	72	8868.6	9088.39	wt/wt_woCre
kif11cko240128_L2	78	10655.6	8851.19	wt/wt_woCre
kif11cko240128_L2	84	6949.07	7691.04	wt/wt_woCre
kif11cko240128_L2	90	6004.53	6338.3	wt/wt_woCre
kif11cko240128_L2	96	5268.48	5646.83	wt/wt_woCre
kif11cko240128_L2	102	6236.33	6085.83	wt/wt_woCre
kif11cko240128_L2	108	6859.68	6706.67	wt/wt_woCre
kif11cko240128_L2	114	7584.44	7121.65	wt/wt_woCre
kif11cko240128_L2	120	6551.29	7236.76	wt/wt_woCre
kif11cko240128_L20	12	3622.55	4061.08	wt/fl_wCre
kif11cko240128_L20	18	3811.49	4543.5	wt/fl_wCre
kif11cko240128_L20	24	5111.79	4992.48	wt/fl_wCre
kif11cko240128_L20	30	6287.82	5342.23	wt/fl_wCre
kif11cko240128_L20	36	6531.46	5534.75	wt/fl_wCre
kif11cko240128_L20	42	5949.45	5576.57	wt/fl_wCre
kif11cko240128_L20	48	4951.98	5502.76	wt/fl_wCre
kif11cko240128_L20	54	4965.74	5387.03	wt/fl_wCre
kif11cko240128_L20	60	5583.89	5270.85	wt/fl_wCre
kif11cko240128_L20	66	4970.39	5184.05	wt/fl_wCre
kif11cko240128_L20	72	4836.8	5154.78	wt/fl_wCre
kif11cko240128_L20	78	4773.83	5208.38	wt/fl_wCre
kif11cko240128_L20	84	4924.82	5351.28	wt/fl_wCre
kif11cko240128_L20	90	5384.38	5549.68	wt/fl_wCre
kif11cko240128_L20	96	6797.17	5762.92	wt/fl_wCre
kif11cko240128_L20	102	5924.05	5960.82	wt/fl_wCre
kif11cko240128_L20	108	5859.46	6120.79	wt/fl_wCre
kif11cko240128_L20	114	6694.55	6240.01	wt/fl_wCre
kif11cko240128_L20	120	6129.85	6322.41	wt/fl_wCre
kif11cko240128_L21	12	1218.13	2789.91	wt/fl_wCre
kif11cko240128_L21	18	4007.54	3230.36	wt/fl_wCre
kif11cko240128_L21	24	3588.2	3628.98	wt/fl_wCre
kif11cko240128_L21	30	4801.62	3958.63	wt/fl_wCre
kif11cko240128_L21	36	4461.01	4199.4	wt/fl_wCre
kif11cko240128_L21	42	4637.37	4348.12	wt/fl_wCre
kif11cko240128_L21	48	5312.99	4414.44	wt/fl_wCre
kif11cko240128_L21	54	4529.92	4415.77	wt/fl_wCre
kif11cko240128_L21	60	4017.34	4391.3	wt/fl_wCre
kif11cko240128_L21	66	3431.43	4384.25	wt/fl_wCre
kif11cko240128_L21	72	3999.93	4426.77	wt/fl_wCre
kif11cko240128_L21	78	4389.74	4527.9	wt/fl_wCre
kif11cko240128_L21	84	3671.92	4686.5	wt/fl_wCre
kif11cko240128_L21	90	5893.5	4882.38	wt/fl_wCre
kif11cko240128_L21	96	5707.95	5092.96	wt/fl_wCre
kif11cko240128_L21	102	4809.1	5306.63	wt/fl_wCre
kif11cko240128_L21	108	4970.52	5520.95	wt/fl_wCre
kif11cko240128_L21	114	6493.27	5733.09	wt/fl_wCre
kif11cko240128_L21	120	5198.26	5931.88	wt/fl_wCre
kif11cko240128_L22	12	1671.51	2136.38	wt/fl_wCre
kif11cko240128_L22	18	4787.24	3809.3	wt/fl_wCre
kif11cko240128_L22	24	3890.9	4586.8	wt/fl_wCre
kif11cko240128_L22	30	4622.74	4571.39	wt/fl_wCre
kif11cko240128_L22	36	4768.01	4064.25	wt/fl_wCre
kif11cko240128_L22	42	2775.13	3530.14	wt/fl_wCre
kif11cko240128_L22	48	3590.78	3417.49	wt/fl_wCre
kif11cko240128_L22	54	3835.57	3882.73	wt/fl_wCre
kif11cko240128_L22	60	4822.28	4772.52	wt/fl_wCre
kif11cko240128_L22	66	5837.82	5899.79	wt/fl_wCre
kif11cko240128_L22	72	7126.27	7195.1	wt/fl_wCre
kif11cko240128_L22	78	8216.72	8369.88	wt/fl_wCre
kif11cko240128_L22	84	9572.22	8551.21	wt/fl_wCre
kif11cko240128_L22	90	7329.74	8257.15	wt/fl_wCre
kif11cko240128_L22	96	8322.4	8229.73	wt/fl_wCre
kif11cko240128_L22	102	8990.75	8467.16	wt/fl_wCre
kif11cko240128_L22	108	8051.22	9032.68	wt/fl_wCre
kif11cko240128_L22	114	10472	10457.8	wt/fl_wCre
kif11cko240128_L22	120	12763.8	11382.3	wt/fl_wCre
kif11cko240128_L23	18	2289.01	2586.22	wt/fl_wCre
kif11cko240128_L23	24	2552.43	2863.93	wt/fl_wCre
kif11cko240128_L23	30	3928.79	3119.58	wt/fl_wCre
kif11cko240128_L23	36	3231.26	3341.78	wt/fl_wCre
kif11cko240128_L23	42	3194.79	3524.48	wt/fl_wCre
kif11cko240128_L23	48	3833.6	3667.05	wt/fl_wCre
kif11cko240128_L23	54	4326.01	3768.3	wt/fl_wCre
kif11cko240128_L23	60	3712.42	3825.52	wt/fl_wCre
kif11cko240128_L23	66	3882.8	3858.1	wt/fl_wCre
kif11cko240128_L23	72	3543.49	3888.89	wt/fl_wCre
kif11cko240128_L23	78	4452.98	3930.38	wt/fl_wCre
kif11cko240128_L23	84	3655.47	3997.94	wt/fl_wCre
kif11cko240128_L23	90	3005.04	4117.93	wt/fl_wCre
kif11cko240128_L23	96	4574.73	4279.67	wt/fl_wCre
kif11cko240128_L23	102	4981.54	4461.44	wt/fl_wCre
kif11cko240128_L23	108	4745.61	4639.68	wt/fl_wCre
kif11cko240128_L23	114	4386.5	4796.37	wt/fl_wCre
kif11cko240128_L23	120	5251.03	4932.39	wt/fl_wCre
kif11cko240128_L24	6	1335.02	2696.45	wt/fl_wCre
kif11cko240128_L24	12	4097.24	3643.93	wt/fl_wCre
kif11cko240128_L24	18	4801.29	4507.07	wt/fl_wCre
kif11cko240128_L24	24	5582.63	5227.47	wt/fl_wCre
kif11cko240128_L24	30	6183.82	5761.83	wt/fl_wCre
kif11cko240128_L24	36	6386.26	6099.74	wt/fl_wCre
kif11cko240128_L24	42	6709.9	6245.5	wt/fl_wCre
kif11cko240128_L24	48	6045.23	6232.24	wt/fl_wCre
kif11cko240128_L24	54	5757.58	6111.16	wt/fl_wCre
kif11cko240128_L24	60	5723.81	5930.01	wt/fl_wCre
kif11cko240128_L24	66	6057.8	5711.18	wt/fl_wCre
kif11cko240128_L24	72	5974.56	5474.57	wt/fl_wCre
kif11cko240128_L24	78	4636.41	5256.86	wt/fl_wCre
kif11cko240128_L24	84	4212.98	5103.83	wt/fl_wCre
kif11cko240128_L24	90	4705.43	5046.9	wt/fl_wCre
kif11cko240128_L24	96	5299.77	5055.09	wt/fl_wCre
kif11cko240128_L24	102	5673.84	5081.98	wt/fl_wCre
kif11cko240128_L24	108	5405.38	5091.05	wt/fl_wCre
kif11cko240128_L24	114	5026.26	5082.43	wt/fl_wCre
kif11cko240128_L24	120	5302.37	5068.24	wt/fl_wCre
kif11cko240128_L25	6	2985.95	5563.3	fl/del_woCre
kif11cko240128_L25	12	4622.79	5930.27	fl/del_woCre
kif11cko240128_L25	18	5809.11	6291.12	fl/del_woCre
kif11cko240128_L25	24	7511.79	6636.53	fl/del_woCre
kif11cko240128_L25	30	10112.1	6957.23	fl/del_woCre
kif11cko240128_L25	36	7020.13	7247.56	fl/del_woCre
kif11cko240128_L25	42	8271.67	7503.76	fl/del_woCre
kif11cko240128_L25	48	6257.24	7725.72	fl/del_woCre
kif11cko240128_L25	54	8197.78	7912.42	fl/del_woCre
kif11cko240128_L25	60	7915.65	8062.17	fl/del_woCre
kif11cko240128_L25	66	8565.82	8172.62	fl/del_woCre
kif11cko240128_L25	72	8548.43	8241.16	fl/del_woCre
kif11cko240128_L25	78	11134.3	8265.67	fl/del_woCre
kif11cko240128_L25	84	8002.33	8247.61	fl/del_woCre
kif11cko240128_L25	90	8771.5	8190.01	fl/del_woCre
kif11cko240128_L25	96	8775.03	8098.43	fl/del_woCre
kif11cko240128_L25	102	6973.66	7979.52	fl/del_woCre
kif11cko240128_L25	108	5923.67	7840.7	fl/del_woCre
kif11cko240128_L25	114	9040.8	7686.4	fl/del_woCre
kif11cko240128_L25	120	6392.01	7520.02	fl/del_woCre
kif11cko240128_L26	6	3161.73	5426.59	fl/del_woCre
kif11cko240128_L26	12	5409.25	5891.57	fl/del_woCre
kif11cko240128_L26	18	7601.52	6331.09	fl/del_woCre
kif11cko240128_L26	24	8022.41	6722.16	fl/del_woCre
kif11cko240128_L26	30	7440.51	7046.64	fl/del_woCre
kif11cko240128_L26	36	9095.63	7301.9	fl/del_woCre
kif11cko240128_L26	42	6164.34	7492.79	fl/del_woCre
kif11cko240128_L26	48	7137.57	7635.47	fl/del_woCre
kif11cko240128_L26	54	7340	7736.82	fl/del_woCre
kif11cko240128_L26	60	8439.64	7800	fl/del_woCre
kif11cko240128_L26	66	6404.16	7826.03	fl/del_woCre
kif11cko240128_L26	72	7927.34	7813.78	fl/del_woCre
kif11cko240128_L26	78	8265.54	7755.88	fl/del_woCre
kif11cko240128_L26	84	9017.5	7644.73	fl/del_woCre
kif11cko240128_L26	90	8240.54	7476.65	fl/del_woCre
kif11cko240128_L26	96	8241.36	7262.4	fl/del_woCre
kif11cko240128_L26	102	6649.19	7019.88	fl/del_woCre
kif11cko240128_L26	108	4927.4	6777.38	fl/del_woCre
kif11cko240128_L26	114	7264.46	6552.38	fl/del_woCre
kif11cko240128_L26	120	6731.95	6358.69	fl/del_woCre
kif11cko240128_L27	6	1432.83	1887.93	fl/del_woCre
kif11cko240128_L27	12	3839.08	3933.48	fl/del_woCre
kif11cko240128_L27	18	5817.01	5784.57	fl/del_woCre
kif11cko240128_L27	24	7830.35	7198.15	fl/del_woCre
kif11cko240128_L27	30	8690.37	7991.61	fl/del_woCre
kif11cko240128_L27	36	8570.34	8279.23	fl/del_woCre
kif11cko240128_L27	42	7362.82	8313.14	fl/del_woCre
kif11cko240128_L27	48	8192.7	8504.48	fl/del_woCre
kif11cko240128_L27	54	8560.04	8945.13	fl/del_woCre
kif11cko240128_L27	60	9415.81	9585.65	fl/del_woCre
kif11cko240128_L27	66	10429.2	10194.1	fl/del_woCre
kif11cko240128_L27	72	11800.2	10504.9	fl/del_woCre
kif11cko240128_L27	78	10120.6	10388.9	fl/del_woCre
kif11cko240128_L27	84	9701.13	10078.4	fl/del_woCre
kif11cko240128_L27	90	9279.48	9827.98	fl/del_woCre
kif11cko240128_L27	96	10209.1	9631.82	fl/del_woCre
kif11cko240128_L27	102	9872.03	9474.56	fl/del_woCre
kif11cko240128_L27	108	7470.49	9483.07	fl/del_woCre
kif11cko240128_L27	114	10704.1	9516.75	fl/del_woCre
kif11cko240128_L27	120	10048.3	9382.33	fl/del_woCre
kif11cko240128_L28	6	1537.63	3409.74	fl/del_woCre
kif11cko240128_L28	12	3541.76	4191.66	fl/del_woCre
kif11cko240128_L28	18	5653.78	4945.52	fl/del_woCre
kif11cko240128_L28	24	7642.81	5641.69	fl/del_woCre
kif11cko240128_L28	30	6026.75	6255.9	fl/del_woCre
kif11cko240128_L28	36	6829.37	6785.66	fl/del_woCre
kif11cko240128_L28	42	8916.49	7233.11	fl/del_woCre
kif11cko240128_L28	48	5863.36	7601.85	fl/del_woCre
kif11cko240128_L28	54	8214.55	7902.29	fl/del_woCre
kif11cko240128_L28	60	7157.38	8144.17	fl/del_woCre
kif11cko240128_L28	66	8479.24	8326.45	fl/del_woCre
kif11cko240128_L28	72	8541.85	8440.78	fl/del_woCre
kif11cko240128_L28	78	9361.24	8479.05	fl/del_woCre
kif11cko240128_L28	84	9586.62	8439.05	fl/del_woCre
kif11cko240128_L28	90	9308.88	8324.2	fl/del_woCre
kif11cko240128_L28	96	7978.34	8156.35	fl/del_woCre
kif11cko240128_L28	102	7751.52	7968.54	fl/del_woCre
kif11cko240128_L28	108	6932.42	7793.72	fl/del_woCre
kif11cko240128_L28	114	7046.19	7657.51	fl/del_woCre
kif11cko240128_L28	120	6534.09	7580.98	fl/del_woCre
kif11cko240128_L29	6	1810.11	3892.92	fl/del_woCre
kif11cko240128_L29	12	5178.3	4492.15	fl/del_woCre
kif11cko240128_L29	18	5316.89	5065.33	fl/del_woCre
kif11cko240128_L29	24	4289.19	5590.25	fl/del_woCre
kif11cko240128_L29	30	8983.71	6046.8	fl/del_woCre
kif11cko240128_L29	36	6382.83	6420.14	fl/del_woCre
kif11cko240128_L29	42	6821.31	6700.61	fl/del_woCre
kif11cko240128_L29	48	8580.68	6895.64	fl/del_woCre
kif11cko240128_L29	54	5270.99	7023.48	fl/del_woCre
kif11cko240128_L29	60	6467.61	7101.62	fl/del_woCre
kif11cko240128_L29	66	7176.32	7137.66	fl/del_woCre
kif11cko240128_L29	72	7538.87	7135.49	fl/del_woCre
kif11cko240128_L29	78	6600.24	7094.38	fl/del_woCre
kif11cko240128_L29	84	6364.79	7013.53	fl/del_woCre
kif11cko240128_L29	90	8133.57	6891.78	fl/del_woCre
kif11cko240128_L29	96	6212.14	6725.39	fl/del_woCre
kif11cko240128_L29	102	7608.66	6511.72	fl/del_woCre
kif11cko240128_L29	108	5824.6	6255.45	fl/del_woCre
kif11cko240128_L29	114	5143.54	5963.87	fl/del_woCre
kif11cko240128_L29	120	7564.4	5644.59	fl/del_woCre
kif11cko240128_L3	6	3062.47	3581.36	wt/wt_woCre
kif11cko240128_L3	12	5009.61	5237.02	wt/wt_woCre
kif11cko240128_L3	18	7337.86	6544	wt/wt_woCre
kif11cko240128_L3	24	8254.7	7291.67	wt/wt_woCre
kif11cko240128_L3	30	7090.59	7432.54	wt/wt_woCre
kif11cko240128_L3	36	6165.34	7380.13	wt/wt_woCre
kif11cko240128_L3	42	7540.4	7496.34	wt/wt_woCre
kif11cko240128_L3	48	8468.24	7544.98	wt/wt_woCre
kif11cko240128_L3	54	6991.76	7400.12	wt/wt_woCre
kif11cko240128_L3	60	8057.91	7068.04	wt/wt_woCre
kif11cko240128_L3	66	5447.14	6806.39	wt/wt_woCre
kif11cko240128_L3	72	6742.24	6862.26	wt/wt_woCre
kif11cko240128_L3	78	7773.79	7176.83	wt/wt_woCre
kif11cko240128_L3	84	6448.3	7569.27	wt/wt_woCre
kif11cko240128_L3	90	9536.05	7864.39	wt/wt_woCre
kif11cko240128_L3	96	7752.92	7958.43	wt/wt_woCre
kif11cko240128_L3	102	7627.23	7862.4	wt/wt_woCre
kif11cko240128_L3	108	7476.25	7897.97	wt/wt_woCre
kif11cko240128_L3	114	8359.38	8174.88	wt/wt_woCre
kif11cko240128_L3	120	8144.3	8682.19	wt/wt_woCre
kif11cko240128_L30	6	1232.38	1465.61	fl/del_woCre
kif11cko240128_L30	12	518.09	2414.5	fl/del_woCre
kif11cko240128_L30	18	4211.67	3344.33	fl/del_woCre
kif11cko240128_L30	24	5082.39	4203.97	fl/del_woCre
kif11cko240128_L30	30	6209.01	4946.11	fl/del_woCre
kif11cko240128_L30	36	6374.73	5569.07	fl/del_woCre
kif11cko240128_L30	42	5493.88	6091.58	fl/del_woCre
kif11cko240128_L30	48	6189.71	6563.15	fl/del_woCre
kif11cko240128_L30	54	5589.85	7021.76	fl/del_woCre
kif11cko240128_L30	60	6072.51	7487.14	fl/del_woCre
kif11cko240128_L30	66	7118.36	7926.45	fl/del_woCre
kif11cko240128_L30	72	10430.9	8282.96	fl/del_woCre
kif11cko240128_L30	78	9042.85	8472.61	fl/del_woCre
kif11cko240128_L30	84	10070.4	8463.24	fl/del_woCre
kif11cko240128_L30	90	8462.41	8249.91	fl/del_woCre
kif11cko240128_L30	96	8921.12	7873.72	fl/del_woCre
kif11cko240128_L30	102	6642.51	7390.99	fl/del_woCre
kif11cko240128_L30	108	5561.63	6872.78	fl/del_woCre
kif11cko240128_L30	114	6619.77	6384.57	fl/del_woCre
kif11cko240128_L30	120	5065.3	5953.82	fl/del_woCre
kif11cko240128_L31	6	1531.61	3623.45	fl/del_woCre
kif11cko240128_L31	12	4377.84	4639.22	fl/del_woCre
kif11cko240128_L31	18	5801.46	5629.78	fl/del_woCre
kif11cko240128_L31	24	7033.77	6567.86	fl/del_woCre
kif11cko240128_L31	30	8244.68	7427.71	fl/del_woCre
kif11cko240128_L31	36	9004.09	8191.62	fl/del_woCre
kif11cko240128_L31	42	8723.97	8846.92	fl/del_woCre
kif11cko240128_L31	48	8852.26	9391.72	fl/del_woCre
kif11cko240128_L31	54	10405.9	9821.88	fl/del_woCre
kif11cko240128_L31	60	9389.91	10131.9	fl/del_woCre
kif11cko240128_L31	66	12242.7	10315.9	fl/del_woCre
kif11cko240128_L31	72	10090.7	10369.5	fl/del_woCre
kif11cko240128_L31	78	12591.2	10297.6	fl/del_woCre
kif11cko240128_L31	84	11076.8	10121.3	fl/del_woCre
kif11cko240128_L31	90	8590.27	9868.63	fl/del_woCre
kif11cko240128_L31	96	7992.31	9579.21	fl/del_woCre
kif11cko240128_L31	102	7764.27	9290.28	fl/del_woCre
kif11cko240128_L31	108	8072.11	9014.19	fl/del_woCre
kif11cko240128_L31	114	9863.37	8744.93	fl/del_woCre
kif11cko240128_L31	120	8159.2	8473.55	fl/del_woCre
kif11cko240128_L32	6	1695.61	4290.12	fl/del_woCre
kif11cko240128_L32	12	3145.35	4819.23	fl/del_woCre
kif11cko240128_L32	18	5791.48	5335.23	fl/del_woCre
kif11cko240128_L32	24	7158.19	5820.37	fl/del_woCre
kif11cko240128_L32	30	7409.86	6257.49	fl/del_woCre
kif11cko240128_L32	36	8009.48	6636.28	fl/del_woCre
kif11cko240128_L32	42	8136.77	6949.8	fl/del_woCre
kif11cko240128_L32	48	7523.2	7198.46	fl/del_woCre
kif11cko240128_L32	54	5697.34	7387.4	fl/del_woCre
kif11cko240128_L32	60	8345.52	7521.81	fl/del_woCre
kif11cko240128_L32	66	6986.31	7603.86	fl/del_woCre
kif11cko240128_L32	72	7125.49	7634.82	fl/del_woCre
kif11cko240128_L32	78	8520.27	7615.23	fl/del_woCre
kif11cko240128_L32	84	8656.38	7544.75	fl/del_woCre
kif11cko240128_L32	90	8886.67	7424.73	fl/del_woCre
kif11cko240128_L32	96	7310.83	7264.06	fl/del_woCre
kif11cko240128_L32	102	7041.79	7074.37	fl/del_woCre
kif11cko240128_L32	108	6210.14	6870.22	fl/del_woCre
kif11cko240128_L32	114	6471.69	6664.68	fl/del_woCre
kif11cko240128_L32	120	5755.64	6469.58	fl/del_woCre
kif11cko240128_L33	6	1836.34	3298.92	fl/del_woCre
kif11cko240128_L33	12	4221.5	4595.79	fl/del_woCre
kif11cko240128_L33	18	7712.94	5773.3	fl/del_woCre
kif11cko240128_L33	24	7773.94	6758.32	fl/del_woCre
kif11cko240128_L33	30	7629.19	7518.94	fl/del_woCre
kif11cko240128_L33	36	7536.98	8126.74	fl/del_woCre
kif11cko240128_L33	42	6652.19	8669.52	fl/del_woCre
kif11cko240128_L33	48	9391.31	9173.79	fl/del_woCre
kif11cko240128_L33	54	11285.1	9565.94	fl/del_woCre
kif11cko240128_L33	60	10752.8	9777.76	fl/del_woCre
kif11cko240128_L33	66	9759.87	9852.96	fl/del_woCre
kif11cko240128_L33	72	9376.34	9875.66	fl/del_woCre
kif11cko240128_L33	78	9195.37	9957.65	fl/del_woCre
kif11cko240128_L33	84	8462.3	10135.3	fl/del_woCre
kif11cko240128_L33	90	13497	10419.5	fl/del_woCre
kif11cko240128_L33	96	7486.04	10807.1	fl/del_woCre
kif11cko240128_L33	102	12254.9	11280.9	fl/del_woCre
kif11cko240128_L33	108	11359.7	11780.2	fl/del_woCre
kif11cko240128_L33	114	13387.5	12239.8	fl/del_woCre
kif11cko240128_L33	120	10997.2	12608.6	fl/del_woCre
kif11cko240128_L34	6	2412.8	3718.37	fl/del_woCre
kif11cko240128_L34	12	5463.75	4882.5	fl/del_woCre
kif11cko240128_L34	18	6375.38	5853.64	fl/del_woCre
kif11cko240128_L34	24	7578.61	6533.86	fl/del_woCre
kif11cko240128_L34	30	7139.4	6888.72	fl/del_woCre
kif11cko240128_L34	36	6504.6	7034.52	fl/del_woCre
kif11cko240128_L34	42	6788.67	7120.46	fl/del_woCre
kif11cko240128_L34	48	6617.28	7250.34	fl/del_woCre
kif11cko240128_L34	54	6988.73	7418.49	fl/del_woCre
kif11cko240128_L34	60	8564.46	7587.21	fl/del_woCre
kif11cko240128_L34	66	7962.49	7695.4	fl/del_woCre
kif11cko240128_L34	72	7304.5	7704.28	fl/del_woCre
kif11cko240128_L34	78	7660.78	7671.75	fl/del_woCre
kif11cko240128_L34	84	8131.68	7619.92	fl/del_woCre
kif11cko240128_L34	90	6967.6	7560.07	fl/del_woCre
kif11cko240128_L34	96	7487.03	7524.07	fl/del_woCre
kif11cko240128_L34	102	7396.93	7536.25	fl/del_woCre
kif11cko240128_L34	108	7393.16	7570.18	fl/del_woCre
kif11cko240128_L34	114	8925.51	7583.36	fl/del_woCre
kif11cko240128_L34	120	7271.7	7550.51	fl/del_woCre
kif11cko240128_L35	18	3406.86	5258.81	fl/del_woCre
kif11cko240128_L35	24	6056.13	5877.41	fl/del_woCre
kif11cko240128_L35	30	7647.86	6446.94	fl/del_woCre
kif11cko240128_L35	36	7681.56	6934.27	fl/del_woCre
kif11cko240128_L35	42	7941.2	7318.76	fl/del_woCre
kif11cko240128_L35	48	7157.21	7610.83	fl/del_woCre
kif11cko240128_L35	54	7445.96	7827.23	fl/del_woCre
kif11cko240128_L35	60	8588.38	7979.06	fl/del_woCre
kif11cko240128_L35	66	8764.57	8076.07	fl/del_woCre
kif11cko240128_L35	72	8119.88	8132.52	fl/del_woCre
kif11cko240128_L35	78	6684.43	8180.69	fl/del_woCre
kif11cko240128_L35	84	7415.48	8250.33	fl/del_woCre
kif11cko240128_L35	90	8384.3	8339.81	fl/del_woCre
kif11cko240128_L35	96	9606.98	8428.06	fl/del_woCre
kif11cko240128_L35	102	8187.65	8495.47	fl/del_woCre
kif11cko240128_L35	108	8332.29	8540.75	fl/del_woCre
kif11cko240128_L35	114	8255.22	8563.91	fl/del_woCre
kif11cko240128_L35	120	9688.35	8554.71	fl/del_woCre
kif11cko240128_L36	6	361.86	807.994	fl/del_woCre
kif11cko240128_L36	12	1044.07	1931.8	fl/del_woCre
kif11cko240128_L36	18	2910.11	3032.37	fl/del_woCre
kif11cko240128_L36	24	4167.85	4055.43	fl/del_woCre
kif11cko240128_L36	30	5918.67	4942.78	fl/del_woCre
kif11cko240128_L36	36	6709.47	5653.4	fl/del_woCre
kif11cko240128_L36	42	7035.24	6162.36	fl/del_woCre
kif11cko240128_L36	48	7146.81	6498.84	fl/del_woCre
kif11cko240128_L36	54	4970.04	6730.73	fl/del_woCre
kif11cko240128_L36	60	7860	6926.66	fl/del_woCre
kif11cko240128_L36	66	5447.42	7131.34	fl/del_woCre
kif11cko240128_L36	72	6897.28	7378.13	fl/del_woCre
kif11cko240128_L36	78	6684.39	7668.34	fl/del_woCre
kif11cko240128_L36	84	10389.1	7955.35	fl/del_woCre
kif11cko240128_L36	90	8539.9	8196.99	fl/del_woCre
kif11cko240128_L36	96	7585.93	8411.59	fl/del_woCre
kif11cko240128_L36	102	8176.21	8627.05	fl/del_woCre
kif11cko240128_L36	108	8049.33	8848.94	fl/del_woCre
kif11cko240128_L36	114	10381.8	9071.22	fl/del_woCre
kif11cko240128_L36	120	7866.59	9266.31	fl/del_woCre
kif11cko240128_L37	6	365.25	468.059	fl/del_wCre
kif11cko240128_L37	12	2301.58	2570.94	fl/del_wCre
kif11cko240128_L37	18	4819.62	4311.24	fl/del_wCre
kif11cko240128_L37	24	5503.51	5504.57	fl/del_wCre
kif11cko240128_L37	30	5714.57	6061.62	fl/del_wCre
kif11cko240128_L37	36	6576.33	5971.13	fl/del_wCre
kif11cko240128_L37	42	5411.61	5377.85	fl/del_wCre
kif11cko240128_L37	48	4284.68	4862.55	fl/del_wCre
kif11cko240128_L37	54	4561.84	4702.3	fl/del_wCre
kif11cko240128_L37	60	5449.45	4990.88	fl/del_wCre
kif11cko240128_L37	66	5074.54	5529.03	fl/del_wCre
kif11cko240128_L37	72	6449.9	6079.31	fl/del_wCre
kif11cko240128_L37	78	5983.72	6503.05	fl/del_wCre
kif11cko240128_L37	84	7595.34	6529.88	fl/del_wCre
kif11cko240128_L37	90	5598.42	6022.2	fl/del_wCre
kif11cko240128_L37	96	5589.39	5540.1	fl/del_wCre
kif11cko240128_L37	102	4731.2	5711.44	fl/del_wCre
kif11cko240128_L37	108	7145.85	6587.06	fl/del_wCre
kif11cko240128_L37	114	7722.88	7509.91	fl/del_wCre
kif11cko240128_L37	120	7986.46	7856.49	fl/del_wCre
kif11cko240128_L38	12	879.71	3434.47	fl/del_wCre
kif11cko240128_L38	18	2817.33	3613.58	fl/del_wCre
kif11cko240128_L38	24	3147.88	3790.71	fl/del_wCre
kif11cko240128_L38	30	4837.79	3963.27	fl/del_wCre
kif11cko240128_L38	36	5487.25	4128.54	fl/del_wCre
kif11cko240128_L38	42	5361.99	4284.15	fl/del_wCre
kif11cko240128_L38	48	4664.46	4428.93	fl/del_wCre
kif11cko240128_L38	54	5350.19	4562.07	fl/del_wCre
kif11cko240128_L38	60	5788.51	4683.31	fl/del_wCre
kif11cko240128_L38	66	5113.36	4793.14	fl/del_wCre
kif11cko240128_L38	72	4690.86	4892.39	fl/del_wCre
kif11cko240128_L38	78	3913.85	4982.26	fl/del_wCre
kif11cko240128_L38	84	4177.32	5063.95	fl/del_wCre
kif11cko240128_L38	90	4078.93	5137.85	fl/del_wCre
kif11cko240128_L38	96	4287.27	5203.5	fl/del_wCre
kif11cko240128_L38	102	5253.22	5259.98	fl/del_wCre
kif11cko240128_L38	108	6577.58	5305.54	fl/del_wCre
kif11cko240128_L38	114	5548.29	5338.68	fl/del_wCre
kif11cko240128_L38	120	6738.3	5358.27	fl/del_wCre
kif11cko240128_L39	6	124.86	841.133	fl/del_wCre
kif11cko240128_L39	12	1191.54	1654.22	fl/del_wCre
kif11cko240128_L39	18	2417.31	2410.47	fl/del_wCre
kif11cko240128_L39	24	3989.18	3033.1	fl/del_wCre
kif11cko240128_L39	30	3566.08	3448.36	fl/del_wCre
kif11cko240128_L39	36	4871.6	3625.59	fl/del_wCre
kif11cko240128_L39	42	4051	3588.99	fl/del_wCre
kif11cko240128_L39	48	2860.5	3393.11	fl/del_wCre
kif11cko240128_L39	54	2368.74	3150.06	fl/del_wCre
kif11cko240128_L39	60	3121.36	2922.86	fl/del_wCre
kif11cko240128_L39	66	2463.24	2754.83	fl/del_wCre
kif11cko240128_L39	72	2375.33	2673.84	fl/del_wCre
kif11cko240128_L39	78	3187.52	2687.84	fl/del_wCre
kif11cko240128_L39	84	2549.47	2805.84	fl/del_wCre
kif11cko240128_L39	90	2259.88	3049.6	fl/del_wCre
kif11cko240128_L39	96	2998.12	3410.99	fl/del_wCre
kif11cko240128_L39	102	3649.8	3861.09	fl/del_wCre
kif11cko240128_L39	108	4319.78	4323.2	fl/del_wCre
kif11cko240128_L39	114	6099.12	4709.83	fl/del_wCre
kif11cko240128_L39	120	4795.34	4946.92	fl/del_wCre
kif11cko240128_L4	6	1910.71	3540.47	wt/wt_woCre
kif11cko240128_L4	12	3961.09	4582.49	wt/wt_woCre
kif11cko240128_L4	18	7004.35	5580.98	wt/wt_woCre
kif11cko240128_L4	24	7348.48	6496.9	wt/wt_woCre
kif11cko240128_L4	30	7875.79	7301.17	wt/wt_woCre
kif11cko240128_L4	36	6420.72	7996.71	wt/wt_woCre
kif11cko240128_L4	42	8918.12	8588.08	wt/wt_woCre
kif11cko240128_L4	48	10118.7	9058.38	wt/wt_woCre
kif11cko240128_L4	54	9626.99	9399.61	wt/wt_woCre
kif11cko240128_L4	60	10390	9612.77	wt/wt_woCre
kif11cko240128_L4	66	11156.9	9719.75	wt/wt_woCre
kif11cko240128_L4	72	7776.22	9754.15	wt/wt_woCre
kif11cko240128_L4	78	10093.5	9769.52	wt/wt_woCre
kif11cko240128_L4	84	7628.32	9801.71	wt/wt_woCre
kif11cko240128_L4	90	7800.52	9867.9	wt/wt_woCre
kif11cko240128_L4	96	11397.2	9934.76	wt/wt_woCre
kif11cko240128_L4	102	12498.6	9956.08	wt/wt_woCre
kif11cko240128_L4	108	10353.7	9896.07	wt/wt_woCre
kif11cko240128_L4	114	6544.94	9764.47	wt/wt_woCre
kif11cko240128_L4	120	13370.6	9578.94	wt/wt_woCre
kif11cko240128_L40	12	470.74	3386.8	fl/del_wCre
kif11cko240128_L40	18	4422.46	3796.18	fl/del_wCre
kif11cko240128_L40	24	5458.08	4184.26	fl/del_wCre
kif11cko240128_L40	30	5647.56	4536.96	fl/del_wCre
kif11cko240128_L40	36	5197.07	4844.63	fl/del_wCre
kif11cko240128_L40	42	5505.65	5107.44	fl/del_wCre
kif11cko240128_L40	48	5878.28	5329.56	fl/del_wCre
kif11cko240128_L40	54	5464.54	5516.6	fl/del_wCre
kif11cko240128_L40	60	3666.07	5678.19	fl/del_wCre
kif11cko240128_L40	66	5116.6	5821.97	fl/del_wCre
kif11cko240128_L40	72	7349.48	5943.83	fl/del_wCre
kif11cko240128_L40	78	6566.2	6038.38	fl/del_wCre
kif11cko240128_L40	84	6551.63	6102.62	fl/del_wCre
kif11cko240128_L40	90	4931.16	6141.3	fl/del_wCre
kif11cko240128_L40	96	6915.43	6159.76	fl/del_wCre
kif11cko240128_L40	102	6369.11	6158.95	fl/del_wCre
kif11cko240128_L40	108	4415.34	6142.16	fl/del_wCre
kif11cko240128_L40	114	6975.68	6112.26	fl/del_wCre
kif11cko240128_L40	120	7448.63	6066.74	fl/del_wCre
kif11cko240128_L42	6	1994.4	3238.99	fl/del_wCre
kif11cko240128_L42	12	5367.01	4497.05	fl/del_wCre
kif11cko240128_L42	18	5433	5659.72	fl/del_wCre
kif11cko240128_L42	24	6291.19	6663.63	fl/del_wCre
kif11cko240128_L42	30	8712.43	7455.46	fl/del_wCre
kif11cko240128_L42	36	8731.67	7995.39	fl/del_wCre
kif11cko240128_L42	42	8752.35	8273.05	fl/del_wCre
kif11cko240128_L42	48	7955.4	8384.22	fl/del_wCre
kif11cko240128_L42	54	8187.64	8457.45	fl/del_wCre
kif11cko240128_L42	60	6598.19	8598.9	fl/del_wCre
kif11cko240128_L42	66	9087.26	8818.43	fl/del_wCre
kif11cko240128_L42	72	9173.61	9079.92	fl/del_wCre
kif11cko240128_L42	78	10216.2	9278.9	fl/del_wCre
kif11cko240128_L42	84	9711.98	9365.71	fl/del_wCre
kif11cko240128_L42	90	9342.23	9325.02	fl/del_wCre
kif11cko240128_L42	96	10019.6	9201.99	fl/del_wCre
kif11cko240128_L42	102	7588.05	9055.52	fl/del_wCre
kif11cko240128_L42	108	9150.87	8939.05	fl/del_wCre
kif11cko240128_L42	114	8400.36	8890.87	fl/del_wCre
kif11cko240128_L42	120	9009.25	8893.25	fl/del_wCre
kif11cko240128_L43	12	599.5	2084.97	fl/del_wCre
kif11cko240128_L43	18	1394.92	2509.83	fl/del_wCre
kif11cko240128_L43	24	2807.42	2930.44	fl/del_wCre
kif11cko240128_L43	30	3392.74	3340.45	fl/del_wCre
kif11cko240128_L43	36	4000.66	3732.99	fl/del_wCre
kif11cko240128_L43	42	5555.85	4101.46	fl/del_wCre
kif11cko240128_L43	48	5616.3	4440.01	fl/del_wCre
kif11cko240128_L43	54	4829.11	4746.16	fl/del_wCre
kif11cko240128_L43	60	4681.39	5020	fl/del_wCre
kif11cko240128_L43	66	5749.63	5262.07	fl/del_wCre
kif11cko240128_L43	72	4428.74	5472.95	fl/del_wCre
kif11cko240128_L43	78	5382.21	5652.86	fl/del_wCre
kif11cko240128_L43	84	6361.63	5800.65	fl/del_wCre
kif11cko240128_L43	90	5341.17	5914.72	fl/del_wCre
kif11cko240128_L43	96	6708.02	5993.47	fl/del_wCre
kif11cko240128_L43	102	8231.77	6035.65	fl/del_wCre
kif11cko240128_L43	108	6439.58	6041.16	fl/del_wCre
kif11cko240128_L43	114	6472.53	6014.49	fl/del_wCre
kif11cko240128_L43	120	5123.1	5962.17	fl/del_wCre
kif11cko240128_L44	18	1732.58	2619.8	fl/del_wCre
kif11cko240128_L44	24	4241.13	3842.54	fl/del_wCre
kif11cko240128_L44	30	5338.6	4884.3	fl/del_wCre
kif11cko240128_L44	36	5552.6	5660	fl/del_wCre
kif11cko240128_L44	48	6727.6	6124.98	fl/del_wCre
kif11cko240128_L44	54	5861.37	6291.51	fl/del_wCre
kif11cko240128_L44	60	6778.21	6186.9	fl/del_wCre
kif11cko240128_L44	66	6874.87	5870.87	fl/del_wCre
kif11cko240128_L44	72	4548.42	5531.63	fl/del_wCre
kif11cko240128_L44	78	4269.47	5393.9	fl/del_wCre
kif11cko240128_L44	84	4823.95	5622.89	fl/del_wCre
kif11cko240128_L44	90	6787.85	6080.47	fl/del_wCre
kif11cko240128_L44	96	7258.04	6576.73	fl/del_wCre
kif11cko240128_L44	108	6444.94	7022.43	fl/del_wCre
kif11cko240128_L44	114	7330.82	7346.47	fl/del_wCre
kif11cko240128_L44	120	8471.18	7467.86	fl/del_wCre
kif11cko240128_L45	6	950.07	1222.03	fl/del_wCre
kif11cko240128_L45	12	3545.54	3237.01	fl/del_wCre
kif11cko240128_L45	18	4684.45	4817.47	fl/del_wCre
kif11cko240128_L45	24	5971.83	5812.49	fl/del_wCre
kif11cko240128_L45	30	6248.51	6177.61	fl/del_wCre
kif11cko240128_L45	36	6157.78	6044.69	fl/del_wCre
kif11cko240128_L45	42	5420.97	5651.01	fl/del_wCre
kif11cko240128_L45	48	5391.23	5399.39	fl/del_wCre
kif11cko240128_L45	54	5386.59	5434	fl/del_wCre
kif11cko240128_L45	60	5589.14	5762.42	fl/del_wCre
kif11cko240128_L45	66	6467.25	6165.79	fl/del_wCre
kif11cko240128_L45	72	6572.67	6471.82	fl/del_wCre
kif11cko240128_L45	78	6505.02	6848.99	fl/del_wCre
kif11cko240128_L45	84	7240.78	7280.47	fl/del_wCre
kif11cko240128_L45	90	7915.54	7688.74	fl/del_wCre
kif11cko240128_L45	96	8510.23	8042.02	fl/del_wCre
kif11cko240128_L45	102	7237.14	8329.05	fl/del_wCre
kif11cko240128_L45	108	9376.04	8574.82	fl/del_wCre
kif11cko240128_L45	114	8702.83	8806.9	fl/del_wCre
kif11cko240128_L45	120	8755.96	9019.65	fl/del_wCre
kif11cko240128_L5	12	5617.96	5408.52	wt/wt_woCre
kif11cko240128_L5	18	5651.85	5797.18	wt/wt_woCre
kif11cko240128_L5	24	6009.45	6224.92	wt/wt_woCre
kif11cko240128_L5	30	6317.94	6694.81	wt/wt_woCre
kif11cko240128_L5	36	7582.25	7178.91	wt/wt_woCre
kif11cko240128_L5	42	8041.09	7590.46	wt/wt_woCre
kif11cko240128_L5	48	7425.45	7922.76	wt/wt_woCre
kif11cko240128_L5	54	8530.33	8192.64	wt/wt_woCre
kif11cko240128_L5	60	7900.72	8405.52	wt/wt_woCre
kif11cko240128_L5	66	8826.76	8547.37	wt/wt_woCre
kif11cko240128_L5	72	8927.08	8596.13	wt/wt_woCre
kif11cko240128_L5	78	8666.52	8533.69	wt/wt_woCre
kif11cko240128_L5	84	8106.95	8412.22	wt/wt_woCre
kif11cko240128_L5	90	8050.67	8292.52	wt/wt_woCre
kif11cko240128_L5	96	8505.28	8194.06	wt/wt_woCre
kif11cko240128_L5	102	7734.85	8118.2	wt/wt_woCre
kif11cko240128_L5	108	8392.75	8064.06	wt/wt_woCre
kif11cko240128_L5	114	7478.18	8024.46	wt/wt_woCre
kif11cko240128_L5	120	8170.43	7969.03	wt/wt_woCre
kif11cko240128_L6	6	5652.68	7390.8	wt/wt_woCre
kif11cko240128_L6	12	6359.89	7928.56	wt/wt_woCre
kif11cko240128_L6	18	8916.23	8460.16	wt/wt_woCre
kif11cko240128_L6	24	10696.7	8976.93	wt/wt_woCre
kif11cko240128_L6	30	8718.31	9470.52	wt/wt_woCre
kif11cko240128_L6	36	10858.1	9936.17	wt/wt_woCre
kif11cko240128_L6	42	11094.2	10369.7	wt/wt_woCre
kif11cko240128_L6	48	12827.3	10767.3	wt/wt_woCre
kif11cko240128_L6	54	11553.6	11129.2	wt/wt_woCre
kif11cko240128_L6	60	12549.4	11460.4	wt/wt_woCre
kif11cko240128_L6	66	10919.2	11767.6	wt/wt_woCre
kif11cko240128_L6	72	11590.6	12060.3	wt/wt_woCre
kif11cko240128_L6	78	8349.97	12345.8	wt/wt_woCre
kif11cko240128_L6	84	12408.9	12628.9	wt/wt_woCre
kif11cko240128_L6	90	13053	12905.2	wt/wt_woCre
kif11cko240128_L6	96	14174.6	13168.4	wt/wt_woCre
kif11cko240128_L6	102	13108.7	13412.7	wt/wt_woCre
kif11cko240128_L6	108	16004.3	13633.7	wt/wt_woCre
kif11cko240128_L6	114	11717	13830.2	wt/wt_woCre
kif11cko240128_L6	120	12298.1	14001.6	wt/wt_woCre
kif11cko240128_L7	6	1917.5	2462.89	wt/wt_woCre
kif11cko240128_L7	12	4918.84	4937.17	wt/wt_woCre
kif11cko240128_L7	18	7288.97	6904.23	wt/wt_woCre
kif11cko240128_L7	24	8861.33	7988.71	wt/wt_woCre
kif11cko240128_L7	30	7912.34	8038.6	wt/wt_woCre
kif11cko240128_L7	36	7261.96	7562.31	wt/wt_woCre
kif11cko240128_L7	42	7497.96	6978.99	wt/wt_woCre
kif11cko240128_L7	48	5318.27	6704.41	wt/wt_woCre
kif11cko240128_L7	54	6730.5	7166.98	wt/wt_woCre
kif11cko240128_L7	60	8929.75	7878.88	wt/wt_woCre
kif11cko240128_L7	66	8983.69	8235.51	wt/wt_woCre
kif11cko240128_L7	72	7472.66	8208.71	wt/wt_woCre
kif11cko240128_L7	78	8398.92	8149.81	wt/wt_woCre
kif11cko240128_L7	84	7640.84	8376.86	wt/wt_woCre
kif11cko240128_L7	90	7981.83	8823.68	wt/wt_woCre
kif11cko240128_L7	96	12030.4	9195.61	wt/wt_woCre
kif11cko240128_L7	102	7327.67	8939.22	wt/wt_woCre
kif11cko240128_L7	108	8539.81	8451.54	wt/wt_woCre
kif11cko240128_L7	114	7657.61	8219.72	wt/wt_woCre
kif11cko240128_L7	120	8535.86	8035.53	wt/wt_woCre
kif11cko240128_L8	18	4783.8	6312.76	wt/wt_woCre
kif11cko240128_L8	24	6380.97	6836.55	wt/wt_woCre
kif11cko240128_L8	30	8544.45	7342.63	wt/wt_woCre
kif11cko240128_L8	36	7971.86	7816.43	wt/wt_woCre
kif11cko240128_L8	42	8194.23	8244.82	wt/wt_woCre
kif11cko240128_L8	48	11564.2	8619.28	wt/wt_woCre
kif11cko240128_L8	54	8368.82	8946.11	wt/wt_woCre
kif11cko240128_L8	60	8181.69	9236.2	wt/wt_woCre
kif11cko240128_L8	66	9116.01	9504.2	wt/wt_woCre
kif11cko240128_L8	72	8167.06	9762.66	wt/wt_woCre
kif11cko240128_L8	84	10290	10010.5	wt/wt_woCre
kif11cko240128_L8	90	9800.45	10236.8	wt/wt_woCre
kif11cko240128_L8	96	11001.3	10429.1	wt/wt_woCre
kif11cko240128_L8	102	11717.8	10574.4	wt/wt_woCre
kif11cko240128_L8	108	11366.7	10663	wt/wt_woCre
kif11cko240128_L8	114	9340.51	10697.6	wt/wt_woCre
kif11cko240128_L8	120	11591.6	10681.3	wt/wt_woCre
kif11cko240128_L9	6	5604.93	6795.32	wt/wt_woCre
kif11cko240128_L9	12	6315.9	7109.79	wt/wt_woCre
kif11cko240128_L9	18	9779.79	7413.23	wt/wt_woCre
kif11cko240128_L9	24	8514.12	7698.46	wt/wt_woCre
kif11cko240128_L9	30	8512.64	7962.82	wt/wt_woCre
kif11cko240128_L9	36	8073.95	8215.88	wt/wt_woCre
kif11cko240128_L9	42	7592.71	8469.99	wt/wt_woCre
kif11cko240128_L9	48	8948.76	8735.63	wt/wt_woCre
kif11cko240128_L9	54	7381.64	9020.85	wt/wt_woCre
kif11cko240128_L9	60	8112.79	9330.2	wt/wt_woCre
kif11cko240128_L9	66	9503.36	9656.1	wt/wt_woCre
kif11cko240128_L9	72	11397.2	9987.87	wt/wt_woCre
kif11cko240128_L9	78	10121	10314.3	wt/wt_woCre
kif11cko240128_L9	84	10246.7	10625.2	wt/wt_woCre
kif11cko240128_L9	90	11456.6	10914.6	wt/wt_woCre
kif11cko240128_L9	96	11991.4	11176.3	wt/wt_woCre
kif11cko240128_L9	102	10046.5	11404.5	wt/wt_woCre
kif11cko240128_L9	108	13004	11595.4	wt/wt_woCre
kif11cko240128_L9	114	12382.8	11746.1	wt/wt_woCre
kif11cko240128_L9	120	11886.5	11856	wt/wt_woCre
kif11cko240218_L1	18	4324.97	5264.7	wt/wt_woCre
kif11cko240218_L1	24	5632.47	5832.02	wt/wt_woCre
kif11cko240218_L1	30	6863.5	6372.69	wt/wt_woCre
kif11cko240218_L1	36	7221.52	6858.12	wt/wt_woCre
kif11cko240218_L1	42	8379.7	7271.61	wt/wt_woCre
kif11cko240218_L1	48	8110.65	7607.08	wt/wt_woCre
kif11cko240218_L1	54	6990.04	7886.63	wt/wt_woCre
kif11cko240218_L1	60	6982.06	8134.92	wt/wt_woCre
kif11cko240218_L1	66	9796.21	8367.9	wt/wt_woCre
kif11cko240218_L1	72	7888.94	8576.89	wt/wt_woCre
kif11cko240218_L1	78	7881.91	8768.06	wt/wt_woCre
kif11cko240218_L1	84	8449.75	8944.54	wt/wt_woCre
kif11cko240218_L1	90	10967.8	9079.7	wt/wt_woCre
kif11cko240218_L1	96	9058.84	9157.32	wt/wt_woCre
kif11cko240218_L1	102	8806.47	9172.43	wt/wt_woCre
kif11cko240218_L1	108	8396.2	9140.03	wt/wt_woCre
kif11cko240218_L1	114	9427.61	9056.79	wt/wt_woCre
kif11cko240218_L1	120	9258.85	8912.29	wt/wt_woCre
kif11cko240218_L10	18	4031.66	5260.96	wt/wt_woCre
kif11cko240218_L10	24	4957.59	5904.88	wt/wt_woCre
kif11cko240218_L10	30	6932.67	6531.47	wt/wt_woCre
kif11cko240218_L10	36	8615.71	7117.65	wt/wt_woCre
kif11cko240218_L10	42	8098.69	7642.88	wt/wt_woCre
kif11cko240218_L10	48	7761.46	8102.19	wt/wt_woCre
kif11cko240218_L10	54	7929.92	8495.45	wt/wt_woCre
kif11cko240218_L10	60	8632.16	8821.01	wt/wt_woCre
kif11cko240218_L10	66	8260.65	9070.15	wt/wt_woCre
kif11cko240218_L10	72	11661.4	9230.64	wt/wt_woCre
kif11cko240218_L10	78	8747.32	9287.99	wt/wt_woCre
kif11cko240218_L10	84	12131.6	9244.17	wt/wt_woCre
kif11cko240218_L10	90	8199.23	9109.71	wt/wt_woCre
kif11cko240218_L10	96	7305.27	8911.44	wt/wt_woCre
kif11cko240218_L10	102	11491.4	8677.01	wt/wt_woCre
kif11cko240218_L10	108	6120.11	8423.44	wt/wt_woCre
kif11cko240218_L10	114	8304.43	8174.31	wt/wt_woCre
kif11cko240218_L10	120	8422.99	7953.6	wt/wt_woCre
kif11cko240218_L11	6	618.78	1441.62	wt/wt_woCre
kif11cko240218_L11	12	3173.49	2778.31	wt/wt_woCre
kif11cko240218_L11	18	3169.91	4088.84	wt/wt_woCre
kif11cko240218_L11	24	5470.92	5339.7	wt/wt_woCre
kif11cko240218_L11	30	6577.68	6492.82	wt/wt_woCre
kif11cko240218_L11	36	8740.98	7503.47	wt/wt_woCre
kif11cko240218_L11	42	7862.12	8332.35	wt/wt_woCre
kif11cko240218_L11	48	9925.38	8968.6	wt/wt_woCre
kif11cko240218_L11	54	10483.6	9413.19	wt/wt_woCre
kif11cko240218_L11	60	8685.45	9689.97	wt/wt_woCre
kif11cko240218_L11	66	8974.9	9842.74	wt/wt_woCre
kif11cko240218_L11	72	9016.4	9906.44	wt/wt_woCre
kif11cko240218_L11	78	12759.1	9865.27	wt/wt_woCre
kif11cko240218_L11	84	9577.04	9706.19	wt/wt_woCre
kif11cko240218_L11	90	8867.87	9477.81	wt/wt_woCre
kif11cko240218_L11	96	8106.77	9240.48	wt/wt_woCre
kif11cko240218_L11	102	9133.19	9032.16	wt/wt_woCre
kif11cko240218_L11	108	10892.6	8856.06	wt/wt_woCre
kif11cko240218_L11	114	8976.65	8723.9	wt/wt_woCre
kif11cko240218_L11	120	6467.84	8712.39	wt/wt_woCre
kif11cko240218_L12	18	2290.96	4321.31	wt/fl_wCre
kif11cko240218_L12	24	4517.46	5250.08	wt/fl_wCre
kif11cko240218_L12	30	7571.08	6086.16	wt/fl_wCre
kif11cko240218_L12	36	7793.48	6734.33	wt/fl_wCre
kif11cko240218_L12	42	9425.36	7123.72	wt/fl_wCre
kif11cko240218_L12	48	7520.59	7279.57	wt/fl_wCre
kif11cko240218_L12	54	6335.48	7257.4	wt/fl_wCre
kif11cko240218_L12	60	6407.83	7137.75	wt/fl_wCre
kif11cko240218_L12	66	6788.68	6996.5	wt/fl_wCre
kif11cko240218_L12	72	6516.33	6865.75	wt/fl_wCre
kif11cko240218_L12	78	6127.63	6761.46	wt/fl_wCre
kif11cko240218_L12	84	7197.77	6678.69	wt/fl_wCre
kif11cko240218_L12	90	6839.8	6610.16	wt/fl_wCre
kif11cko240218_L12	96	7127.1	6560.09	wt/fl_wCre
kif11cko240218_L12	102	5338.03	6536.03	wt/fl_wCre
kif11cko240218_L12	108	6340.42	6547.48	wt/fl_wCre
kif11cko240218_L12	114	6435.51	6597.49	wt/fl_wCre
kif11cko240218_L12	120	7467.48	6661.37	wt/fl_wCre
kif11cko240218_L13	6	4563.26	6109.03	wt/fl_wCre
kif11cko240218_L13	12	6227.77	6901.45	wt/fl_wCre
kif11cko240218_L13	18	8378.84	7637.4	wt/fl_wCre
kif11cko240218_L13	24	10472.5	8253.51	wt/fl_wCre
kif11cko240218_L13	30	9753.2	8703.22	wt/fl_wCre
kif11cko240218_L13	36	8818.5	9012.26	wt/fl_wCre
kif11cko240218_L13	42	9343.42	9227.2	wt/fl_wCre
kif11cko240218_L13	48	8354.26	9405.78	wt/fl_wCre
kif11cko240218_L13	54	8526.58	9599.93	wt/fl_wCre
kif11cko240218_L13	60	8996.5	9827.41	wt/fl_wCre
kif11cko240218_L13	66	8951.34	10084.2	wt/fl_wCre
kif11cko240218_L13	72	12642.6	10313.6	wt/fl_wCre
kif11cko240218_L13	78	12095.4	10461.4	wt/fl_wCre
kif11cko240218_L13	84	9932.14	10535.8	wt/fl_wCre
kif11cko240218_L13	90	9979.97	10562.1	wt/fl_wCre
kif11cko240218_L13	96	10152.2	10572.6	wt/fl_wCre
kif11cko240218_L13	102	9534.78	10591	wt/fl_wCre
kif11cko240218_L13	108	11913.7	10603	wt/fl_wCre
kif11cko240218_L13	114	11710.8	10591.4	wt/fl_wCre
kif11cko240218_L13	120	8095.7	10567.2	wt/fl_wCre
kif11cko240218_L14	6	1051.66	2209.02	wt/fl_wCre
kif11cko240218_L14	12	5333.16	5060.52	wt/fl_wCre
kif11cko240218_L14	18	8804.61	7328.13	wt/fl_wCre
kif11cko240218_L14	24	8981.63	8907.68	wt/fl_wCre
kif11cko240218_L14	30	8729.08	9837.9	wt/fl_wCre
kif11cko240218_L14	36	10864.8	10151.3	wt/fl_wCre
kif11cko240218_L14	42	11475.7	9947.27	wt/fl_wCre
kif11cko240218_L14	48	7811.91	9598.76	wt/fl_wCre
kif11cko240218_L14	54	8959.46	9465.45	wt/fl_wCre
kif11cko240218_L14	60	10754.2	9580.02	wt/fl_wCre
kif11cko240218_L14	66	9915.59	9961.82	wt/fl_wCre
kif11cko240218_L14	72	9278.15	10903.7	wt/fl_wCre
kif11cko240218_L14	78	10918.6	12551.6	wt/fl_wCre
kif11cko240218_L14	84	15663.8	14190.6	wt/fl_wCre
kif11cko240218_L14	90	17426.5	15032.2	wt/fl_wCre
kif11cko240218_L14	96	14479.6	14854	wt/fl_wCre
kif11cko240218_L14	102	14115.8	13696.2	wt/fl_wCre
kif11cko240218_L14	108	11546.5	12083.7	wt/fl_wCre
kif11cko240218_L14	114	9270.48	10588.2	wt/fl_wCre
kif11cko240218_L14	120	10821.1	9450.4	wt/fl_wCre
kif11cko240218_L15	12	3446.63	5034.73	wt/fl_wCre
kif11cko240218_L15	18	6299.32	5697.12	wt/fl_wCre
kif11cko240218_L15	24	6688.83	6292.7	wt/fl_wCre
kif11cko240218_L15	30	7692.49	6777.04	wt/fl_wCre
kif11cko240218_L15	36	8157.17	7123.91	wt/fl_wCre
kif11cko240218_L15	42	6735.55	7356.71	wt/fl_wCre
kif11cko240218_L15	48	8977.68	7516.36	wt/fl_wCre
kif11cko240218_L15	54	5718.9	7661.1	wt/fl_wCre
kif11cko240218_L15	60	6211.87	7841.75	wt/fl_wCre
kif11cko240218_L15	66	9021.13	8089.44	wt/fl_wCre
kif11cko240218_L15	72	8098.16	8369.14	wt/fl_wCre
kif11cko240218_L15	78	9469.14	8636.44	wt/fl_wCre
kif11cko240218_L15	84	8012.8	8875.62	wt/fl_wCre
kif11cko240218_L15	90	10290.3	9076.51	wt/fl_wCre
kif11cko240218_L15	96	7809.25	9224.94	wt/fl_wCre
kif11cko240218_L15	102	11514.1	9314.75	wt/fl_wCre
kif11cko240218_L15	108	7261.14	9343.88	wt/fl_wCre
kif11cko240218_L15	114	10757.9	9317.24	wt/fl_wCre
kif11cko240218_L15	120	8587.53	9241.17	wt/fl_wCre
kif11cko240218_L16	12	2268.51	5908.54	wt/fl_wCre
kif11cko240218_L16	18	5465.28	5914.59	wt/fl_wCre
kif11cko240218_L16	24	6453.93	5920.16	wt/fl_wCre
kif11cko240218_L16	30	6272.38	5924.79	wt/fl_wCre
kif11cko240218_L16	36	6014.34	5928.01	wt/fl_wCre
kif11cko240218_L16	42	8108.05	5929.41	wt/fl_wCre
kif11cko240218_L16	48	8299.38	5928.64	wt/fl_wCre
kif11cko240218_L16	54	6508.41	5925.65	wt/fl_wCre
kif11cko240218_L16	60	5519.34	5920.5	wt/fl_wCre
kif11cko240218_L16	66	4717.78	5913.45	wt/fl_wCre
kif11cko240218_L16	72	4061.06	5904.71	wt/fl_wCre
kif11cko240218_L16	78	4877.44	5894.25	wt/fl_wCre
kif11cko240218_L16	84	5987.43	5881.97	wt/fl_wCre
kif11cko240218_L16	90	6456.8	5867.59	wt/fl_wCre
kif11cko240218_L16	96	6158.37	5850.79	wt/fl_wCre
kif11cko240218_L16	102	5877.67	5831.37	wt/fl_wCre
kif11cko240218_L16	108	6041.82	5809.13	wt/fl_wCre
kif11cko240218_L16	114	6879.02	5783.91	wt/fl_wCre
kif11cko240218_L16	120	5383.54	5755.58	wt/fl_wCre
kif11cko240218_L17	18	1822	2061.51	wt/fl_wCre
kif11cko240218_L17	24	2426.79	3048.51	wt/fl_wCre
kif11cko240218_L17	30	5214.17	3962.68	wt/fl_wCre
kif11cko240218_L17	36	4314.56	4768.65	wt/fl_wCre
kif11cko240218_L17	42	5000.47	5444.07	wt/fl_wCre
kif11cko240218_L17	48	6704.5	5956.08	wt/fl_wCre
kif11cko240218_L17	54	6675.16	6285.41	wt/fl_wCre
kif11cko240218_L17	60	6323.09	6477.79	wt/fl_wCre
kif11cko240218_L17	66	6265.56	6595.74	wt/fl_wCre
kif11cko240218_L17	72	5827.53	6704.14	wt/fl_wCre
kif11cko240218_L17	78	6373.97	6831.48	wt/fl_wCre
kif11cko240218_L17	84	9782.09	6858.29	wt/fl_wCre
kif11cko240218_L17	90	5818.78	6693.13	wt/fl_wCre
kif11cko240218_L17	96	5993.86	6504.47	wt/fl_wCre
kif11cko240218_L17	102	4910.71	6470.59	wt/fl_wCre
kif11cko240218_L17	108	7325.72	6549.01	wt/fl_wCre
kif11cko240218_L17	114	7177.62	6654.56	wt/fl_wCre
kif11cko240218_L17	120	7266.31	6751.93	wt/fl_wCre
kif11cko240218_L19	18	2928.13	4660.08	wt/fl_wCre
kif11cko240218_L19	24	4312.63	5012.62	wt/fl_wCre
kif11cko240218_L19	30	5854.33	5358.56	wt/fl_wCre
kif11cko240218_L19	36	4709.72	5689.83	wt/fl_wCre
kif11cko240218_L19	42	7648.3	5998.22	wt/fl_wCre
kif11cko240218_L19	48	7021.63	6276.19	wt/fl_wCre
kif11cko240218_L19	54	6874.83	6517.45	wt/fl_wCre
kif11cko240218_L19	60	7032.98	6719.87	wt/fl_wCre
kif11cko240218_L19	66	8362.42	6882.98	wt/fl_wCre
kif11cko240218_L19	72	5566.18	7008.91	wt/fl_wCre
kif11cko240218_L19	78	7707.15	7100.7	wt/fl_wCre
kif11cko240218_L19	84	5184.37	7161.37	wt/fl_wCre
kif11cko240218_L19	90	9728.92	7189.87	wt/fl_wCre
kif11cko240218_L19	96	8793.77	7185.86	wt/fl_wCre
kif11cko240218_L19	102	7175.52	7156.28	wt/fl_wCre
kif11cko240218_L19	108	3304.85	7109.06	wt/fl_wCre
kif11cko240218_L19	120	5310.37	7048.72	wt/fl_wCre
kif11cko240218_L2	12	2434.17	4936.05	wt/wt_woCre
kif11cko240218_L2	18	7433.11	5386.05	wt/wt_woCre
kif11cko240218_L2	24	6576	5801.06	wt/wt_woCre
kif11cko240218_L2	30	7151.2	6174	wt/wt_woCre
kif11cko240218_L2	36	6021.88	6508.02	wt/wt_woCre
kif11cko240218_L2	42	5984.49	6817.8	wt/wt_woCre
kif11cko240218_L2	48	6469.8	7118.15	wt/wt_woCre
kif11cko240218_L2	54	6795.72	7409.71	wt/wt_woCre
kif11cko240218_L2	60	6811.4	7677.52	wt/wt_woCre
kif11cko240218_L2	66	9513.74	7902.78	wt/wt_woCre
kif11cko240218_L2	72	8948.34	8064.39	wt/wt_woCre
kif11cko240218_L2	78	7902.86	8145.36	wt/wt_woCre
kif11cko240218_L2	84	8798.72	8147.57	wt/wt_woCre
kif11cko240218_L2	90	7736.94	8078.11	wt/wt_woCre
kif11cko240218_L2	96	8015.37	7945.51	wt/wt_woCre
kif11cko240218_L2	102	8748.4	7756.18	wt/wt_woCre
kif11cko240218_L2	108	7997.38	7519.81	wt/wt_woCre
kif11cko240218_L2	114	6968.96	7261.84	wt/wt_woCre
kif11cko240218_L2	120	5321.9	7009.15	wt/wt_woCre
kif11cko240218_L20	6	1756.94	2133.39	wt/fl_wCre
kif11cko240218_L20	12	3599.33	3045.99	wt/fl_wCre
kif11cko240218_L20	18	3063.41	3640.02	wt/fl_wCre
kif11cko240218_L20	24	5293.99	3839.19	wt/fl_wCre
kif11cko240218_L20	30	2538.02	3715.96	wt/fl_wCre
kif11cko240218_L20	36	3814.67	3735.47	wt/fl_wCre
kif11cko240218_L20	48	3753.25	4280.48	wt/fl_wCre
kif11cko240218_L20	54	5906.72	5011.64	wt/fl_wCre
kif11cko240218_L20	60	5892.16	5580.22	wt/fl_wCre
kif11cko240218_L20	66	5398.13	6322.27	wt/fl_wCre
kif11cko240218_L20	72	7182.66	7661.25	wt/fl_wCre
kif11cko240218_L20	78	9015.56	9454.31	wt/fl_wCre
kif11cko240218_L20	84	12067.8	10549.3	wt/fl_wCre
kif11cko240218_L20	90	11079.4	9977.25	wt/fl_wCre
kif11cko240218_L20	96	7700.18	8427.57	wt/fl_wCre
kif11cko240218_L20	102	6023.94	6890.27	wt/fl_wCre
kif11cko240218_L20	108	5832.75	5899.44	wt/fl_wCre
kif11cko240218_L20	114	6042.43	5756.49	wt/fl_wCre
kif11cko240218_L20	120	5195.32	6288.01	wt/fl_wCre
kif11cko240218_L21	18	2067.05	3095.35	wt/fl_wCre
kif11cko240218_L21	24	4686.82	4573.64	wt/fl_wCre
kif11cko240218_L21	30	6968.84	5831.25	wt/fl_wCre
kif11cko240218_L21	36	6774.25	6765.41	wt/fl_wCre
kif11cko240218_L21	42	7451.23	7335.33	wt/fl_wCre
kif11cko240218_L21	48	7571.56	7606.07	wt/fl_wCre
kif11cko240218_L21	54	7064.04	7654.07	wt/fl_wCre
kif11cko240218_L21	60	8363.05	7495.28	wt/fl_wCre
kif11cko240218_L21	66	7865.98	7150.69	wt/fl_wCre
kif11cko240218_L21	72	6070.4	6735.22	wt/fl_wCre
kif11cko240218_L21	78	5594.93	6437.43	wt/fl_wCre
kif11cko240218_L21	84	6183.94	6412.23	wt/fl_wCre
kif11cko240218_L21	90	6288.55	6626.58	wt/fl_wCre
kif11cko240218_L21	96	7186.23	6990.11	wt/fl_wCre
kif11cko240218_L21	102	7469.67	7370.97	wt/fl_wCre
kif11cko240218_L21	108	8638.57	7643.05	wt/fl_wCre
kif11cko240218_L21	114	7031.36	7755.74	wt/fl_wCre
kif11cko240218_L21	120	8464.95	7719.04	wt/fl_wCre
kif11cko240218_L22	12	1400.94	2405.97	wt/fl_wCre
kif11cko240218_L22	18	2649.79	3530.68	wt/fl_wCre
kif11cko240218_L22	30	6591.66	4522.89	wt/fl_wCre
kif11cko240218_L22	36	6401.7	5303.07	wt/fl_wCre
kif11cko240218_L22	42	4596.39	5833.92	wt/fl_wCre
kif11cko240218_L22	48	5372.85	6167.25	wt/fl_wCre
kif11cko240218_L22	54	7442.68	6357.55	wt/fl_wCre
kif11cko240218_L22	60	6890.39	6381	wt/fl_wCre
kif11cko240218_L22	66	6507.78	6221.97	wt/fl_wCre
kif11cko240218_L22	72	5201.52	5975.97	wt/fl_wCre
kif11cko240218_L22	78	4533.98	5742.22	wt/fl_wCre
kif11cko240218_L22	84	7151.22	5523.69	wt/fl_wCre
kif11cko240218_L22	90	4861.19	5309.64	wt/fl_wCre
kif11cko240218_L22	96	5272.12	5130.9	wt/fl_wCre
kif11cko240218_L22	102	3719.01	5032.11	wt/fl_wCre
kif11cko240218_L22	108	4227.08	5040.65	wt/fl_wCre
kif11cko240218_L22	114	6565.28	5063.2	wt/fl_wCre
kif11cko240218_L22	120	4965.7	4991.56	wt/fl_wCre
kif11cko240218_L23	6	6890.02	8566.56	fl/del_woCre
kif11cko240218_L23	12	9547.72	8538.44	fl/del_woCre
kif11cko240218_L23	18	8110.39	8507.07	fl/del_woCre
kif11cko240218_L23	24	8385.83	8470.01	fl/del_woCre
kif11cko240218_L23	30	9429.82	8425.12	fl/del_woCre
kif11cko240218_L23	36	9115.89	8370.85	fl/del_woCre
kif11cko240218_L23	42	7913.84	8306.2	fl/del_woCre
kif11cko240218_L23	48	7441.79	8231.84	fl/del_woCre
[truncated: 473 more rows]

## Sheet: SD_Mean
time_min	mean.volume.spline	sd.volume.spline	se.volume.spline	genotype
6	4840.99	2896.83	647.751	wt/wt_woCre
12	5707.51	2164.52	388.76	wt/wt_woCre
18	6453.03	1853.32	317.842	wt/wt_woCre
24	7103.66	1658.25	284.388	wt/wt_woCre
30	7586.36	1456.05	249.711	wt/wt_woCre
36	7949.17	1312.19	225.039	wt/wt_woCre
42	8249.47	1249.31	214.255	wt/wt_woCre
48	8491.93	1257.34	215.632	wt/wt_woCre
54	8677.72	1295.75	222.219	wt/wt_woCre
60	8822.36	1395.97	243.008	wt/wt_woCre
66	8807.94	1483.71	258.281	wt/wt_woCre
72	8920.3	1607.47	275.678	wt/wt_woCre
78	8901.11	1687.52	293.76	wt/wt_woCre
84	8956.66	1720.37	299.478	wt/wt_woCre
90	8926.17	1749.81	300.09	wt/wt_woCre
96	8886.75	1812.94	320.485	wt/wt_woCre
102	8880.26	1826.46	313.236	wt/wt_woCre
108	8806.34	1870.72	320.826	wt/wt_woCre
114	8730.84	1933.19	331.539	wt/wt_woCre
120	8670.36	1992.39	341.693	wt/wt_woCre
6	3202.66	1936.15	583.77	wt/fl_wCre
12	4077.46	1489.66	310.615	wt/fl_wCre
18	4437.41	1433.99	257.552	wt/fl_wCre
24	5165.41	1457.45	270.642	wt/fl_wCre
30	5551.44	1561.08	280.379	wt/fl_wCre
36	5933.46	1614.73	290.014	wt/fl_wCre
42	6244.86	1600.43	292.196	wt/fl_wCre
48	6316.32	1604.01	288.089	wt/fl_wCre
54	6429.82	1554.53	279.202	wt/fl_wCre
60	6516.02	1523.9	273.7	wt/fl_wCre
66	6599.02	1537.25	276.098	wt/fl_wCre
72	6716.18	1651.06	296.539	wt/fl_wCre
78	6878.12	1912.53	343.5	wt/fl_wCre
84	7006.69	2166.56	389.126	wt/fl_wCre
90	7051.93	2251.91	404.455	wt/fl_wCre
96	7037.42	2211.98	397.283	wt/fl_wCre
102	6989.48	2101.12	377.373	wt/fl_wCre
108	6941.11	1970.16	353.851	wt/fl_wCre
114	6935.21	1933.21	352.955	wt/fl_wCre
120	6943.46	1861.88	334.404	wt/fl_wCre
6	4156.42	1791.79	327.135	fl/del_woCre
12	5033.28	1561.7	271.857	fl/del_woCre
18	5796.88	1275.68	212.613	fl/del_woCre
24	6453.98	1153.02	192.169	fl/del_woCre
30	6919.18	1078.55	179.759	fl/del_woCre
36	7174.35	1047.98	172.287	fl/del_woCre
42	7380.48	1117.56	186.26	fl/del_woCre
48	7634.83	1051.67	177.764	fl/del_woCre
54	7725.06	1186.26	197.709	fl/del_woCre
60	7695.36	1502.98	247.088	fl/del_woCre
66	7752.91	1596.06	262.391	fl/del_woCre
72	7794.59	1589.49	261.311	fl/del_woCre
78	7813.08	1537.67	252.792	fl/del_woCre
84	7806.22	1494.81	245.745	fl/del_woCre
90	7781.69	1474.96	242.482	fl/del_woCre
96	7740.65	1485.94	244.287	fl/del_woCre
102	7681.57	1532.75	251.982	fl/del_woCre
108	7578.18	1621.98	270.329	fl/del_woCre
114	7557.37	1652.5	275.417	fl/del_woCre
120	7364.73	1725.99	283.751	fl/del_woCre
6	3049.57	1397.19	349.296	fl/del_wCre
12	3350.4	1456.28	285.599	fl/del_wCre
18	4153.24	1479.07	290.069	fl/del_wCre
24	4821.12	1443.87	277.872	fl/del_wCre
30	5257.61	1393.43	273.274	fl/del_wCre
36	5433.72	1289.18	252.829	fl/del_wCre
42	5425.1	1245.17	249.034	fl/del_wCre
48	5423.85	1248.9	244.929	fl/del_wCre
54	5448.25	1356.72	266.075	fl/del_wCre
60	5520.95	1517	297.508	fl/del_wCre
66	5613.92	1699.94	333.385	fl/del_wCre
72	5726.41	1872.6	367.247	fl/del_wCre
78	5866.94	2009.47	394.09	fl/del_wCre
84	5675.57	1360.32	272.064	fl/del_wCre
90	6050.2	2050.12	402.061	fl/del_wCre
96	6078.17	1932.05	378.906	fl/del_wCre
102	6086.62	1768.89	353.778	fl/del_wCre
108	6200.12	1579.06	309.679	fl/del_wCre
114	6305.81	1581.9	310.237	fl/del_wCre
120	6367.13	1745.57	349.114	fl/del_wCre
