# Supplementary material for: Kif11-haploinsufficient oocytes reveal spatially differential requirements for chromosome biorientation
Source: EMBO Rep. 2025 Aug 20;26(18):4419–35. doi: 10.1038/s44319-025-00539-w (PMC12457643; doi:10.1038/s44319-025-00539-w)
Supplement: Supplementary file 5 — Source data Fig. 2 [file 44319_2025_539_MOESM5_ESM.zip › Fig2F.xlsx]

## Sheet: Fig2F
sample	time_min	volume	volume.spline	genotype
kif11cko240127_L1	120	5827.15	7244.48	wt/wt_woCre
kif11cko240127_L10	120	8767.61	10237.8	wt/wt_woCre
kif11cko240127_L11	120	10728.2	10327	wt/wt_woCre
kif11cko240127_L13	120	3046.82	3564.34	wt/fl_wCre
kif11cko240127_L14	120	5003.79	5609.73	wt/fl_wCre
kif11cko240127_L15	120	6463.34	6195.15	wt/fl_wCre
kif11cko240127_L16	120	5981.93	5559.18	wt/fl_wCre
kif11cko240127_L17	120	7315.11	5485.65	wt/fl_wCre
kif11cko240127_L18	120	6342.19	5990.31	wt/fl_wCre
kif11cko240127_L19	120	8269.54	8327.93	wt/fl_wCre
kif11cko240127_L2	120	8215.32	8020.83	wt/wt_woCre
kif11cko240127_L20	120	8233.09	7912.92	wt/fl_wCre
kif11cko240127_L21	120	9170.23	10735.2	wt/fl_wCre
kif11cko240127_L22	120	11532.2	10289.1	fl/del_woCre
kif11cko240127_L23	120	8212.39	5932.53	fl/del_woCre
kif11cko240127_L24	120	8876.8	10375.3	fl/del_woCre
kif11cko240127_L25	120	5276.49	5759.01	fl/del_woCre
kif11cko240127_L26	120	5571.04	6184.68	fl/del_woCre
kif11cko240127_L27	120	9391.7	8677.92	fl/del_woCre
kif11cko240127_L28	120	4546.67	4582.61	fl/del_woCre
kif11cko240127_L3	120	6493.46	9673.84	wt/wt_woCre
kif11cko240127_L30	120	7926.53	6518.63	fl/del_woCre
kif11cko240127_L31	120	5519.37	5336.53	fl/del_woCre
kif11cko240127_L32	120	13660.6	8207.63	fl/del_woCre
kif11cko240127_L33	120	4517.87	5197.13	fl/del_woCre
kif11cko240127_L34	120	5506.14	5835.61	fl/del_woCre
kif11cko240127_L35	120	5195.72	5600.05	fl/del_woCre
kif11cko240127_L36	120	5621.73	7458.21	fl/del_woCre
kif11cko240127_L37	120	7674.89	8513.36	fl/del_woCre
kif11cko240127_L38	120	7276.44	5148.25	fl/del_wCre
kif11cko240127_L39	120	3140.69	4419.72	fl/del_wCre
kif11cko240127_L4	120	8881.11	9930.55	wt/wt_woCre
kif11cko240127_L42	120	4918.26	4434.3	fl/del_wCre
kif11cko240127_L43	120	5683.33	5753.92	fl/del_wCre
kif11cko240127_L44	120	5007.24	4546.36	fl/del_wCre
kif11cko240127_L45	120	4887.25	6050.15	fl/del_wCre
kif11cko240127_L46	120	7803.55	5757.32	fl/del_wCre
kif11cko240127_L47	120	7729.97	7208.06	fl/del_wCre
kif11cko240127_L48	120	6210.67	5694.61	fl/del_wCre
kif11cko240127_L5	120	5675.58	4757.58	wt/wt_woCre
kif11cko240127_L6	120	11146.8	10966.6	wt/wt_woCre
kif11cko240127_L7	120	7890.11	8236.55	wt/wt_woCre
kif11cko240127_L8	120	11846.9	11200	wt/wt_woCre
kif11cko240127_L9	120	5040.18	5533.88	wt/wt_woCre
kif11cko240128_L1	120	9967.54	8842.72	wt/wt_woCre
kif11cko240128_L10	120	7011.75	7594.11	wt/wt_woCre
kif11cko240128_L11	120	10702.7	10629.9	wt/wt_woCre
kif11cko240128_L12	120	7660.44	8392.38	wt/wt_woCre
kif11cko240128_L13	120	7196.69	8245.49	wt/fl_wCre
kif11cko240128_L14	120	6880.14	6590.42	wt/fl_wCre
kif11cko240128_L15	120	7933.81	7925.04	wt/fl_wCre
kif11cko240128_L16	120	6139.55	6074.81	wt/fl_wCre
kif11cko240128_L17	120	7643.71	6587.14	wt/fl_wCre
kif11cko240128_L18	120	4944.15	4855.5	wt/fl_wCre
kif11cko240128_L19	120	7115.66	7476.02	wt/fl_wCre
kif11cko240128_L2	120	6551.29	7236.76	wt/wt_woCre
kif11cko240128_L20	120	6129.85	6322.41	wt/fl_wCre
kif11cko240128_L21	120	5198.26	5931.88	wt/fl_wCre
kif11cko240128_L22	120	12763.8	11382.3	wt/fl_wCre
kif11cko240128_L23	120	5251.03	4932.39	wt/fl_wCre
kif11cko240128_L24	120	5302.37	5068.24	wt/fl_wCre
kif11cko240128_L25	120	6392.01	7520.02	fl/del_woCre
kif11cko240128_L26	120	6731.95	6358.69	fl/del_woCre
kif11cko240128_L27	120	10048.3	9382.33	fl/del_woCre
kif11cko240128_L28	120	6534.09	7580.98	fl/del_woCre
kif11cko240128_L29	120	7564.4	5644.59	fl/del_woCre
kif11cko240128_L3	120	8144.3	8682.19	wt/wt_woCre
kif11cko240128_L30	120	5065.3	5953.82	fl/del_woCre
kif11cko240128_L31	120	8159.2	8473.55	fl/del_woCre
kif11cko240128_L32	120	5755.64	6469.58	fl/del_woCre
kif11cko240128_L33	120	10997.2	12608.6	fl/del_woCre
kif11cko240128_L34	120	7271.7	7550.51	fl/del_woCre
kif11cko240128_L35	120	9688.35	8554.71	fl/del_woCre
kif11cko240128_L36	120	7866.59	9266.31	fl/del_woCre
kif11cko240128_L37	120	7986.46	7856.49	fl/del_wCre
kif11cko240128_L38	120	6738.3	5358.27	fl/del_wCre
kif11cko240128_L39	120	4795.34	4946.92	fl/del_wCre
kif11cko240128_L4	120	13370.6	9578.94	wt/wt_woCre
kif11cko240128_L40	120	7448.63	6066.74	fl/del_wCre
kif11cko240128_L42	120	9009.25	8893.25	fl/del_wCre
kif11cko240128_L43	120	5123.1	5962.17	fl/del_wCre
kif11cko240128_L44	120	8471.18	7467.86	fl/del_wCre
kif11cko240128_L45	120	8755.96	9019.65	fl/del_wCre
kif11cko240128_L5	120	8170.43	7969.03	wt/wt_woCre
kif11cko240128_L6	120	12298.1	14001.6	wt/wt_woCre
kif11cko240128_L7	120	8535.86	8035.53	wt/wt_woCre
kif11cko240128_L8	120	11591.6	10681.3	wt/wt_woCre
kif11cko240128_L9	120	11886.5	11856	wt/wt_woCre
kif11cko240218_L1	120	9258.85	8912.29	wt/wt_woCre
kif11cko240218_L10	120	8422.99	7953.6	wt/wt_woCre
kif11cko240218_L11	120	6467.84	8712.39	wt/wt_woCre
kif11cko240218_L12	120	7467.48	6661.37	wt/fl_wCre
kif11cko240218_L13	120	8095.7	10567.2	wt/fl_wCre
kif11cko240218_L14	120	10821.1	9450.4	wt/fl_wCre
kif11cko240218_L15	120	8587.53	9241.17	wt/fl_wCre
kif11cko240218_L16	120	5383.54	5755.58	wt/fl_wCre
kif11cko240218_L17	120	7266.31	6751.93	wt/fl_wCre
kif11cko240218_L19	120	5310.37	7048.72	wt/fl_wCre
kif11cko240218_L2	120	5321.9	7009.15	wt/wt_woCre
kif11cko240218_L20	120	5195.32	6288.01	wt/fl_wCre
kif11cko240218_L21	120	8464.95	7719.04	wt/fl_wCre
kif11cko240218_L22	120	4965.7	4991.56	wt/fl_wCre
kif11cko240218_L23	120	5695.15	6628.74	fl/del_woCre
kif11cko240218_L24	120	7163.83	7127.65	fl/del_woCre
kif11cko240218_L25	120	5455.24	6292.79	fl/del_woCre
kif11cko240218_L26	120	3167.16	5109.15	fl/del_woCre
kif11cko240218_L28	120	7455.32	7058.39	fl/del_woCre
kif11cko240218_L29	120	8607.72	8290.76	fl/del_woCre
kif11cko240218_L3	120	9891.6	9830.31	wt/wt_woCre
kif11cko240218_L30	120	8824.83	9149.83	fl/del_woCre
kif11cko240218_L31	120	7421.79	8319.53	fl/del_woCre
kif11cko240218_L32	120	7404.69	7862.97	fl/del_woCre
kif11cko240218_L33	120	8025.1	6823.37	fl/del_woCre
kif11cko240218_L34	120	4954.83	4686.4	fl/del_wCre
kif11cko240218_L36	120	6356.51	8082.6	fl/del_wCre
kif11cko240218_L37	120	10587.2	11406.5	fl/del_wCre
kif11cko240218_L4	120	6797.08	6980.65	wt/wt_woCre
kif11cko240218_L41	120	6485.09	6753.53	fl/del_wCre
kif11cko240218_L42	120	7516.36	7615.68	fl/del_wCre
kif11cko240218_L43	120	7328.78	6630.72	fl/del_wCre
kif11cko240218_L44	120	4938.57	4378.66	fl/del_wCre
kif11cko240218_L45	120	4892.67	5040.17	fl/del_wCre
kif11cko240218_L5	120	6662.89	7381.38	wt/wt_woCre
kif11cko240218_L6	120	8226.94	9303.82	wt/wt_woCre
kif11cko240218_L7	120	3438.38	4295.11	wt/wt_woCre
kif11cko240218_L8	120	7596.63	7734.97	wt/wt_woCre
kif11cko240218_L9	120	7674.63	7048.83	wt/wt_woCre
