# Supplementary material for: Kif11-haploinsufficient oocytes reveal spatially differential requirements for chromosome biorientation
Source: EMBO Rep. 2025 Aug 20;26(18):4419–35. doi: 10.1038/s44319-025-00539-w (PMC12457643; doi:10.1038/s44319-025-00539-w)
Supplement: Supplementary file 5 — Source data Fig. 2 [file 44319_2025_539_MOESM5_ESM.zip › figEV2B.xlsx]

## Sheet: FigEV2B
oocyteid	Kif11	ACA	norm.Kif11	genotype
m1448_01	18979.2	6684.06	2.83947	fl/del_woCre
m1448_02	23432.7	5193.64	4.51182	fl/del_woCre
m1448_03	14982.5	4266.8	3.51141	fl/del_woCre
m1448_04	12283	3840.92	3.19793	fl/del_woCre
m1448_05	31448.8	6318.25	4.97745	fl/del_woCre
m1448_06	36103.8	6843.76	5.27544	fl/del_woCre
m1448_07	37815.5	7012.27	5.39276	fl/del_woCre
m1448_08	17019.3	6208.91	2.74112	fl/del_woCre
m1448_09	14231.5	4501.45	3.16154	fl/del_woCre
m1448_10	18936.1	3602.45	5.25646	fl/del_woCre
m1448_11	26744.5	3745.72	7.14002	fl/del_woCre
m1448_12	35875	7348.41	4.88201	fl/del_woCre
m1449_01	21561	6389.27	3.37457	wt/fl_wCre
m1449_02	21558.9	8942.8	2.41076	wt/fl_wCre
m1449_03	32139.1	4424.39	7.26408	wt/fl_wCre
m1449_04	26915.2	5114.76	5.26227	wt/fl_wCre
m1449_05	20313.9	6029.87	3.36888	wt/fl_wCre
m1449_06	28839.9	5648.7	5.10559	wt/fl_wCre
m1451_01	3495.79	8615.18	0.405771	fl/del_wCre
m1451_02	3099.26	4638.92	0.668099	fl/del_wCre
m1451_03	1027.54	7396.92	0.138914	fl/del_wCre
m1451_04	1684.24	7505.36	0.224404	fl/del_wCre
m1451_05	1529.31	9334.87	0.163827	fl/del_wCre
m1451_06	2653.2	6694.6	0.39632	fl/del_wCre
m1451_07	1522.25	8837.59	0.172247	fl/del_wCre
m1451_08	2035.72	9054.84	0.224822	fl/del_wCre
m1451_09	3278.64	8428.81	0.388981	fl/del_wCre
m1451_10	3387.82	8183.79	0.413967	fl/del_wCre
m1531_01	37280.4	6358.99	5.86263	wt/fl_woCre
m1531_02	43030.8	8497.42	5.06399	wt/fl_woCre
m1531_03	38164.2	7155.07	5.33388	wt/fl_woCre
m1531_04	50395.9	11547.2	4.36433	wt/fl_woCre
m1531_05	30108.6	8743.5	3.44354	wt/fl_woCre
m1531_06	42360.4	9891.87	4.28234	wt/fl_woCre
m1531_07	37852	5438.43	6.9601	wt/fl_woCre
m1531_08	32407.3	4804.53	6.74516	wt/fl_woCre
m1531_09	48754.3	7165.2	6.80432	wt/fl_woCre
m1531_10	48762.9	9260.03	5.26596	wt/fl_woCre
m1450_01	47271	13383.1	3.53214	wt/fl_wCre
m1450_02	22485.2	12641.6	1.77867	wt/fl_wCre
m1450_03	15948.4	12747.7	1.25108	wt/fl_wCre
m1450_04	10178.4	10431	0.975781	wt/fl_wCre
m1450_05	45584.8	12352.1	3.69044	wt/fl_wCre
m1450_06	14845.4	18863.5	0.786992	wt/fl_wCre
m1452_01	4370.78	13085.2	0.334024	fl/del_wCre
m1452_02	4971.68	10279.9	0.483631	fl/del_wCre
m1452_03	2749.6	8345.15	0.329485	fl/del_wCre
m1452_04	6179.58	8868.1	0.696832	fl/del_wCre
m1452_05	3411.12	7984.93	0.427194	fl/del_wCre
m1452_06	2643.13	13811.3	0.191374	fl/del_wCre
m1452_07	2781.48	7736.68	0.359519	fl/del_wCre
m1452_08	3166.34	10992.5	0.288046	fl/del_wCre
m1456_01	27066.5	11001.2	2.46033	fl/del_woCre
m1456_02	34141.5	17253.1	1.97887	fl/del_woCre
m1456_03	32791.2	10404.9	3.15151	fl/del_woCre
m1456_04	27163.4	10650.4	2.55046	fl/del_woCre
m1456_05	20970.9	8134.47	2.57803	fl/del_woCre
m1456_06	6454.59	6403.64	1.00796	fl/del_woCre
m1456_07	24524.2	7447.55	3.29292	fl/del_woCre
m1456_08	15051.5	12043.8	1.24974	fl/del_woCre
m1456_09	14010	10047.9	1.39431	fl/del_woCre
m1544_01	38321.2	13015.7	2.94423	wt/fl_woCre
m1544_02	42817.7	15005.7	2.85342	wt/fl_woCre
m1544_03	46252.3	18437	2.50867	wt/fl_woCre
m1544_04	28404.1	8820.25	3.22033	wt/fl_woCre
m1544_05	34203.5	11014.3	3.10536	wt/fl_woCre
m1544_06	46486.3	16277	2.85595	wt/fl_woCre
m1544_07	39296.2	12013.4	3.27104	wt/fl_woCre
m1544_08	47433.5	10527.8	4.50555	wt/fl_woCre
m1544_09	36203	13935.4	2.59791	wt/fl_woCre
m1544_10	54878.1	17245.9	3.1821	wt/fl_woCre
m1544_11	43220.4	8446.65	5.11687	wt/fl_woCre
m1544_12	49933.3	15215.1	3.28183	wt/fl_woCre
m1544_13	37940.9	12857.4	2.9509	wt/fl_woCre
m1544_14	40452.8	13977.1	2.89422	wt/fl_woCre
