# Supplementary material for: Kif11-haploinsufficient oocytes reveal spatially differential requirements for chromosome biorientation
Source: EMBO Rep. 2025 Aug 20;26(18):4419–35. doi: 10.1038/s44319-025-00539-w (PMC12457643; doi:10.1038/s44319-025-00539-w)
Supplement: Supplementary file 5 — Source data Fig. 2 [file 44319_2025_539_MOESM5_ESM.zip › figEV2D.xlsx]

## Sheet: FigEV2D
oocyte_id	sd.PC1	sd.PC2	sd.PC3	genotype	Alignment_Index
m1448_01	6.01393	5.67912	1.69743	fl/del_woCre	0.95959
m1448_02	3.26384	3.09805	2.87304	fl/del_woCre	0.710422
m1448_03	6.30779	5.64659	1.10573	fl/del_woCre	0.983227
m1448_04	5.26963	4.88523	1.94353	fl/del_woCre	0.931832
m1448_05	4.08873	3.9564	2.78934	fl/del_woCre	0.806222
m1448_06	4.02596	3.68786	3.26798	fl/del_woCre	0.736228
m1448_07	3.77094	3.60615	3.31289	fl/del_woCre	0.712687
m1448_08	5.33562	5.11175	2.18402	fl/del_woCre	0.919656
m1448_09	5.81421	5.44585	2.18747	fl/del_woCre	0.929887
m1448_10	4.94667	4.82817	2.3234	fl/del_woCre	0.89849
m1448_11	3.63453	3.42703	2.72472	fl/del_woCre	0.770708
m1448_12	3.46466	3.37828	3.29515	fl/del_woCre	0.683207
m1449_01	5.22903	5.01247	1.5838	wt/fl_wCre	0.954373
m1449_02	5.08336	4.64314	1.3029	wt/fl_wCre	0.965424
m1449_03	4.22269	3.68536	1.41483	wt/fl_wCre	0.940094
m1449_04	4.48348	4.08819	1.43466	wt/fl_wCre	0.947052
m1449_05	5.3069	4.96976	1.11596	wt/fl_wCre	0.976983
m1449_06	3.80189	3.29138	1.33316	wt/fl_wCre	0.934331
m1450_01	3.99727	3.92275	3.61156	wt/fl_wCre	0.706293
m1450_02	4.3218	3.60275	1.17228	wt/fl_wCre	0.958397
m1450_03	5.28742	4.48687	1.51745	wt/fl_wCre	0.954305
m1450_04	5.38196	5.27782	1.11495	wt/fl_wCre	0.97859
m1450_05	3.46999	3.25875	3.12489	wt/fl_wCre	0.698848
m1450_06	4.52728	4.50393	1.13418	wt/fl_wCre	0.969422
m1451_01	2.685	2.4671	2.37071	fl/del_wCre	0.702884
m1451_02	3.23234	3.15979	3.04537	fl/del_wCre	0.687804
m1451_03	2.70972	2.5008	2.35927	fl/del_wCre	0.709532
m1451_04	2.61446	2.43946	2.31232	fl/del_wCre	0.705135
m1451_05	3.12647	3.02283	2.93929	fl/del_wCre	0.686428
m1451_06	2.59735	2.32317	2.16808	fl/del_wCre	0.720934
m1451_07	3.31991	2.8662	2.76927	fl/del_wCre	0.714973
m1451_08	2.4279	2.32925	2.0093	fl/del_wCre	0.737111
m1451_09	2.83292	2.44917	2.12837	fl/del_wCre	0.755848
m1451_10	2.45059	2.29143	2.15621	fl/del_wCre	0.707692
m1452_01	2.35481	2.24518	2.21696	fl/del_wCre	0.682927
m1452_02	3.54342	3.09354	2.86164	fl/del_wCre	0.729869
m1452_03	2.81384	2.68894	2.51004	fl/del_wCre	0.706257
m1452_04	3.93539	3.27839	3.09232	fl/del_wCre	0.732875
m1452_05	3.44349	3.05924	2.77508	fl/del_wCre	0.733689
m1452_06	3.14078	2.93052	2.77864	fl/del_wCre	0.70501
m1452_07	3.16908	2.91913	2.8056	fl/del_wCre	0.702245
m1452_08	2.44153	2.41806	2.32263	fl/del_wCre	0.686408
m1456_01	3.3507	3.23214	3.03702	fl/del_woCre	0.70148
m1456_02	3.13761	3.01182	2.75536	fl/del_woCre	0.713592
m1456_03	4.15923	3.89436	3.70648	fl/del_woCre	0.702662
m1456_04	3.7222	3.50909	3.40295	fl/del_woCre	0.693231
m1456_05	4.2683	3.97083	3.86841	fl/del_woCre	0.694292
m1456_06	5.77973	5.55464	1.84321	fl/del_woCre	0.949784
m1456_07	3.96217	3.77993	3.42116	fl/del_woCre	0.71926
m1456_08	5.59045	5.53684	1.95354	fl/del_woCre	0.941936
m1456_09	5.14194	4.87005	1.98631	fl/del_woCre	0.927075
m1531_01	4.35085	3.87156	1.07192	wt/fl_woCre	0.967235
m1531_02	4.07944	3.67192	1.20024	wt/fl_woCre	0.954362
m1531_03	4.02303	3.50563	1.2964	wt/fl_woCre	0.944266
m1531_04	3.96576	3.78103	1.34605	wt/fl_woCre	0.943087
m1531_05	4.15682	4.0413	1.44707	wt/fl_woCre	0.941353
m1531_06	4.2495	3.65032	2.69137	wt/fl_woCre	0.812475
m1531_07	3.7337	3.18484	1.56085	wt/fl_woCre	0.908135
m1531_08	4.29416	4.06892	1.24298	wt/fl_woCre	0.957718
m1531_09	4.83749	4.78296	0.804661	wt/fl_woCre	0.986202
m1531_10	4.26593	3.81774	1.15111	wt/fl_woCre	0.96114
m1544_01	4.56575	4.43029	2.03516	wt/fl_woCre	0.907165
m1544_02	4.86603	4.72279	2.98579	wt/fl_woCre	0.837609
m1544_03	4.519	4.05874	1.6973	wt/fl_woCre	0.927573
m1544_04	4.71429	4.19956	1.8469	wt/fl_woCre	0.921172
m1544_05	4.68672	4.25478	2.45791	wt/fl_woCre	0.86898
m1544_06	4.07974	3.83985	1.44639	wt/fl_woCre	0.937515
m1544_07	4.19999	3.93805	1.49928	wt/fl_woCre	0.936495
m1544_08	5.33698	4.70024	1.67698	wt/fl_woCre	0.947324
m1544_09	4.50123	4.36707	1.27111	wt/fl_woCre	0.960542
m1544_10	3.83496	3.76597	1.41385	wt/fl_woCre	0.935284
m1544_11	4.25678	3.45555	0.864033	wt/fl_woCre	0.975767
m1544_12	4.04618	3.81606	1.57416	wt/fl_woCre	0.925836
m1544_13	4.46921	3.90495	1.90486	wt/fl_woCre	0.906605
m1544_14	3.97731	3.33568	0.99603	wt/fl_woCre	0.96449
