# Supplementary material for: Kif11-haploinsufficient oocytes reveal spatially differential requirements for chromosome biorientation
Source: EMBO Rep. 2025 Aug 20;26(18):4419–35. doi: 10.1038/s44319-025-00539-w (PMC12457643; doi:10.1038/s44319-025-00539-w)
Supplement: Supplementary file 7 — Source data Fig. 4 [file 44319_2025_539_MOESM7_ESM.zip › Fig4D.xlsx]

## Sheet: Fig4D
mouse	oocyte	Inter-kinetochore_distance	KT.pair.id	distance_from_axis_center	genotype
m1448	m1448_01	2.03219	m1448_01_1	6.67992	fl/del_woCre
m1448	m1448_01	1.54318	m1448_01_2	6.01908	fl/del_woCre
m1448	m1448_01	0.878066	m1448_01_3	9.05806	fl/del_woCre
m1448	m1448_01	1.88544	m1448_01_4	9.62964	fl/del_woCre
m1448	m1448_01	1.34026	m1448_01_5	8.08705	fl/del_woCre
m1448	m1448_01	3.01803	m1448_01_6	6.35028	fl/del_woCre
m1448	m1448_01	0.776402	m1448_01_7	1.56468	fl/del_woCre
m1448	m1448_01	0.697567	m1448_01_8	4.87599	fl/del_woCre
m1448	m1448_01	1.3381	m1448_01_9	2.10605	fl/del_woCre
m1448	m1448_01	1.14429	m1448_01_10	4.21028	fl/del_woCre
m1448	m1448_01	0.627853	m1448_01_11	5.88191	fl/del_woCre
m1448	m1448_01	1.15252	m1448_01_12	7.38858	fl/del_woCre
m1448	m1448_01	1.36715	m1448_01_13	7.87841	fl/del_woCre
m1448	m1448_01	1.24016	m1448_01_14	8.01112	fl/del_woCre
m1448	m1448_01	0.85872	m1448_01_15	7.57786	fl/del_woCre
m1448	m1448_01	0.823772	m1448_01_16	5.70092	fl/del_woCre
m1448	m1448_01	1.39735	m1448_01_17	5.02495	fl/del_woCre
m1448	m1448_01	1.78869	m1448_01_18	1.09194	fl/del_woCre
m1448	m1448_01	1.50423	m1448_01_19	1.0407	fl/del_woCre
m1448	m1448_01	1.11799	m1448_01_20	2.24447	fl/del_woCre
m1448	m1448_03	1.6652	m1448_03_1	3.31882	fl/del_woCre
m1448	m1448_03	2.48598	m1448_03_2	4.56542	fl/del_woCre
m1448	m1448_03	0.886848	m1448_03_3	4.82511	fl/del_woCre
m1448	m1448_03	1.49134	m1448_03_4	6.61873	fl/del_woCre
m1448	m1448_03	2.22751	m1448_03_5	8.06759	fl/del_woCre
m1448	m1448_03	1.56656	m1448_03_6	7.10489	fl/del_woCre
m1448	m1448_03	0.791644	m1448_03_7	6.64007	fl/del_woCre
m1448	m1448_03	1.622	m1448_03_8	7.17118	fl/del_woCre
m1448	m1448_03	0.854459	m1448_03_9	6.39756	fl/del_woCre
m1448	m1448_03	2.54161	m1448_03_10	3.13268	fl/del_woCre
m1448	m1448_03	3.82034	m1448_03_11	1.90415	fl/del_woCre
m1448	m1448_03	1.09545	m1448_03_12	7.4157	fl/del_woCre
m1448	m1448_03	0.668281	m1448_03_13	7.48163	fl/del_woCre
m1448	m1448_03	1.2946	m1448_03_14	9.02583	fl/del_woCre
m1448	m1448_03	0.635689	m1448_03_15	8.12727	fl/del_woCre
m1448	m1448_03	1.20208	m1448_03_16	8.05027	fl/del_woCre
m1448	m1448_03	2.95246	m1448_03_17	5.41358	fl/del_woCre
m1448	m1448_03	1.74244	m1448_03_18	5.73581	fl/del_woCre
m1448	m1448_03	1.30234	m1448_03_19	3.72937	fl/del_woCre
m1448	m1448_03	1.18714	m1448_03_20	3.87422	fl/del_woCre
m1448	m1448_04	4.25847	m1448_04_1	8.20681	fl/del_woCre
m1448	m1448_04	3.17706	m1448_04_2	3.45364	fl/del_woCre
m1448	m1448_04	5.01603	m1448_04_3	1.80596	fl/del_woCre
m1448	m1448_04	3.37242	m1448_04_4	4.76358	fl/del_woCre
m1448	m1448_04	3.1049	m1448_04_5	5.14439	fl/del_woCre
m1448	m1448_04	5.37325	m1448_04_6	8.5034	fl/del_woCre
m1448	m1448_04	3.87934	m1448_04_7	5.83317	fl/del_woCre
m1448	m1448_04	2.57459	m1448_04_8	3.52332	fl/del_woCre
m1448	m1448_04	3.86696	m1448_04_9	2.4611	fl/del_woCre
m1448	m1448_04	4.03859	m1448_04_10	1.82415	fl/del_woCre
m1448	m1448_04	5.96782	m1448_04_11	2.24491	fl/del_woCre
m1448	m1448_04	4.65873	m1448_04_12	1.71715	fl/del_woCre
m1448	m1448_04	5.07166	m1448_04_13	1.55435	fl/del_woCre
m1448	m1448_04	4.68364	m1448_04_14	4.75789	fl/del_woCre
m1448	m1448_04	3.58053	m1448_04_15	6.25759	fl/del_woCre
m1448	m1448_04	2.93711	m1448_04_16	9.10087	fl/del_woCre
m1448	m1448_04	3.58268	m1448_04_17	1.96079	fl/del_woCre
m1448	m1448_04	5.78227	m1448_04_18	3.82113	fl/del_woCre
m1448	m1448_04	3.52266	m1448_04_19	7.27407	fl/del_woCre
m1448	m1448_04	3.90623	m1448_04_20	6.61699	fl/del_woCre
m1448	m1448_08	0.879886	m1448_08_1	5.02296	fl/del_woCre
m1448	m1448_08	1.52283	m1448_08_2	5.70013	fl/del_woCre
m1448	m1448_08	5.12962	m1448_08_3	6.60246	fl/del_woCre
m1448	m1448_08	4.35431	m1448_08_4	7.2705	fl/del_woCre
m1448	m1448_08	1.4252	m1448_08_5	7.85961	fl/del_woCre
m1448	m1448_08	2.29297	m1448_08_6	7.91328	fl/del_woCre
m1448	m1448_08	1.59053	m1448_08_7	7.65768	fl/del_woCre
m1448	m1448_08	4.37079	m1448_08_8	1.56497	fl/del_woCre
m1448	m1448_08	0.984987	m1448_08_9	2.71234	fl/del_woCre
m1448	m1448_08	1.81838	m1448_08_10	6.40179	fl/del_woCre
m1448	m1448_08	1.15135	m1448_08_11	5.05145	fl/del_woCre
m1448	m1448_08	1.08462	m1448_08_12	4.30856	fl/del_woCre
m1448	m1448_08	4.0101	m1448_08_13	2.99325	fl/del_woCre
m1448	m1448_08	3.93548	m1448_08_14	4.70579	fl/del_woCre
m1448	m1448_08	4.0781	m1448_08_15	6.56517	fl/del_woCre
m1448	m1448_08	1.50343	m1448_08_16	8.11374	fl/del_woCre
m1448	m1448_08	1.20967	m1448_08_17	8.0608	fl/del_woCre
m1448	m1448_08	1.10431	m1448_08_18	7.07809	fl/del_woCre
m1448	m1448_08	1.57794	m1448_08_19	5.6047	fl/del_woCre
m1448	m1448_08	3.4704	m1448_08_20	2.53534	fl/del_woCre
m1448	m1448_09	3.58442	m1448_09_1	7.29952	fl/del_woCre
m1448	m1448_09	1.79432	m1448_09_2	7.97226	fl/del_woCre
m1448	m1448_09	1.5374	m1448_09_3	7.84156	fl/del_woCre
m1448	m1448_09	1.13142	m1448_09_4	7.45721	fl/del_woCre
m1448	m1448_09	1.32386	m1448_09_5	6.63814	fl/del_woCre
m1448	m1448_09	2.7324	m1448_09_6	4.45719	fl/del_woCre
m1448	m1448_09	1.74181	m1448_09_7	6.36313	fl/del_woCre
m1448	m1448_09	1.45458	m1448_09_8	5.19617	fl/del_woCre
m1448	m1448_09	1.79872	m1448_09_9	6.47717	fl/del_woCre
m1448	m1448_09	1.0098	m1448_09_10	6.68136	fl/del_woCre
m1448	m1448_09	2.289	m1448_09_11	8.20604	fl/del_woCre
m1448	m1448_09	1.84318	m1448_09_12	8.02527	fl/del_woCre
m1448	m1448_09	1.94046	m1448_09_13	7.47341	fl/del_woCre
m1448	m1448_09	1.12071	m1448_09_14	3.95939	fl/del_woCre
m1448	m1448_09	4.41355	m1448_09_15	2.04799	fl/del_woCre
m1448	m1448_09	2.13124	m1448_09_16	6.2209	fl/del_woCre
m1448	m1448_09	1.9251	m1448_09_17	8.30153	fl/del_woCre
m1448	m1448_09	0.622736	m1448_09_18	7.20103	fl/del_woCre
m1448	m1448_09	1.26957	m1448_09_19	6.97235	fl/del_woCre
m1448	m1448_09	1.15447	m1448_09_20	8.10247	fl/del_woCre
m1449	m1449_01	1.65756	m1449_01_1	5.9563	wt/fl_wCre
m1449	m1449_01	3.88832	m1449_01_2	8.41548	wt/fl_wCre
m1449	m1449_01	2.29044	m1449_01_3	3.87955	wt/fl_wCre
m1449	m1449_01	3.67765	m1449_01_4	1.17778	wt/fl_wCre
m1449	m1449_01	3.11572	m1449_01_5	4.27327	wt/fl_wCre
m1449	m1449_01	1.63545	m1449_01_6	9.19916	wt/fl_wCre
m1449	m1449_01	4.10798	m1449_01_7	3.8449	wt/fl_wCre
m1449	m1449_01	4.7743	m1449_01_8	3.64869	wt/fl_wCre
m1449	m1449_01	5.42634	m1449_01_9	0.884048	wt/fl_wCre
m1449	m1449_01	4.53576	m1449_01_10	2.32991	wt/fl_wCre
m1449	m1449_01	3.33591	m1449_01_11	1.02867	wt/fl_wCre
m1449	m1449_01	1.45884	m1449_01_12	9.01272	wt/fl_wCre
m1449	m1449_01	2.55611	m1449_01_13	6.87487	wt/fl_wCre
m1449	m1449_01	4.69056	m1449_01_14	2.06183	wt/fl_wCre
m1449	m1449_01	5.52439	m1449_01_15	3.89603	wt/fl_wCre
m1449	m1449_01	4.66413	m1449_01_16	2.36296	wt/fl_wCre
m1449	m1449_01	3.31533	m1449_01_17	5.90237	wt/fl_wCre
m1449	m1449_01	0.806288	m1449_01_18	3.67887	wt/fl_wCre
m1449	m1449_01	0.443847	m1449_01_19	6.72932	wt/fl_wCre
m1449	m1449_01	2.72707	m1449_01_20	9.23521	wt/fl_wCre
m1449	m1449_02	1.75354	m1449_02_1	8.86634	wt/fl_wCre
m1449	m1449_02	1.72656	m1449_02_2	8.70786	wt/fl_wCre
m1449	m1449_02	2.34442	m1449_02_3	8.90582	wt/fl_wCre
m1449	m1449_02	2.04086	m1449_02_4	7.84707	wt/fl_wCre
m1449	m1449_02	6.5077	m1449_02_5	3.86143	wt/fl_wCre
m1449	m1449_02	7.06171	m1449_02_6	1.6587	wt/fl_wCre
m1449	m1449_02	6.13089	m1449_02_7	7.88679	wt/fl_wCre
m1449	m1449_02	3.21722	m1449_02_8	5.68979	wt/fl_wCre
m1449	m1449_02	5.11497	m1449_02_9	2.01972	wt/fl_wCre
m1449	m1449_02	3.82466	m1449_02_10	3.8028	wt/fl_wCre
m1449	m1449_02	3.53863	m1449_02_11	2.72893	wt/fl_wCre
m1449	m1449_02	4.13264	m1449_02_12	2.23304	wt/fl_wCre
m1449	m1449_02	6.21073	m1449_02_13	2.75984	wt/fl_wCre
m1449	m1449_02	4.22905	m1449_02_14	4.27396	wt/fl_wCre
m1449	m1449_02	1.40374	m1449_02_15	7.06329	wt/fl_wCre
m1449	m1449_02	0.760263	m1449_02_16	8.13409	wt/fl_wCre
m1449	m1449_02	1.39675	m1449_02_17	7.80802	wt/fl_wCre
m1449	m1449_02	1.9575	m1449_02_18	8.16654	wt/fl_wCre
m1449	m1449_02	1.8747	m1449_02_19	8.75075	wt/fl_wCre
m1449	m1449_02	2.14392	m1449_02_20	8.66839	wt/fl_wCre
m1449	m1449_03	3.354	m1449_03_1	5.17888	wt/fl_wCre
m1449	m1449_03	5.11623	m1449_03_2	0.770491	wt/fl_wCre
m1449	m1449_03	4.10586	m1449_03_3	2.55388	wt/fl_wCre
m1449	m1449_03	6.49268	m1449_03_4	4.62406	wt/fl_wCre
m1449	m1449_03	4.93196	m1449_03_5	3.47023	wt/fl_wCre
m1449	m1449_03	5.0493	m1449_03_6	7.44945	wt/fl_wCre
m1449	m1449_03	2.87515	m1449_03_7	5.50375	wt/fl_wCre
m1449	m1449_03	4.20445	m1449_03_8	2.2915	wt/fl_wCre
m1449	m1449_03	4.33689	m1449_03_9	2.34461	wt/fl_wCre
m1449	m1449_03	5.30326	m1449_03_10	2.15535	wt/fl_wCre
m1449	m1449_03	4.72343	m1449_03_11	2.07227	wt/fl_wCre
m1449	m1449_03	5.05368	m1449_03_12	1.27047	wt/fl_wCre
m1449	m1449_03	5.96309	m1449_03_13	0.670005	wt/fl_wCre
m1449	m1449_03	6.22505	m1449_03_14	3.28969	wt/fl_wCre
m1449	m1449_03	4.82524	m1449_03_15	4.31501	wt/fl_wCre
m1449	m1449_03	4.69483	m1449_03_16	2.42571	wt/fl_wCre
m1449	m1449_03	5.83406	m1449_03_17	1.6491	wt/fl_wCre
m1449	m1449_03	5.93734	m1449_03_18	2.7218	wt/fl_wCre
m1449	m1449_03	4.02927	m1449_03_19	6.83713	wt/fl_wCre
m1449	m1449_03	4.69002	m1449_03_20	7.51129	wt/fl_wCre
m1449	m1449_04	4.94455	m1449_04_1	6.09168	wt/fl_wCre
m1449	m1449_04	6.34481	m1449_04_2	4.19845	wt/fl_wCre
m1449	m1449_04	3.22998	m1449_04_3	7.50628	wt/fl_wCre
m1449	m1449_04	4.80606	m1449_04_4	3.81159	wt/fl_wCre
m1449	m1449_04	3.26064	m1449_04_5	2.12206	wt/fl_wCre
m1449	m1449_04	2.23251	m1449_04_6	4.52437	wt/fl_wCre
m1449	m1449_04	7.11252	m1449_04_7	1.62337	wt/fl_wCre
m1449	m1449_04	4.34366	m1449_04_8	2.78261	wt/fl_wCre
m1449	m1449_04	5.29692	m1449_04_9	1.04156	wt/fl_wCre
m1449	m1449_04	5.39064	m1449_04_10	2.43473	wt/fl_wCre
m1449	m1449_04	5.84413	m1449_04_11	1.78053	wt/fl_wCre
m1449	m1449_04	5.13156	m1449_04_12	2.81211	wt/fl_wCre
m1449	m1449_04	3.48111	m1449_04_13	6.33894	wt/fl_wCre
m1449	m1449_04	3.88758	m1449_04_14	2.39851	wt/fl_wCre
m1449	m1449_04	3.91045	m1449_04_15	3.07239	wt/fl_wCre
m1449	m1449_04	3.8861	m1449_04_16	7.48979	wt/fl_wCre
m1449	m1449_04	3.60452	m1449_04_17	7.54033	wt/fl_wCre
m1449	m1449_04	2.98008	m1449_04_18	7.87658	wt/fl_wCre
m1449	m1449_04	5.56667	m1449_04_19	7.53067	wt/fl_wCre
m1449	m1449_04	5.81158	m1449_04_20	3.94426	wt/fl_wCre
m1449	m1449_05	1.2816	m1449_05_1	7.32915	wt/fl_wCre
m1449	m1449_05	1.87638	m1449_05_2	7.77324	wt/fl_wCre
m1449	m1449_05	3.09247	m1449_05_3	8.05813	wt/fl_wCre
m1449	m1449_05	1.00319	m1449_05_4	9.38559	wt/fl_wCre
m1449	m1449_05	3.54814	m1449_05_5	5.05143	wt/fl_wCre
m1449	m1449_05	0.849058	m1449_05_6	8.87664	wt/fl_wCre
m1449	m1449_05	2.71465	m1449_05_7	8.62083	wt/fl_wCre
m1449	m1449_05	4.93921	m1449_05_8	2.83045	wt/fl_wCre
m1449	m1449_05	5.59176	m1449_05_9	3.57273	wt/fl_wCre
m1449	m1449_05	1.29958	m1449_05_10	7.85019	wt/fl_wCre
m1449	m1449_05	3.84423	m1449_05_11	1.49203	wt/fl_wCre
m1449	m1449_05	5.2532	m1449_05_12	2.59565	wt/fl_wCre
m1449	m1449_05	4.21903	m1449_05_13	3.16036	wt/fl_wCre
m1449	m1449_05	5.31643	m1449_05_14	2.46388	wt/fl_wCre
m1449	m1449_05	4.26747	m1449_05_15	3.09846	wt/fl_wCre
m1449	m1449_05	3.17984	m1449_05_16	8.23139	wt/fl_wCre
m1449	m1449_05	4.01219	m1449_05_17	6.90175	wt/fl_wCre
m1449	m1449_05	1.3719	m1449_05_18	7.72356	wt/fl_wCre
m1449	m1449_05	0.971339	m1449_05_19	7.82612	wt/fl_wCre
m1449	m1449_05	2.79242	m1449_05_20	8.58171	wt/fl_wCre
m1449	m1449_06	5.98871	m1449_06_1	5.71799	wt/fl_wCre
m1449	m1449_06	4.82891	m1449_06_2	3.20645	wt/fl_wCre
m1449	m1449_06	4.34448	m1449_06_3	2.8704	wt/fl_wCre
m1449	m1449_06	5.01484	m1449_06_4	0.528428	wt/fl_wCre
m1449	m1449_06	8.09487	m1449_06_5	4.92613	wt/fl_wCre
m1449	m1449_06	3.51253	m1449_06_6	6.17653	wt/fl_wCre
m1449	m1449_06	5.82201	m1449_06_7	3.97677	wt/fl_wCre
m1449	m1449_06	4.48324	m1449_06_8	2.72136	wt/fl_wCre
m1449	m1449_06	4.49842	m1449_06_9	1.66431	wt/fl_wCre
m1449	m1449_06	5.57654	m1449_06_10	2.70388	wt/fl_wCre
m1449	m1449_06	5.52864	m1449_06_11	3.73396	wt/fl_wCre
m1449	m1449_06	4.88801	m1449_06_12	0.768191	wt/fl_wCre
m1449	m1449_06	4.06749	m1449_06_13	1.98768	wt/fl_wCre
m1449	m1449_06	8.53075	m1449_06_14	1.57034	wt/fl_wCre
m1449	m1449_06	4.77485	m1449_06_15	2.37024	wt/fl_wCre
m1449	m1449_06	5.88772	m1449_06_16	2.83726	wt/fl_wCre
m1449	m1449_06	4.49028	m1449_06_17	3.11898	wt/fl_wCre
m1449	m1449_06	5.05645	m1449_06_18	3.01333	wt/fl_wCre
m1449	m1449_06	4.69045	m1449_06_19	4.28826	wt/fl_wCre
m1449	m1449_06	5.57073	m1449_06_20	6.63615	wt/fl_wCre
m1450	m1450_02	6.3858	m1450_02_1	6.56515	wt/fl_wCre
m1450	m1450_02	4.46216	m1450_02_2	5.93483	wt/fl_wCre
m1450	m1450_02	4.09577	m1450_02_3	2.48857	wt/fl_wCre
m1450	m1450_02	5.07734	m1450_02_4	2.27429	wt/fl_wCre
m1450	m1450_02	5.54475	m1450_02_5	2.2296	wt/fl_wCre
m1450	m1450_02	6.15929	m1450_02_6	1.48279	wt/fl_wCre
m1450	m1450_02	6.98297	m1450_02_7	5.50287	wt/fl_wCre
m1450	m1450_02	4.60493	m1450_02_8	2.57661	wt/fl_wCre
m1450	m1450_02	6.27717	m1450_02_9	2.6985	wt/fl_wCre
m1450	m1450_02	6.38857	m1450_02_10	1.04593	wt/fl_wCre
m1450	m1450_02	4.61373	m1450_02_11	2.53754	wt/fl_wCre
m1450	m1450_02	6.29369	m1450_02_12	1.72021	wt/fl_wCre
m1450	m1450_02	5.65093	m1450_02_13	1.36595	wt/fl_wCre
m1450	m1450_02	6.66013	m1450_02_14	2.48875	wt/fl_wCre
m1450	m1450_02	4.19298	m1450_02_15	0.790804	wt/fl_wCre
m1450	m1450_02	6.33208	m1450_02_16	3.79365	wt/fl_wCre
m1450	m1450_02	3.61689	m1450_02_17	1.6479	wt/fl_wCre
m1450	m1450_02	5.9255	m1450_02_18	3.91078	wt/fl_wCre
m1450	m1450_02	3.61642	m1450_02_19	7.28404	wt/fl_wCre
m1450	m1450_02	5.50646	m1450_02_20	5.62196	wt/fl_wCre
m1450	m1450_03	3.75556	m1450_03_1	7.87734	wt/fl_wCre
m1450	m1450_03	4.14455	m1450_03_2	4.53464	wt/fl_wCre
m1450	m1450_03	3.58415	m1450_03_3	6.8986	wt/fl_wCre
m1450	m1450_03	1.43213	m1450_03_4	8.55353	wt/fl_wCre
m1450	m1450_03	1.44336	m1450_03_5	8.23263	wt/fl_wCre
m1450	m1450_03	1.57718	m1450_03_6	8.67546	wt/fl_wCre
m1450	m1450_03	0.819939	m1450_03_7	7.00972	wt/fl_wCre
m1450	m1450_03	4.30977	m1450_03_8	5.67095	wt/fl_wCre
m1450	m1450_03	3.70774	m1450_03_9	5.68418	wt/fl_wCre
m1450	m1450_03	2.42448	m1450_03_10	8.38518	wt/fl_wCre
m1450	m1450_03	1.07233	m1450_03_11	8.04328	wt/fl_wCre
m1450	m1450_03	4.64243	m1450_03_12	2.32859	wt/fl_wCre
m1450	m1450_03	1.39696	m1450_03_13	8.73613	wt/fl_wCre
m1450	m1450_03	1.61991	m1450_03_14	8.31555	wt/fl_wCre
m1450	m1450_03	4.19558	m1450_03_15	3.36501	wt/fl_wCre
m1450	m1450_03	4.95672	m1450_03_16	2.69975	wt/fl_wCre
m1450	m1450_03	5.52901	m1450_03_17	1.02928	wt/fl_wCre
m1450	m1450_03	3.79227	m1450_03_18	1.39766	wt/fl_wCre
m1450	m1450_03	4.43832	m1450_03_19	2.01927	wt/fl_wCre
m1450	m1450_03	4.39516	m1450_03_20	2.77985	wt/fl_wCre
m1450	m1450_04	1.80499	m1450_04_1	9.73031	wt/fl_wCre
m1450	m1450_04	2.83722	m1450_04_2	8.97346	wt/fl_wCre
m1450	m1450_04	1.03019	m1450_04_3	9.47877	wt/fl_wCre
m1450	m1450_04	1.72737	m1450_04_4	9.48037	wt/fl_wCre
m1450	m1450_04	4.34518	m1450_04_5	8.60038	wt/fl_wCre
m1450	m1450_04	1.84859	m1450_04_6	8.41503	wt/fl_wCre
m1450	m1450_04	1.19034	m1450_04_7	8.64041	wt/fl_wCre
m1450	m1450_04	1.3636	m1450_04_8	7.93158	wt/fl_wCre
m1450	m1450_04	1.23386	m1450_04_9	8.22079	wt/fl_wCre
m1450	m1450_04	2.38537	m1450_04_10	8.41905	wt/fl_wCre
m1450	m1450_04	0.77013	m1450_04_11	8.67871	wt/fl_wCre
m1450	m1450_04	1.36594	m1450_04_12	7.37574	wt/fl_wCre
m1450	m1450_04	1.58588	m1450_04_13	8.15633	wt/fl_wCre
m1450	m1450_04	4.85752	m1450_04_14	3.32267	wt/fl_wCre
m1450	m1450_04	5.43001	m1450_04_15	3.0059	wt/fl_wCre
m1450	m1450_04	5.86878	m1450_04_16	3.2673	wt/fl_wCre
m1450	m1450_04	5.65732	m1450_04_17	2.33407	wt/fl_wCre
m1450	m1450_04	4.0755	m1450_04_18	1.36971	wt/fl_wCre
m1450	m1450_04	4.19743	m1450_04_19	2.88165	wt/fl_wCre
m1450	m1450_04	3.67735	m1450_04_20	3.54468	wt/fl_wCre
m1450	m1450_06	1.08577	m1450_06_1	7.8467	wt/fl_wCre
m1450	m1450_06	1.53838	m1450_06_2	7.44248	wt/fl_wCre
m1450	m1450_06	1.89383	m1450_06_3	7.37055	wt/fl_wCre
m1450	m1450_06	3.99772	m1450_06_4	6.96417	wt/fl_wCre
m1450	m1450_06	1.77161	m1450_06_5	7.69407	wt/fl_wCre
m1450	m1450_06	1.19139	m1450_06_6	7.46387	wt/fl_wCre
m1450	m1450_06	4.02444	m1450_06_7	5.24036	wt/fl_wCre
m1450	m1450_06	5.58106	m1450_06_8	3.45157	wt/fl_wCre
m1450	m1450_06	4.27496	m1450_06_9	2.36566	wt/fl_wCre
m1450	m1450_06	4.81641	m1450_06_10	1.29229	wt/fl_wCre
m1450	m1450_06	5.28539	m1450_06_11	2.25298	wt/fl_wCre
m1450	m1450_06	5.00289	m1450_06_12	1.56784	wt/fl_wCre
m1450	m1450_06	5.00264	m1450_06_13	2.24397	wt/fl_wCre
m1450	m1450_06	5.1843	m1450_06_14	3.0707	wt/fl_wCre
m1450	m1450_06	5.28468	m1450_06_15	3.9399	wt/fl_wCre
m1450	m1450_06	4.10752	m1450_06_16	7.41148	wt/fl_wCre
m1450	m1450_06	1.50296	m1450_06_17	6.73761	wt/fl_wCre
m1450	m1450_06	1.12308	m1450_06_18	5.77877	wt/fl_wCre
m1450	m1450_06	1.44312	m1450_06_19	7.70316	wt/fl_wCre
m1450	m1450_06	0.972471	m1450_06_20	8.3764	wt/fl_wCre
m1456	m1456_06	2.459	m1456_06_1	10.0194	fl/del_woCre
m1456	m1456_06	2.05993	m1456_06_2	9.51125	fl/del_woCre
m1456	m1456_06	1.47875	m1456_06_3	9.35566	fl/del_woCre
m1456	m1456_06	0.664078	m1456_06_4	7.90129	fl/del_woCre
m1456	m1456_06	1.2816	m1456_06_5	6.06145	fl/del_woCre
m1456	m1456_06	1.70485	m1456_06_6	8.81144	fl/del_woCre
m1456	m1456_06	4.39104	m1456_06_7	2.45105	fl/del_woCre
m1456	m1456_06	2.81691	m1456_06_8	1.82616	fl/del_woCre
m1456	m1456_06	1.96492	m1456_06_9	9.12063	fl/del_woCre
m1456	m1456_06	2.49419	m1456_06_10	8.18243	fl/del_woCre
m1456	m1456_06	1.93311	m1456_06_11	6.8204	fl/del_woCre
m1456	m1456_06	2.15198	m1456_06_12	5.75162	fl/del_woCre
m1456	m1456_06	2.01328	m1456_06_13	7.68826	fl/del_woCre
m1456	m1456_06	1.48735	m1456_06_14	7.82505	fl/del_woCre
m1456	m1456_06	2.07601	m1456_06_15	8.02252	fl/del_woCre
m1456	m1456_06	1.24599	m1456_06_16	9.43147	fl/del_woCre
m1456	m1456_06	1.24298	m1456_06_17	7.99961	fl/del_woCre
m1456	m1456_06	2.44512	m1456_06_18	8.00101	fl/del_woCre
m1456	m1456_06	3.80066	m1456_06_19	0.683818	fl/del_woCre
m1456	m1456_06	4.4576	m1456_06_20	1.70356	fl/del_woCre
m1456	m1456_08	1.39054	m1456_08_1	7.70126	fl/del_woCre
m1456	m1456_08	0.998198	m1456_08_2	7.69867	fl/del_woCre
m1456	m1456_08	1.11018	m1456_08_3	7.51927	fl/del_woCre
m1456	m1456_08	0.788797	m1456_08_4	6.69949	fl/del_woCre
m1456	m1456_08	1.13195	m1456_08_5	6.1912	fl/del_woCre
m1456	m1456_08	0.837019	m1456_08_6	4.12464	fl/del_woCre
m1456	m1456_08	1.76567	m1456_08_7	2.19377	fl/del_woCre
m1456	m1456_08	1.21466	m1456_08_8	2.53638	fl/del_woCre
m1456	m1456_08	1.19373	m1456_08_9	3.12686	fl/del_woCre
m1456	m1456_08	1.08194	m1456_08_10	6.24118	fl/del_woCre
m1456	m1456_08	0.68971	m1456_08_11	8.03657	fl/del_woCre
m1456	m1456_08	1.05019	m1456_08_12	8.67926	fl/del_woCre
m1456	m1456_08	1.15039	m1456_08_13	5.98083	fl/del_woCre
m1456	m1456_08	2.17899	m1456_08_14	8.14568	fl/del_woCre
m1456	m1456_08	1.21215	m1456_08_15	6.61147	fl/del_woCre
m1456	m1456_08	1.85855	m1456_08_16	3.62507	fl/del_woCre
m1456	m1456_08	1.18966	m1456_08_17	1.73341	fl/del_woCre
m1456	m1456_08	1.26163	m1456_08_18	3.95346	fl/del_woCre
m1456	m1456_08	5.11427	m1456_08_19	2.80289	fl/del_woCre
m1456	m1456_08	2.77226	m1456_08_20	6.11256	fl/del_woCre
m1456	m1456_09	1.10549	m1456_09_1	6.74503	fl/del_woCre
m1456	m1456_09	2.37179	m1456_09_2	6.74713	fl/del_woCre
m1456	m1456_09	0.960677	m1456_09_3	5.70844	fl/del_woCre
m1456	m1456_09	1.42373	m1456_09_4	7.47689	fl/del_woCre
m1456	m1456_09	0.87046	m1456_09_5	6.50656	fl/del_woCre
m1456	m1456_09	0.561783	m1456_09_6	8.19748	fl/del_woCre
m1456	m1456_09	0.629524	m1456_09_7	3.27332	fl/del_woCre
m1456	m1456_09	1.09439	m1456_09_8	4.21274	fl/del_woCre
m1456	m1456_09	2.41214	m1456_09_9	1.36132	fl/del_woCre
m1456	m1456_09	1.2919	m1456_09_10	4.70168	fl/del_woCre
m1456	m1456_09	1.50589	m1456_09_11	7.1328	fl/del_woCre
m1456	m1456_09	1.85054	m1456_09_12	7.13818	fl/del_woCre
m1456	m1456_09	1.74322	m1456_09_13	7.3503	fl/del_woCre
m1456	m1456_09	1.5174	m1456_09_14	7.30467	fl/del_woCre
m1456	m1456_09	1.217	m1456_09_15	7.34248	fl/del_woCre
m1456	m1456_09	1.28472	m1456_09_16	7.70031	fl/del_woCre
m1456	m1456_09	1.54328	m1456_09_17	4.17934	fl/del_woCre
m1456	m1456_09	2.56129	m1456_09_18	6.98724	fl/del_woCre
m1456	m1456_09	1.07191	m1456_09_19	7.93579	fl/del_woCre
m1456	m1456_09	2.69618	m1456_09_20	6.31731	fl/del_woCre
m1531	m1531_01	2.82264	m1531_01_1	7.47132	wt/fl_woCre
m1531	m1531_01	6.86206	m1531_01_2	5.20486	wt/fl_woCre
m1531	m1531_01	3.53319	m1531_01_3	3.69711	wt/fl_woCre
m1531	m1531_01	2.97005	m1531_01_4	7.97237	wt/fl_woCre
m1531	m1531_01	2.81306	m1531_01_5	5.24679	wt/fl_woCre
m1531	m1531_01	2.48131	m1531_01_6	6.08146	wt/fl_woCre
m1531	m1531_01	5.58989	m1531_01_7	2.88983	wt/fl_woCre
m1531	m1531_01	3.73548	m1531_01_8	7.69063	wt/fl_woCre
m1531	m1531_01	4.00297	m1531_01_9	3.66199	wt/fl_woCre
m1531	m1531_01	3.36187	m1531_01_10	1.44129	wt/fl_woCre
m1531	m1531_01	3.5856	m1531_01_11	0.256212	wt/fl_woCre
m1531	m1531_01	5.62187	m1531_01_12	2.67707	wt/fl_woCre
m1531	m1531_01	5.21312	m1531_01_13	1.81862	wt/fl_woCre
m1531	m1531_01	3.16206	m1531_01_14	4.52227	wt/fl_woCre
m1531	m1531_01	4.20318	m1531_01_15	2.85417	wt/fl_woCre
m1531	m1531_01	4.7851	m1531_01_16	3.84876	wt/fl_woCre
m1531	m1531_01	6.42859	m1531_01_17	6.37586	wt/fl_woCre
m1531	m1531_01	3.89759	m1531_01_18	7.7442	wt/fl_woCre
m1531	m1531_01	3.32038	m1531_01_19	4.7708	wt/fl_woCre
m1531	m1531_01	3.39407	m1531_01_20	7.77647	wt/fl_woCre
m1531	m1531_02	4.39557	m1531_02_1	6.86692	wt/fl_woCre
m1531	m1531_02	5.85554	m1531_02_2	3.13863	wt/fl_woCre
m1531	m1531_02	4.29247	m1531_02_3	3.25576	wt/fl_woCre
m1531	m1531_02	5.1341	m1531_02_4	3.95273	wt/fl_woCre
m1531	m1531_02	3.92777	m1531_02_5	6.63095	wt/fl_woCre
m1531	m1531_02	7.32214	m1531_02_6	3.69392	wt/fl_woCre
m1531	m1531_02	5.14545	m1531_02_7	1.23852	wt/fl_woCre
m1531	m1531_02	5.89418	m1531_02_8	2.16753	wt/fl_woCre
m1531	m1531_02	5.39407	m1531_02_9	0.964154	wt/fl_woCre
m1531	m1531_02	3.57964	m1531_02_10	2.21913	wt/fl_woCre
m1531	m1531_02	4.65518	m1531_02_11	5.19027	wt/fl_woCre
m1531	m1531_02	6.63212	m1531_02_12	6.87585	wt/fl_woCre
m1531	m1531_02	5.14129	m1531_02_13	2.54391	wt/fl_woCre
m1531	m1531_02	6.12302	m1531_02_14	2.9165	wt/fl_woCre
m1531	m1531_02	2.80573	m1531_02_15	3.95509	wt/fl_woCre
m1531	m1531_02	6.64651	m1531_02_16	3.64872	wt/fl_woCre
m1531	m1531_02	5.22441	m1531_02_17	1.3412	wt/fl_woCre
m1531	m1531_02	7.02639	m1531_02_18	4.6859	wt/fl_woCre
m1531	m1531_02	3.33648	m1531_02_19	3.63981	wt/fl_woCre
m1531	m1531_02	4.14109	m1531_02_20	7.19979	wt/fl_woCre
m1531	m1531_03	3.26994	m1531_03_1	7.57014	wt/fl_woCre
m1531	m1531_03	3.71765	m1531_03_2	4.47161	wt/fl_woCre
m1531	m1531_03	5.08151	m1531_03_3	3.87464	wt/fl_woCre
m1531	m1531_03	5.68272	m1531_03_4	1.47158	wt/fl_woCre
m1531	m1531_03	4.49215	m1531_03_5	1.1205	wt/fl_woCre
m1531	m1531_03	4.60227	m1531_03_6	3.19076	wt/fl_woCre
m1531	m1531_03	5.74513	m1531_03_7	1.94493	wt/fl_woCre
m1531	m1531_03	5.19352	m1531_03_8	4.30661	wt/fl_woCre
m1531	m1531_03	4.73773	m1531_03_9	3.25747	wt/fl_woCre
m1531	m1531_03	3.70267	m1531_03_10	2.01386	wt/fl_woCre
m1531	m1531_03	4.70703	m1531_03_11	3.6974	wt/fl_woCre
m1531	m1531_03	6.56102	m1531_03_12	3.75446	wt/fl_woCre
m1531	m1531_03	6.9446	m1531_03_13	5.26915	wt/fl_woCre
m1531	m1531_03	4.76707	m1531_03_14	1.56666	wt/fl_woCre
m1531	m1531_03	3.29877	m1531_03_15	2.37904	wt/fl_woCre
m1531	m1531_03	6.53593	m1531_03_16	3.74033	wt/fl_woCre
m1531	m1531_03	6.88062	m1531_03_17	2.92724	wt/fl_woCre
m1531	m1531_03	3.90413	m1531_03_18	1.56295	wt/fl_woCre
m1531	m1531_03	4.6024	m1531_03_19	2.33257	wt/fl_woCre
m1531	m1531_03	4.7866	m1531_03_20	6.45377	wt/fl_woCre
m1531	m1531_04	3.67561	m1531_04_1	7.90824	wt/fl_woCre
m1531	m1531_04	3.54466	m1531_04_2	7.05262	wt/fl_woCre
m1531	m1531_04	4.88104	m1531_04_3	6.6006	wt/fl_woCre
m1531	m1531_04	3.77357	m1531_04_4	3.53421	wt/fl_woCre
m1531	m1531_04	7.52803	m1531_04_5	4.74286	wt/fl_woCre
m1531	m1531_04	3.19302	m1531_04_6	8.55235	wt/fl_woCre
m1531	m1531_04	6.23669	m1531_04_7	3.00592	wt/fl_woCre
m1531	m1531_04	5.37485	m1531_04_8	4.1006	wt/fl_woCre
m1531	m1531_04	4.43318	m1531_04_9	0.843785	wt/fl_woCre
m1531	m1531_04	5.32381	m1531_04_10	2.55256	wt/fl_woCre
m1531	m1531_04	7.05958	m1531_04_11	3.55579	wt/fl_woCre
m1531	m1531_04	6.80509	m1531_04_12	5.63447	wt/fl_woCre
m1531	m1531_04	3.6616	m1531_04_13	7.13566	wt/fl_woCre
m1531	m1531_04	4.89752	m1531_04_14	4.99034	wt/fl_woCre
m1531	m1531_04	4.14122	m1531_04_15	2.1067	wt/fl_woCre
m1531	m1531_04	4.10201	m1531_04_16	1.93544	wt/fl_woCre
m1531	m1531_04	4.95088	m1531_04_17	1.37197	wt/fl_woCre
m1531	m1531_04	5.34293	m1531_04_18	4.36133	wt/fl_woCre
m1531	m1531_04	4.58381	m1531_04_19	7.63486	wt/fl_woCre
m1531	m1531_04	3.5181	m1531_04_20	7.1045	wt/fl_woCre
m1531	m1531_05	2.67757	m1531_05_1	5.96166	wt/fl_woCre
m1531	m1531_05	3.4851	m1531_05_2	6.94514	wt/fl_woCre
m1531	m1531_05	3.72465	m1531_05_3	8.27998	wt/fl_woCre
m1531	m1531_05	5.59584	m1531_05_4	4.1178	wt/fl_woCre
m1531	m1531_05	3.63931	m1531_05_5	2.13487	wt/fl_woCre
m1531	m1531_05	4.95405	m1531_05_6	2.8509	wt/fl_woCre
m1531	m1531_05	6.18095	m1531_05_7	5.34809	wt/fl_woCre
m1531	m1531_05	3.3031	m1531_05_8	7.96266	wt/fl_woCre
m1531	m1531_05	5.78679	m1531_05_9	5.17346	wt/fl_woCre
m1531	m1531_05	3.57867	m1531_05_10	2.48722	wt/fl_woCre
m1531	m1531_05	4.82983	m1531_05_11	0.958919	wt/fl_woCre
m1531	m1531_05	4.77754	m1531_05_12	1.62807	wt/fl_woCre
m1531	m1531_05	5.37183	m1531_05_13	3.99264	wt/fl_woCre
m1531	m1531_05	4.45987	m1531_05_14	7.40555	wt/fl_woCre
m1531	m1531_05	6.36529	m1531_05_15	3.61678	wt/fl_woCre
m1531	m1531_05	5.78982	m1531_05_16	2.26286	wt/fl_woCre
m1531	m1531_05	3.59335	m1531_05_17	4.61809	wt/fl_woCre
m1531	m1531_05	3.10942	m1531_05_18	7.99114	wt/fl_woCre
m1531	m1531_05	3.33756	m1531_05_19	4.96313	wt/fl_woCre
m1531	m1531_05	2.72406	m1531_05_20	8.16668	wt/fl_woCre
m1531	m1531_07	4.09801	m1531_07_1	6.89622	wt/fl_woCre
m1531	m1531_07	6.69255	m1531_07_2	4.77077	wt/fl_woCre
m1531	m1531_07	3.51024	m1531_07_3	4.13372	wt/fl_woCre
m1531	m1531_07	3.88525	m1531_07_4	3.76085	wt/fl_woCre
m1531	m1531_07	2.97767	m1531_07_5	1.67416	wt/fl_woCre
m1531	m1531_07	5.22215	m1531_07_6	3.56134	wt/fl_woCre
m1531	m1531_07	4.65418	m1531_07_7	2.43751	wt/fl_woCre
m1531	m1531_07	7.24625	m1531_07_8	1.4476	wt/fl_woCre
m1531	m1531_07	5.87818	m1531_07_9	1.82542	wt/fl_woCre
m1531	m1531_07	2.41456	m1531_07_10	2.37818	wt/fl_woCre
m1531	m1531_07	4.64919	m1531_07_11	1.49182	wt/fl_woCre
m1531	m1531_07	4.80577	m1531_07_12	1.84847	wt/fl_woCre
m1531	m1531_07	5.77637	m1531_07_13	2.34162	wt/fl_woCre
m1531	m1531_07	4.84848	m1531_07_14	3.34158	wt/fl_woCre
m1531	m1531_07	4.9772	m1531_07_15	1.02207	wt/fl_woCre
m1531	m1531_07	4.242	m1531_07_16	4.64855	wt/fl_woCre
m1531	m1531_07	3.83934	m1531_07_17	2.18198	wt/fl_woCre
m1531	m1531_07	3.63882	m1531_07_18	5.75191	wt/fl_woCre
m1531	m1531_07	7.02917	m1531_07_19	4.56207	wt/fl_woCre
m1531	m1531_07	3.98609	m1531_07_20	4.96549	wt/fl_woCre
m1531	m1531_08	3.98699	m1531_08_1	7.29306	wt/fl_woCre
m1531	m1531_08	6.50001	m1531_08_2	4.84708	wt/fl_woCre
m1531	m1531_08	7.09968	m1531_08_3	5.92629	wt/fl_woCre
m1531	m1531_08	6.40323	m1531_08_4	7.02684	wt/fl_woCre
m1531	m1531_08	6.45308	m1531_08_5	3.75476	wt/fl_woCre
m1531	m1531_08	3.87651	m1531_08_6	2.71751	wt/fl_woCre
m1531	m1531_08	6.38772	m1531_08_7	2.6865	wt/fl_woCre
m1531	m1531_08	4.91219	m1531_08_8	5.143	wt/fl_woCre
m1531	m1531_08	4.47386	m1531_08_9	5.02419	wt/fl_woCre
m1531	m1531_08	4.77888	m1531_08_10	6.99131	wt/fl_woCre
m1531	m1531_08	6.70824	m1531_08_11	1.49473	wt/fl_woCre
m1531	m1531_08	4.2187	m1531_08_12	2.2394	wt/fl_woCre
m1531	m1531_08	5.26753	m1531_08_13	4.29902	wt/fl_woCre
m1531	m1531_08	4.64376	m1531_08_14	7.50109	wt/fl_woCre
m1531	m1531_08	9.17371	m1531_08_15	6.33851	wt/fl_woCre
m1531	m1531_08	7.52025	m1531_08_16	3.75607	wt/fl_woCre
m1531	m1531_08	6.04117	m1531_08_17	2.18591	wt/fl_woCre
m1531	m1531_08	3.9384	m1531_08_18	6.50942	wt/fl_woCre
m1531	m1531_08	4.68058	m1531_08_19	7.01571	wt/fl_woCre
m1531	m1531_08	4.89749	m1531_08_20	7.93383	wt/fl_woCre
m1531	m1531_09	4.9787	m1531_09_1	8.83646	wt/fl_woCre
m1531	m1531_09	4.7731	m1531_09_2	1.62368	wt/fl_woCre
m1531	m1531_09	3.41063	m1531_09_3	7.88708	wt/fl_woCre
m1531	m1531_09	7.63452	m1531_09_4	8.49958	wt/fl_woCre
m1531	m1531_09	5.56084	m1531_09_5	7.10653	wt/fl_woCre
m1531	m1531_09	4.06828	m1531_09_6	8.02553	wt/fl_woCre
m1531	m1531_09	1.67227	m1531_09_7	9.1274	wt/fl_woCre
m1531	m1531_09	4.01633	m1531_09_8	8.60105	wt/fl_woCre
m1531	m1531_09	3.79787	m1531_09_9	8.74996	wt/fl_woCre
m1531	m1531_09	2.50689	m1531_09_10	8.43336	wt/fl_woCre
m1531	m1531_09	2.14133	m1531_09_11	8.68375	wt/fl_woCre
m1531	m1531_09	6.15899	m1531_09_12	8.46427	wt/fl_woCre
m1531	m1531_09	7.77859	m1531_09_13	4.77979	wt/fl_woCre
m1531	m1531_09	4.4456	m1531_09_14	4.25546	wt/fl_woCre
m1531	m1531_09	6.97177	m1531_09_15	3.05804	wt/fl_woCre
m1531	m1531_09	3.23147	m1531_09_16	2.37572	wt/fl_woCre
m1531	m1531_09	7.35438	m1531_09_17	1.91176	wt/fl_woCre
m1531	m1531_09	9.21363	m1531_09_18	3.31207	wt/fl_woCre
m1531	m1531_09	6.44656	m1531_09_19	2.39903	wt/fl_woCre
m1531	m1531_09	10.3226	m1531_09_20	2.45219	wt/fl_woCre
m1531	m1531_10	4.3245	m1531_10_1	7.19999	wt/fl_woCre
m1531	m1531_10	4.6906	m1531_10_2	6.45735	wt/fl_woCre
m1531	m1531_10	7.22917	m1531_10_3	5.60738	wt/fl_woCre
m1531	m1531_10	4.39858	m1531_10_4	4.43007	wt/fl_woCre
m1531	m1531_10	5.19419	m1531_10_5	3.13508	wt/fl_woCre
m1531	m1531_10	5.14336	m1531_10_6	3.34559	wt/fl_woCre
m1531	m1531_10	3.43846	m1531_10_7	4.7304	wt/fl_woCre
m1531	m1531_10	6.08056	m1531_10_8	2.71115	wt/fl_woCre
m1531	m1531_10	6.26361	m1531_10_9	1.13796	wt/fl_woCre
m1531	m1531_10	8.10196	m1531_10_10	1.56687	wt/fl_woCre
m1531	m1531_10	4.86015	m1531_10_11	1.15099	wt/fl_woCre
m1531	m1531_10	5.09538	m1531_10_12	0.847005	wt/fl_woCre
m1531	m1531_10	5.19885	m1531_10_13	2.35036	wt/fl_woCre
m1531	m1531_10	4.93819	m1531_10_14	3.67695	wt/fl_woCre
m1531	m1531_10	6.76801	m1531_10_15	6.50396	wt/fl_woCre
m1531	m1531_10	6.44646	m1531_10_16	3.10299	wt/fl_woCre
m1531	m1531_10	6.32504	m1531_10_17	3.23361	wt/fl_woCre
m1531	m1531_10	4.1408	m1531_10_18	4.95486	wt/fl_woCre
m1531	m1531_10	4.70821	m1531_10_19	6.86935	wt/fl_woCre
m1531	m1531_10	5.84863	m1531_10_20	6.86773	wt/fl_woCre
m1544	m1544_01	6.48843	m1544_01_1	8.74218	wt/fl_woCre
m1544	m1544_01	4.86264	m1544_01_2	6.91298	wt/fl_woCre
m1544	m1544_01	5.31192	m1544_01_3	5.0002	wt/fl_woCre
m1544	m1544_01	3.7836	m1544_01_4	7.01123	wt/fl_woCre
m1544	m1544_01	3.93989	m1544_01_5	7.63221	wt/fl_woCre
m1544	m1544_01	6.36266	m1544_01_6	3.94314	wt/fl_woCre
m1544	m1544_01	4.56763	m1544_01_7	2.032	wt/fl_woCre
m1544	m1544_01	5.21999	m1544_01_8	1.02748	wt/fl_woCre
m1544	m1544_01	4.61646	m1544_01_9	3.59866	wt/fl_woCre
m1544	m1544_01	4.1947	m1544_01_10	6.98106	wt/fl_woCre
m1544	m1544_01	5.55979	m1544_01_11	3.33769	wt/fl_woCre
m1544	m1544_01	4.5548	m1544_01_12	1.76356	wt/fl_woCre
m1544	m1544_01	5.46529	m1544_01_13	1.54216	wt/fl_woCre
m1544	m1544_01	6.21123	m1544_01_14	3.32556	wt/fl_woCre
m1544	m1544_01	5.46642	m1544_01_15	4.96228	wt/fl_woCre
m1544	m1544_01	5.53985	m1544_01_16	2.86298	wt/fl_woCre
m1544	m1544_01	6.27724	m1544_01_17	4.26557	wt/fl_woCre
m1544	m1544_01	6.09814	m1544_01_18	8.04751	wt/fl_woCre
m1544	m1544_01	4.18069	m1544_01_19	8.91933	wt/fl_woCre
m1544	m1544_01	3.468	m1544_01_20	6.19168	wt/fl_woCre
m1544	m1544_03	4.82371	m1544_03_1	7.24562	wt/fl_woCre
m1544	m1544_03	5.76619	m1544_03_2	4.75437	wt/fl_woCre
m1544	m1544_03	5.26517	m1544_03_3	7.3012	wt/fl_woCre
m1544	m1544_03	4.39858	m1544_03_4	7.53108	wt/fl_woCre
m1544	m1544_03	3.4272	m1544_03_5	8.30813	wt/fl_woCre
m1544	m1544_03	5.9915	m1544_03_6	2.67625	wt/fl_woCre
m1544	m1544_03	4.46132	m1544_03_7	1.31183	wt/fl_woCre
m1544	m1544_03	6.01622	m1544_03_8	3.20476	wt/fl_woCre
m1544	m1544_03	5.67763	m1544_03_9	4.51225	wt/fl_woCre
m1544	m1544_03	4.77462	m1544_03_10	1.9168	wt/fl_woCre
m1544	m1544_03	4.60224	m1544_03_11	2.37593	wt/fl_woCre
m1544	m1544_03	6.02199	m1544_03_12	4.34151	wt/fl_woCre
m1544	m1544_03	5.26142	m1544_03_13	9.09803	wt/fl_woCre
m1544	m1544_03	5.59827	m1544_03_14	6.54559	wt/fl_woCre
m1544	m1544_03	4.19316	m1544_03_15	7.57957	wt/fl_woCre
m1544	m1544_03	7.17619	m1544_03_16	8.32776	wt/fl_woCre
m1544	m1544_03	6.54213	m1544_03_17	5.60232	wt/fl_woCre
m1544	m1544_03	5.59409	m1544_03_18	3.63989	wt/fl_woCre
m1544	m1544_03	5.39478	m1544_03_19	3.04374	wt/fl_woCre
m1544	m1544_03	3.95142	m1544_03_20	6.50571	wt/fl_woCre
m1544	m1544_04	4.32635	m1544_04_1	8.14983	wt/fl_woCre
m1544	m1544_04	5.01935	m1544_04_2	6.00786	wt/fl_woCre
m1544	m1544_04	5.89904	m1544_04_3	5.19394	wt/fl_woCre
m1544	m1544_04	5.55032	m1544_04_4	6.91078	wt/fl_woCre
m1544	m1544_04	7.06435	m1544_04_5	7.77508	wt/fl_woCre
m1544	m1544_04	4.88884	m1544_04_6	5.45421	wt/fl_woCre
m1544	m1544_04	6.85262	m1544_04_7	2.82392	wt/fl_woCre
m1544	m1544_04	6.39607	m1544_04_8	1.92942	wt/fl_woCre
m1544	m1544_04	4.44766	m1544_04_9	2.64391	wt/fl_woCre
m1544	m1544_04	5.85079	m1544_04_10	5.4802	wt/fl_woCre
m1544	m1544_04	4.44502	m1544_04_11	3.25565	wt/fl_woCre
m1544	m1544_04	5.91107	m1544_04_12	6.49994	wt/fl_woCre
m1544	m1544_04	4.25213	m1544_04_13	7.56296	wt/fl_woCre
m1544	m1544_04	4.5063	m1544_04_14	2.74871	wt/fl_woCre
m1544	m1544_04	4.64308	m1544_04_15	1.46116	wt/fl_woCre
m1544	m1544_04	7.28001	m1544_04_16	6.27039	wt/fl_woCre
m1544	m1544_04	4.64457	m1544_04_17	4.26263	wt/fl_woCre
m1544	m1544_04	4.42725	m1544_04_18	8.21033	wt/fl_woCre
m1544	m1544_04	4.92042	m1544_04_19	5.31872	wt/fl_woCre
m1544	m1544_04	5.54157	m1544_04_20	9.19305	wt/fl_woCre
m1544	m1544_06	3.95941	m1544_06_1	5.69453	wt/fl_woCre
m1544	m1544_06	3.45667	m1544_06_2	5.33154	wt/fl_woCre
m1544	m1544_06	4.98977	m1544_06_3	7.05312	wt/fl_woCre
m1544	m1544_06	5.24942	m1544_06_4	1.54503	wt/fl_woCre
m1544	m1544_06	3.62395	m1544_06_5	3.33348	wt/fl_woCre
m1544	m1544_06	4.55115	m1544_06_6	2.00087	wt/fl_woCre
m1544	m1544_06	5.73307	m1544_06_7	2.45438	wt/fl_woCre
m1544	m1544_06	4.69091	m1544_06_8	2.79148	wt/fl_woCre
m1544	m1544_06	3.92563	m1544_06_9	3.71722	wt/fl_woCre
m1544	m1544_06	4.22831	m1544_06_10	1.39611	wt/fl_woCre
m1544	m1544_06	4.29393	m1544_06_11	2.45811	wt/fl_woCre
m1544	m1544_06	3.16779	m1544_06_12	2.95755	wt/fl_woCre
m1544	m1544_06	4.48422	m1544_06_13	2.84607	wt/fl_woCre
m1544	m1544_06	3.21293	m1544_06_14	1.02203	wt/fl_woCre
m1544	m1544_06	4.92789	m1544_06_15	0.798561	wt/fl_woCre
m1544	m1544_06	5.81259	m1544_06_16	3.37768	wt/fl_woCre
m1544	m1544_06	4.30167	m1544_06_17	3.78227	wt/fl_woCre
m1544	m1544_06	3.16659	m1544_06_18	7.95751	wt/fl_woCre
m1544	m1544_06	5.88484	m1544_06_19	6.67534	wt/fl_woCre
m1544	m1544_06	4.2219	m1544_06_29	6.35714	wt/fl_woCre
m1544	m1544_07	3.83021	m1544_07_1	6.97401	wt/fl_woCre
m1544	m1544_07	6.28151	m1544_07_2	6.84555	wt/fl_woCre
m1544	m1544_07	4.95101	m1544_07_3	5.88346	wt/fl_woCre
m1544	m1544_07	5.42839	m1544_07_4	3.71471	wt/fl_woCre
m1544	m1544_07	5.42089	m1544_07_5	2.40843	wt/fl_woCre
m1544	m1544_07	6.34969	m1544_07_6	5.02478	wt/fl_woCre
m1544	m1544_07	5.96356	m1544_07_7	3.76889	wt/fl_woCre
m1544	m1544_07	4.20534	m1544_07_8	6.75189	wt/fl_woCre
m1544	m1544_07	5.03231	m1544_07_9	7.76464	wt/fl_woCre
m1544	m1544_07	5.21576	m1544_07_10	3.21239	wt/fl_woCre
m1544	m1544_07	6.35501	m1544_07_11	2.38997	wt/fl_woCre
m1544	m1544_07	6.52366	m1544_07_12	2.06093	wt/fl_woCre
m1544	m1544_07	3.82667	m1544_07_13	0.678759	wt/fl_woCre
m1544	m1544_07	4.72704	m1544_07_14	3.98118	wt/fl_woCre
m1544	m1544_07	6.00581	m1544_07_15	3.41885	wt/fl_woCre
m1544	m1544_07	3.80013	m1544_07_16	3.58004	wt/fl_woCre
m1544	m1544_07	4.90524	m1544_07_17	5.9829	wt/fl_woCre
m1544	m1544_07	4.78779	m1544_07_18	7.34875	wt/fl_woCre
m1544	m1544_07	3.53453	m1544_07_19	7.68993	wt/fl_woCre
m1544	m1544_07	6.31181	m1544_07_20	5.62499	wt/fl_woCre
m1544	m1544_08	5.61239	m1544_08_1	7.20702	wt/fl_woCre
m1544	m1544_08	4.41567	m1544_08_2	7.66209	wt/fl_woCre
m1544	m1544_08	4.98186	m1544_08_3	3.0566	wt/fl_woCre
m1544	m1544_08	6.09923	m1544_08_4	2.16927	wt/fl_woCre
m1544	m1544_08	4.26902	m1544_08_5	3.22756	wt/fl_woCre
m1544	m1544_08	4.90148	m1544_08_6	0.874756	wt/fl_woCre
m1544	m1544_08	4.89405	m1544_08_7	2.22342	wt/fl_woCre
m1544	m1544_08	5.22326	m1544_08_8	3.97776	wt/fl_woCre
m1544	m1544_08	6.17194	m1544_08_9	2.61874	wt/fl_woCre
m1544	m1544_08	6.66287	m1544_08_10	7.33212	wt/fl_woCre
m1544	m1544_08	5.05103	m1544_08_11	6.62589	wt/fl_woCre
m1544	m1544_08	7.3834	m1544_08_12	6.44635	wt/fl_woCre
m1544	m1544_08	5.50614	m1544_08_13	7.24039	wt/fl_woCre
m1544	m1544_08	4.26521	m1544_08_14	8.36672	wt/fl_woCre
m1544	m1544_08	5.67361	m1544_08_15	6.49412	wt/fl_woCre
m1544	m1544_08	3.89134	m1544_08_16	7.41148	wt/fl_woCre
m1544	m1544_08	4.90513	m1544_08_17	6.60401	wt/fl_woCre
m1544	m1544_08	3.55585	m1544_08_18	7.47446	wt/fl_woCre
m1544	m1544_08	5.00227	m1544_08_19	7.53056	wt/fl_woCre
m1544	m1544_08	4.4688	m1544_08_20	6.55599	wt/fl_woCre
m1544	m1544_09	4.16532	m1544_09_1	7.37241	wt/fl_woCre
m1544	m1544_09	6.19083	m1544_09_2	7.17798	wt/fl_woCre
m1544	m1544_09	7.3106	m1544_09_3	7.38417	wt/fl_woCre
m1544	m1544_09	6.06407	m1544_09_4	4.39438	wt/fl_woCre
m1544	m1544_09	4.50059	m1544_09_5	6.32255	wt/fl_woCre
m1544	m1544_09	4.98712	m1544_09_6	2.7961	wt/fl_woCre
m1544	m1544_09	5.5958	m1544_09_7	3.50987	wt/fl_woCre
m1544	m1544_09	5.74412	m1544_09_8	4.41428	wt/fl_woCre
m1544	m1544_09	4.78141	m1544_09_9	7.45352	wt/fl_woCre
m1544	m1544_09	5.45932	m1544_09_10	6.44461	wt/fl_woCre
m1544	m1544_09	5.92258	m1544_09_11	4.38995	wt/fl_woCre
m1544	m1544_09	3.87599	m1544_09_12	0.572853	wt/fl_woCre
m1544	m1544_09	5.66809	m1544_09_13	1.57829	wt/fl_woCre
m1544	m1544_09	5.35505	m1544_09_14	2.41467	wt/fl_woCre
m1544	m1544_09	5.70728	m1544_09_15	4.23253	wt/fl_woCre
m1544	m1544_09	4.20412	m1544_09_16	7.74736	wt/fl_woCre
m1544	m1544_09	5.36195	m1544_09_17	6.21113	wt/fl_woCre
m1544	m1544_09	6.69305	m1544_09_18	7.10561	wt/fl_woCre
m1544	m1544_09	6.63048	m1544_09_19	5.68241	wt/fl_woCre
m1544	m1544_09	4.2837	m1544_09_20	7.50101	wt/fl_woCre
m1544	m1544_10	3.23099	m1544_10_1	8.16094	wt/fl_woCre
m1544	m1544_10	3.88835	m1544_10_2	6.84643	wt/fl_woCre
m1544	m1544_10	4.99576	m1544_10_3	2.77975	wt/fl_woCre
m1544	m1544_10	4.18209	m1544_10_4	5.3999	wt/fl_woCre
m1544	m1544_10	5.11235	m1544_10_5	3.96157	wt/fl_woCre
m1544	m1544_10	3.63639	m1544_10_6	3.62619	wt/fl_woCre
m1544	m1544_10	4.3051	m1544_10_7	3.36943	wt/fl_woCre
m1544	m1544_10	6.07082	m1544_10_8	5.2532	wt/fl_woCre
m1544	m1544_10	3.08179	m1544_10_9	6.85076	wt/fl_woCre
m1544	m1544_10	3.61598	m1544_10_10	6.38418	wt/fl_woCre
m1544	m1544_10	4.05474	m1544_10_11	7.16347	wt/fl_woCre
m1544	m1544_10	3.72228	m1544_10_12	8.00932	wt/fl_woCre
m1544	m1544_10	5.53896	m1544_10_13	2.99461	wt/fl_woCre
m1544	m1544_10	4.02686	m1544_10_14	4.22694	wt/fl_woCre
m1544	m1544_10	5.14643	m1544_10_15	4.53731	wt/fl_woCre
m1544	m1544_10	4.65586	m1544_10_16	1.55314	wt/fl_woCre
m1544	m1544_10	5.20821	m1544_10_17	0.93226	wt/fl_woCre
m1544	m1544_10	4.14397	m1544_10_18	1.79676	wt/fl_woCre
m1544	m1544_10	4.46285	m1544_10_19	3.74839	wt/fl_woCre
m1544	m1544_10	5.21786	m1544_10_20	1.07012	wt/fl_woCre
m1544	m1544_11	3.62888	m1544_11_1	2.99607	wt/fl_woCre
m1544	m1544_11	4.57647	m1544_11_2	6.57852	wt/fl_woCre
m1544	m1544_11	5.48804	m1544_11_3	7.30518	wt/fl_woCre
m1544	m1544_11	3.14738	m1544_11_4	4.3578	wt/fl_woCre
m1544	m1544_11	5.89293	m1544_11_5	1.952	wt/fl_woCre
m1544	m1544_11	4.65183	m1544_11_6	3.32306	wt/fl_woCre
m1544	m1544_11	4.26936	m1544_11_7	3.9681	wt/fl_woCre
m1544	m1544_11	5.55742	m1544_11_8	2.76859	wt/fl_woCre
m1544	m1544_11	3.69616	m1544_11_9	1.41036	wt/fl_woCre
m1544	m1544_11	5.32591	m1544_11_10	0.559559	wt/fl_woCre
m1544	m1544_11	5.86333	m1544_11_11	0.607235	wt/fl_woCre
m1544	m1544_11	4.75456	m1544_11_12	1.33273	wt/fl_woCre
m1544	m1544_11	5.26765	m1544_11_13	1.69112	wt/fl_woCre
m1544	m1544_11	4.78353	m1544_11_14	1.75369	wt/fl_woCre
m1544	m1544_11	6.14395	m1544_11_15	2.37567	wt/fl_woCre
m1544	m1544_11	5.72843	m1544_11_16	3.04597	wt/fl_woCre
m1544	m1544_11	5.71303	m1544_11_17	3.38431	wt/fl_woCre
m1544	m1544_11	4.671	m1544_11_18	5.81249	wt/fl_woCre
m1544	m1544_11	5.88405	m1544_11_19	5.50178	wt/fl_woCre
m1544	m1544_11	5.13313	m1544_11_20	6.63159	wt/fl_woCre
m1544	m1544_12	5.50008	m1544_12_1	8.47087	wt/fl_woCre
m1544	m1544_12	4.34222	m1544_12_2	6.55565	wt/fl_woCre
m1544	m1544_12	5.58829	m1544_12_3	7.15488	wt/fl_woCre
m1544	m1544_12	4.26214	m1544_12_4	3.92684	wt/fl_woCre
m1544	m1544_12	5.15346	m1544_12_5	2.84246	wt/fl_woCre
m1544	m1544_12	4.06956	m1544_12_6	6.66258	wt/fl_woCre
m1544	m1544_12	5.41839	m1544_12_7	1.37734	wt/fl_woCre
m1544	m1544_12	3.61001	m1544_12_8	7.70577	wt/fl_woCre
m1544	m1544_12	5.99474	m1544_12_9	2.60104	wt/fl_woCre
m1544	m1544_12	5.24337	m1544_12_10	0.367103	wt/fl_woCre
m1544	m1544_12	4.97535	m1544_12_11	3.15897	wt/fl_woCre
m1544	m1544_12	6.33748	m1544_12_12	5.70506	wt/fl_woCre
m1544	m1544_12	6.05998	m1544_12_13	6.33208	wt/fl_woCre
m1544	m1544_12	4.54434	m1544_12_14	2.44611	wt/fl_woCre
m1544	m1544_12	4.19506	m1544_12_15	1.82109	wt/fl_woCre
m1544	m1544_12	4.56748	m1544_12_16	2.82108	wt/fl_woCre
m1544	m1544_12	3.77979	m1544_12_17	5.71527	wt/fl_woCre
m1544	m1544_12	5.39618	m1544_12_18	5.0267	wt/fl_woCre
m1544	m1544_12	4.96086	m1544_12_19	4.91584	wt/fl_woCre
m1544	m1544_12	3.83461	m1544_12_20	7.88302	wt/fl_woCre
m1544	m1544_13	5.01906	m1544_13_1	2.34382	wt/fl_woCre
m1544	m1544_13	6.5434	m1544_13_2	4.01025	wt/fl_woCre
m1544	m1544_13	4.81363	m1544_13_3	7.72664	wt/fl_woCre
m1544	m1544_13	5.22423	m1544_13_4	2.30753	wt/fl_woCre
m1544	m1544_13	4.23321	m1544_13_5	2.62087	wt/fl_woCre
m1544	m1544_13	5.07662	m1544_13_6	6.59194	wt/fl_woCre
m1544	m1544_13	4.88522	m1544_13_7	3.44537	wt/fl_woCre
m1544	m1544_13	5.33124	m1544_13_8	1.40468	wt/fl_woCre
m1544	m1544_13	4.3951	m1544_13_9	1.84776	wt/fl_woCre
m1544	m1544_13	3.39167	m1544_13_10	3.22204	wt/fl_woCre
m1544	m1544_13	4.94964	m1544_13_11	6.33189	wt/fl_woCre
m1544	m1544_13	4.80394	m1544_13_12	4.74328	wt/fl_woCre
m1544	m1544_13	5.57728	m1544_13_13	0.586239	wt/fl_woCre
m1544	m1544_13	4.51458	m1544_13_14	2.35176	wt/fl_woCre
m1544	m1544_13	3.95491	m1544_13_15	2.06795	wt/fl_woCre
m1544	m1544_13	5.24123	m1544_13_16	4.60481	wt/fl_woCre
m1544	m1544_13	4.15915	m1544_13_17	2.3203	wt/fl_woCre
m1544	m1544_13	4.31066	m1544_13_18	5.85426	wt/fl_woCre
m1544	m1544_13	4.83488	m1544_13_19	3.01935	wt/fl_woCre
m1544	m1544_13	4.30232	m1544_13_20	7.49766	wt/fl_woCre
m1544	m1544_14	2.04289	m1544_14_1	3.25769	wt/fl_woCre
m1544	m1544_14	3.70693	m1544_14_2	6.40619	wt/fl_woCre
m1544	m1544_14	7.06689	m1544_14_3	3.66019	wt/fl_woCre
m1544	m1544_14	6.02863	m1544_14_4	1.8582	wt/fl_woCre
m1544	m1544_14	4.37396	m1544_14_5	0.459624	wt/fl_woCre
m1544	m1544_14	5.92234	m1544_14_6	3.45807	wt/fl_woCre
m1544	m1544_14	7.34195	m1544_14_7	3.16489	wt/fl_woCre
m1544	m1544_14	6.3631	m1544_14_8	1.9317	wt/fl_woCre
m1544	m1544_14	6.22432	m1544_14_9	2.11235	wt/fl_woCre
m1544	m1544_14	4.45603	m1544_14_10	2.96507	wt/fl_woCre
m1544	m1544_14	4.59144	m1544_14_11	0.847347	wt/fl_woCre
m1544	m1544_14	5.98608	m1544_14_12	1.7577	wt/fl_woCre
m1544	m1544_14	3.29345	m1544_14_13	4.4976	wt/fl_woCre
m1544	m1544_14	3.34106	m1544_14_14	7.26497	wt/fl_woCre
m1544	m1544_14	6.30948	m1544_14_15	0.306699	wt/fl_woCre
m1544	m1544_14	7.20493	m1544_14_16	2.48385	wt/fl_woCre
m1544	m1544_14	5.61891	m1544_14_17	3.28978	wt/fl_woCre
m1544	m1544_14	3.62609	m1544_14_18	6.49803	wt/fl_woCre
m1544	m1544_14	1.75704	m1544_14_19	4.52863	wt/fl_woCre
m1544	m1544_14	5.21426	m1544_14_20	2.97245	wt/fl_woCre
