# Supplementary material for: Kif11-haploinsufficient oocytes reveal spatially differential requirements for chromosome biorientation
Source: EMBO Rep. 2025 Aug 20;26(18):4419–35. doi: 10.1038/s44319-025-00539-w (PMC12457643; doi:10.1038/s44319-025-00539-w)
Supplement: Supplementary file 7 — Source data Fig. 4 [file 44319_2025_539_MOESM7_ESM.zip › Fig4B.xlsx]

## Sheet: Fig4B
mouse	oocyte	KT.pair.id	x.plane	y.plane	genotype
m1448	m1448_01	m1448_01_1	5.67087	-6.9726	fl/del_woCre
m1448	m1448_01	m1448_01_2	4.72572	-7.35151	fl/del_woCre
m1448	m1448_01	m1448_01_3	8.70693	-2.77911	fl/del_woCre
m1448	m1448_01	m1448_01_4	9.91047	1.12299	fl/del_woCre
m1448	m1448_01	m1448_01_5	8.43207	3.08844	fl/del_woCre
m1448	m1448_01	m1448_01_6	3.46917	0.656331	fl/del_woCre
m1448	m1448_01	m1448_01_7	2.82766	7.97373	fl/del_woCre
m1448	m1448_01	m1448_01_8	5.92071	6.59954	fl/del_woCre
m1448	m1448_01	m1448_01_9	1.75478	6.58581	fl/del_woCre
m1448	m1448_01	m1448_01_10	-2.05603	7.91577	fl/del_woCre
m1448	m1448_01	m1448_01_11	-4.48576	6.76106	fl/del_woCre
m1448	m1448_01	m1448_01_12	-6.73576	4.68498	fl/del_woCre
m1448	m1448_01	m1448_01_13	-7.4237	3.21814	fl/del_woCre
m1448	m1448_01	m1448_01_14	-7.88405	0.294609	fl/del_woCre
m1448	m1448_01	m1448_01_15	-7.71302	-1.58473	fl/del_woCre
m1448	m1448_01	m1448_01_16	-6.14081	-3.6397	fl/del_woCre
m1448	m1448_01	m1448_01_17	-6.03188	-6.12828	fl/del_woCre
m1448	m1448_01	m1448_01_18	-1.59664	-4.62656	fl/del_woCre
m1448	m1448_01	m1448_01_19	-2.31274	-8.09823	fl/del_woCre
m1448	m1448_01	m1448_01_20	0.962028	-7.72069	fl/del_woCre
m1448	m1448_03	m1448_03_1	-8.25512	7.05445	fl/del_woCre
m1448	m1448_03	m1448_03_2	-8.18758	3.93623	fl/del_woCre
m1448	m1448_03	m1448_03_3	-7.81461	-0.023945	fl/del_woCre
m1448	m1448_03	m1448_03_4	-7.85814	-1.92244	fl/del_woCre
m1448	m1448_03	m1448_03_5	-7.90163	-3.80479	fl/del_woCre
m1448	m1448_03	m1448_03_6	-4.73619	-5.3608	fl/del_woCre
m1448	m1448_03	m1448_03_7	-3.89987	-5.19192	fl/del_woCre
m1448	m1448_03	m1448_03_8	-1.35499	-7.74275	fl/del_woCre
m1448	m1448_03	m1448_03_9	0.0916511	-7.78989	fl/del_woCre
m1448	m1448_03	m1448_03_10	1.70496	-3.39608	fl/del_woCre
m1448	m1448_03	m1448_03_11	-2.02273	2.82988	fl/del_woCre
m1448	m1448_03	m1448_03_12	-0.31397	8.99183	fl/del_woCre
m1448	m1448_03	m1448_03_13	-0.491294	8.8169	fl/del_woCre
m1448	m1448_03	m1448_03_14	6.1	6.57988	fl/del_woCre
m1448	m1448_03	m1448_03_15	4.66665	6.60762	fl/del_woCre
m1448	m1448_03	m1448_03_16	8.97948	3.00706	fl/del_woCre
m1448	m1448_03	m1448_03_17	8.34265	0.798953	fl/del_woCre
m1448	m1448_03	m1448_03_18	9.01491	-1.7277	fl/del_woCre
m1448	m1448_03	m1448_03_19	6.21784	-6.20319	fl/del_woCre
m1448	m1448_03	m1448_03_20	7.71798	-5.4593	fl/del_woCre
m1448	m1448_04	m1448_04_1	-4.81365	8.25363	fl/del_woCre
m1448	m1448_04	m1448_04_2	-8.30421	2.82974	fl/del_woCre
m1448	m1448_04	m1448_04_3	-8.71878	-0.412113	fl/del_woCre
m1448	m1448_04	m1448_04_4	-3.20238	4.56972	fl/del_woCre
m1448	m1448_04	m1448_04_5	-0.643556	4.73512	fl/del_woCre
m1448	m1448_04	m1448_04_6	4.13118	8.18511	fl/del_woCre
m1448	m1448_04	m1448_04_7	6.34168	5.06306	fl/del_woCre
m1448	m1448_04	m1448_04_8	8.78137	2.50553	fl/del_woCre
m1448	m1448_04	m1448_04_9	8.49834	-1.41468	fl/del_woCre
m1448	m1448_04	m1448_04_10	3.18056	0.424696	fl/del_woCre
m1448	m1448_04	m1448_04_11	0.529499	2.22098	fl/del_woCre
m1448	m1448_04	m1448_04_12	-1.56507	1.20799	fl/del_woCre
m1448	m1448_04	m1448_04_13	-3.85839	-1.34017	fl/del_woCre
m1448	m1448_04	m1448_04_14	-6.84285	-4.01644	fl/del_woCre
m1448	m1448_04	m1448_04_15	-3.32214	-5.93833	fl/del_woCre
m1448	m1448_04	m1448_04_16	-1.78652	-8.60948	fl/del_woCre
m1448	m1448_04	m1448_04_17	-0.136083	-1.80227	fl/del_woCre
m1448	m1448_04	m1448_04_18	2.16648	-3.75415	fl/del_woCre
m1448	m1448_04	m1448_04_19	3.57028	-7.04531	fl/del_woCre
m1448	m1448_04	m1448_04_20	5.99422	-5.66264	fl/del_woCre
m1448	m1448_08	m1448_08_1	4.06032	7.13085	fl/del_woCre
m1448	m1448_08	m1448_08_2	6.07026	5.54068	fl/del_woCre
m1448	m1448_08	m1448_08_3	6.87548	2.95988	fl/del_woCre
m1448	m1448_08	m1448_08_4	6.98448	-0.525391	fl/del_woCre
m1448	m1448_08	m1448_08_5	7.7308	-2.23915	fl/del_woCre
m1448	m1448_08	m1448_08_6	6.59166	-4.28547	fl/del_woCre
m1448	m1448_08	m1448_08_7	4.30666	-6.29292	fl/del_woCre
m1448	m1448_08	m1448_08_8	1.12955	3.38682	fl/del_woCre
m1448	m1448_08	m1448_08_9	0.702518	6.09938	fl/del_woCre
m1448	m1448_08	m1448_08_10	1.04228	-7.13823	fl/del_woCre
m1448	m1448_08	m1448_08_11	-1.04059	-7.85369	fl/del_woCre
m1448	m1448_08	m1448_08_12	-3.52894	-6.70494	fl/del_woCre
m1448	m1448_08	m1448_08_13	-4.92425	-5.38304	fl/del_woCre
m1448	m1448_08	m1448_08_14	-6.7648	-3.18768	fl/del_woCre
m1448	m1448_08	m1448_08_15	-7.65041	-0.3318	fl/del_woCre
m1448	m1448_08	m1448_08_16	-7.91108	2.50359	fl/del_woCre
m1448	m1448_08	m1448_08_17	-5.30538	5.16873	fl/del_woCre
m1448	m1448_08	m1448_08_18	-5.13625	4.90695	fl/del_woCre
m1448	m1448_08	m1448_08_19	-2.73117	6.34983	fl/del_woCre
m1448	m1448_08	m1448_08_20	-0.501149	-0.104412	fl/del_woCre
m1448	m1448_09	m1448_09_1	0.433739	7.17351	fl/del_woCre
m1448	m1448_09	m1448_09_2	1.12398	7.98111	fl/del_woCre
m1448	m1448_09	m1448_09_3	4.36911	6.21428	fl/del_woCre
m1448	m1448_09	m1448_09_4	5.9396	4.66917	fl/del_woCre
m1448	m1448_09	m1448_09_5	7.29676	3.32874	fl/del_woCre
m1448	m1448_09	m1448_09_6	6.75893	0.418608	fl/del_woCre
m1448	m1448_09	m1448_09_7	8.33146	-2.10745	fl/del_woCre
m1448	m1448_09	m1448_09_8	7.48992	-4.23092	fl/del_woCre
m1448	m1448_09	m1448_09_9	5.52703	-6.60496	fl/del_woCre
m1448	m1448_09	m1448_09_10	2.7103	-7.55749	fl/del_woCre
m1448	m1448_09	m1448_09_11	-0.81772	-8.17846	fl/del_woCre
m1448	m1448_09	m1448_09_12	-3.02614	-7.43238	fl/del_woCre
m1448	m1448_09	m1448_09_13	-6.13126	-5.5764	fl/del_woCre
m1448	m1448_09	m1448_09_14	-3.77088	-1.95463	fl/del_woCre
m1448	m1448_09	m1448_09_15	-1.44681	1.54345	fl/del_woCre
m1448	m1448_09	m1448_09_16	-8.54928	-2.2106	fl/del_woCre
m1448	m1448_09	m1448_09_17	-8.10967	-0.82939	fl/del_woCre
m1448	m1448_09	m1448_09_18	-8.29696	2.8333	fl/del_woCre
m1448	m1448_09	m1448_09_19	-6.3963	5.22015	fl/del_woCre
m1448	m1448_09	m1448_09_20	-3.43583	7.30036	fl/del_woCre
m1449	m1449_01	m1449_01_1	-5.55816	-7.7014	wt/fl_wCre
m1449	m1449_01	m1449_01_2	0.152726	-8.2674	wt/fl_wCre
m1449	m1449_01	m1449_01_3	-7.67623	-4.0675	wt/fl_wCre
m1449	m1449_01	m1449_01_4	-6.98988	-1.36231	wt/fl_wCre
m1449	m1449_01	m1449_01_5	-7.99312	1.3748	wt/fl_wCre
m1449	m1449_01	m1449_01_6	-5.79237	7.01661	wt/fl_wCre
m1449	m1449_01	m1449_01_7	-3.48116	2.33754	wt/fl_wCre
m1449	m1449_01	m1449_01_8	-1.50719	3.32504	wt/fl_wCre
m1449	m1449_01	m1449_01_9	-0.754969	0.676508	wt/fl_wCre
m1449	m1449_01	m1449_01_10	1.48598	1.05759	wt/fl_wCre
m1449	m1449_01	m1449_01_11	2.52339	1.60903	wt/fl_wCre
m1449	m1449_01	m1449_01_12	-1.10302	8.8899	wt/fl_wCre
m1449	m1449_01	m1449_01_13	2.8312	8.04734	wt/fl_wCre
m1449	m1449_01	m1449_01_14	-0.654469	-1.76307	wt/fl_wCre
m1449	m1449_01	m1449_01_15	1.26359	-3.56508	wt/fl_wCre
m1449	m1449_01	m1449_01_16	3.24814	-1.27107	wt/fl_wCre
m1449	m1449_01	m1449_01_17	4.69587	-4.61808	wt/fl_wCre
m1449	m1449_01	m1449_01_18	8.51386	5.41463	wt/fl_wCre
m1449	m1449_01	m1449_01_19	9.50298	-0.235392	wt/fl_wCre
m1449	m1449_01	m1449_01_20	7.29282	-6.8977	wt/fl_wCre
m1449	m1449_02	m1449_02_1	8.20916	3.97154	wt/fl_wCre
m1449	m1449_02	m1449_02_2	8.81254	-1.29799	wt/fl_wCre
m1449	m1449_02	m1449_02_3	7.32343	-5.02172	wt/fl_wCre
m1449	m1449_02	m1449_02_4	2.04851	-7.94765	wt/fl_wCre
m1449	m1449_02	m1449_02_5	2.5693	-2.97155	wt/fl_wCre
m1449	m1449_02	m1449_02_6	1.04848	-1.17342	wt/fl_wCre
m1449	m1449_02	m1449_02_7	4.72691	6.93373	wt/fl_wCre
m1449	m1449_02	m1449_02_8	0.805717	6.11244	wt/fl_wCre
m1449	m1449_02	m1449_02_9	1.65743	1.39652	wt/fl_wCre
m1449	m1449_02	m1449_02_10	3.92641	0.552444	wt/fl_wCre
m1449	m1449_02	m1449_02_11	-1.10473	-2.47654	wt/fl_wCre
m1449	m1449_02	m1449_02_12	-2.12305	0.580484	wt/fl_wCre
m1449	m1449_02	m1449_02_13	-0.572746	2.91062	wt/fl_wCre
m1449	m1449_02	m1449_02_14	-3.60567	2.31817	wt/fl_wCre
m1449	m1449_02	m1449_02_15	-2.20564	-7.19906	wt/fl_wCre
m1449	m1449_02	m1449_02_16	-4.69834	-5.38174	wt/fl_wCre
m1449	m1449_02	m1449_02_17	-7.39525	-4.23607	wt/fl_wCre
m1449	m1449_02	m1449_02_18	-8.51152	0.10021	wt/fl_wCre
m1449	m1449_02	m1449_02_19	-7.26881	4.9121	wt/fl_wCre
m1449	m1449_02	m1449_02_20	-3.64213	7.91747	wt/fl_wCre
m1449	m1449_03	m1449_03_1	1.39249	-7.22707	wt/fl_wCre
m1449	m1449_03	m1449_03_2	5.04434	-3.94505	wt/fl_wCre
m1449	m1449_03	m1449_03_3	7.438	-2.18401	wt/fl_wCre
m1449	m1449_03	m1449_03_4	-1.39227	-4.33294	wt/fl_wCre
m1449	m1449_03	m1449_03_5	-1.90622	-2.4822	wt/fl_wCre
m1449	m1449_03	m1449_03_6	-5.80206	-4.79358	wt/fl_wCre
m1449	m1449_03	m1449_03_7	-8.03367	-1.01599	wt/fl_wCre
m1449	m1449_03	m1449_03_8	-5.41877	2.56826	wt/fl_wCre
m1449	m1449_03	m1449_03_9	-5.27057	4.91997	wt/fl_wCre
m1449	m1449_03	m1449_03_10	-1.72684	-0.821003	wt/fl_wCre
m1449	m1449_03	m1449_03_11	-2.61957	-0.363266	wt/fl_wCre
m1449	m1449_03	m1449_03_12	1.94526	-2.6261	wt/fl_wCre
m1449	m1449_03	m1449_03_13	1.62812	-0.492433	wt/fl_wCre
m1449	m1449_03	m1449_03_14	4.29947	0.797306	wt/fl_wCre
m1449	m1449_03	m1449_03_15	4.13205	2.08849	wt/fl_wCre
m1449	m1449_03	m1449_03_16	1.41213	1.61369	wt/fl_wCre
m1449	m1449_03	m1449_03_17	-0.89448	2.644	wt/fl_wCre
m1449	m1449_03	m1449_03_18	-1.70843	4.54545	wt/fl_wCre
m1449	m1449_03	m1449_03_19	1.54615	6.21214	wt/fl_wCre
m1449	m1449_03	m1449_03_20	5.93489	4.89433	wt/fl_wCre
m1449	m1449_04	m1449_04_1	3.04879	6.823	wt/fl_wCre
m1449	m1449_04	m1449_04_2	5.31881	-0.210548	wt/fl_wCre
m1449	m1449_04	m1449_04_3	-2.96253	6.77154	wt/fl_wCre
m1449	m1449_04	m1449_04_4	0.153736	4.02457	wt/fl_wCre
m1449	m1449_04	m1449_04_5	2.25168	2.02577	wt/fl_wCre
m1449	m1449_04	m1449_04_6	8.21612	3.77644	wt/fl_wCre
m1449	m1449_04	m1449_04_7	3.09026	-0.10774	wt/fl_wCre
m1449	m1449_04	m1449_04_8	2.73985	-1.98095	wt/fl_wCre
m1449	m1449_04	m1449_04_9	-0.451187	-1.04536	wt/fl_wCre
m1449	m1449_04	m1449_04_10	-0.865944	-2.87502	wt/fl_wCre
m1449	m1449_04	m1449_04_11	-1.00836	0.891919	wt/fl_wCre
m1449	m1449_04	m1449_04_12	-1.51607	1.17789	wt/fl_wCre
m1449	m1449_04	m1449_04_13	-7.01694	3.58072	wt/fl_wCre
m1449	m1449_04	m1449_04_14	-3.86124	-1.23627	wt/fl_wCre
m1449	m1449_04	m1449_04_15	-7.87841	-0.861426	wt/fl_wCre
m1449	m1449_04	m1449_04_16	-6.0938	-5.74992	wt/fl_wCre
m1449	m1449_04	m1449_04_17	-0.928656	-7.40873	wt/fl_wCre
m1449	m1449_04	m1449_04_18	3.2292	-7.12573	wt/fl_wCre
m1449	m1449_04	m1449_04_19	7.59287	-3.48562	wt/fl_wCre
m1449	m1449_04	m1449_04_20	-3.05818	3.01547	wt/fl_wCre
m1449	m1449_05	m1449_05_1	1.67414	-8.66565	wt/fl_wCre
m1449	m1449_05	m1449_05_2	6.01526	-6.58909	wt/fl_wCre
m1449	m1449_05	m1449_05_3	8.83796	-3.04598	wt/fl_wCre
m1449	m1449_05	m1449_05_4	9.24209	1.17514	wt/fl_wCre
m1449	m1449_05	m1449_05_5	4.63621	2.09997	wt/fl_wCre
m1449	m1449_05	m1449_05_6	6.52888	6.14084	wt/fl_wCre
m1449	m1449_05	m1449_05_7	2.83644	8.66447	wt/fl_wCre
m1449	m1449_05	m1449_05_8	3.07536	-0.977883	wt/fl_wCre
m1449	m1449_05	m1449_05_9	-0.00856095	4.23659	wt/fl_wCre
m1449	m1449_05	m1449_05_10	-2.3949	8.45169	wt/fl_wCre
m1449	m1449_05	m1449_05_11	-2.04852	0.843216	wt/fl_wCre
m1449	m1449_05	m1449_05_12	-2.57292	2.0511	wt/fl_wCre
m1449	m1449_05	m1449_05_13	-2.11283	-2.19027	wt/fl_wCre
m1449	m1449_05	m1449_05_14	-0.157522	-3.05919	wt/fl_wCre
m1449	m1449_05	m1449_05_15	-0.172148	-4.1657	wt/fl_wCre
m1449	m1449_05	m1449_05_16	-4.85416	-6.82725	wt/fl_wCre
m1449	m1449_05	m1449_05_17	-6.25557	-2.93401	wt/fl_wCre
m1449	m1449_05	m1449_05_18	-7.52793	-2.57013	wt/fl_wCre
m1449	m1449_05	m1449_05_19	-8.33923	1.78081	wt/fl_wCre
m1449	m1449_05	m1449_05_20	-6.40203	5.58133	wt/fl_wCre
m1449	m1449_06	m1449_06_1	6.65517	4.11644	wt/fl_wCre
m1449	m1449_06	m1449_06_2	4.149	2.08824	wt/fl_wCre
m1449	m1449_06	m1449_06_3	6.11828	-1.73164	wt/fl_wCre
m1449	m1449_06	m1449_06_4	3.79058	-0.521423	wt/fl_wCre
m1449	m1449_06	m1449_06_5	1.54642	4.55494	wt/fl_wCre
m1449	m1449_06	m1449_06_6	-3.62553	6.82393	wt/fl_wCre
m1449	m1449_06	m1449_06_7	-1.4867	3.94173	wt/fl_wCre
m1449	m1449_06	m1449_06_8	-2.56866	1.69559	wt/fl_wCre
m1449	m1449_06	m1449_06_9	-8.24025	0.560635	wt/fl_wCre
m1449	m1449_06	m1449_06_10	-5.03474	-1.34694	wt/fl_wCre
m1449	m1449_06	m1449_06_11	-3.33272	-2.77419	wt/fl_wCre
m1449	m1449_06	m1449_06_12	-1.59005	0.802001	wt/fl_wCre
m1449	m1449_06	m1449_06_13	-0.968922	-1.18499	wt/fl_wCre
m1449	m1449_06	m1449_06_14	0.163306	-0.408683	wt/fl_wCre
m1449	m1449_06	m1449_06_15	1.17803	2.03727	wt/fl_wCre
m1449	m1449_06	m1449_06_16	0.766639	-2.82608	wt/fl_wCre
m1449	m1449_06	m1449_06_17	2.01929	-1.99457	wt/fl_wCre
m1449	m1449_06	m1449_06_18	-0.13747	-3.0627	wt/fl_wCre
m1449	m1449_06	m1449_06_19	3.68143	-5.41361	wt/fl_wCre
m1449	m1449_06	m1449_06_20	-3.0831	-5.35596	wt/fl_wCre
m1450	m1450_02	m1450_02_1	-0.971132	-6.20183	wt/fl_wCre
m1450	m1450_02	m1450_02_2	-5.45873	-4.85493	wt/fl_wCre
m1450	m1450_02	m1450_02_3	-8.35221	-1.28512	wt/fl_wCre
m1450	m1450_02	m1450_02_4	-3.37672	-1.92336	wt/fl_wCre
m1450	m1450_02	m1450_02_5	-0.722399	-1.84243	wt/fl_wCre
m1450	m1450_02	m1450_02_6	0.67837	-1.34676	wt/fl_wCre
m1450	m1450_02	m1450_02_7	2.47243	-4.80817	wt/fl_wCre
m1450	m1450_02	m1450_02_8	2.5957	-2.87105	wt/fl_wCre
m1450	m1450_02	m1450_02_9	7.62131	-3.47783	wt/fl_wCre
m1450	m1450_02	m1450_02_10	3.12212	-0.854293	wt/fl_wCre
m1450	m1450_02	m1450_02_11	7.66484	1.72451	wt/fl_wCre
m1450	m1450_02	m1450_02_12	4.26009	1.25706	wt/fl_wCre
m1450	m1450_02	m1450_02_13	0.0136805	0.881984	wt/fl_wCre
m1450	m1450_02	m1450_02_14	0.640956	2.29132	wt/fl_wCre
m1450	m1450_02	m1450_02_15	-2.73037	0.504639	wt/fl_wCre
m1450	m1450_02	m1450_02_16	-2.18094	4.00488	wt/fl_wCre
m1450	m1450_02	m1450_02_17	-5.14697	2.04357	wt/fl_wCre
m1450	m1450_02	m1450_02_18	1.04919	3.757	wt/fl_wCre
m1450	m1450_02	m1450_02_19	4.07442	6.78373	wt/fl_wCre
m1450	m1450_02	m1450_02_20	-5.25364	6.21706	wt/fl_wCre
m1450	m1450_03	m1450_03_1	-3.76961	6.98366	wt/fl_wCre
m1450	m1450_03	m1450_03_2	1.02067	8.26273	wt/fl_wCre
m1450	m1450_03	m1450_03_3	4.53167	5.95256	wt/fl_wCre
m1450	m1450_03	m1450_03_4	8.49269	3.7803	wt/fl_wCre
m1450	m1450_03	m1450_03_5	8.35522	0.240522	wt/fl_wCre
m1450	m1450_03	m1450_03_6	8.17406	-3.0905	wt/fl_wCre
m1450	m1450_03	m1450_03_7	5.29156	-6.61768	wt/fl_wCre
m1450	m1450_03	m1450_03_8	0.732396	-7.27488	wt/fl_wCre
m1450	m1450_03	m1450_03_9	-2.29736	-5.83989	wt/fl_wCre
m1450	m1450_03	m1450_03_10	-5.5708	-4.92404	wt/fl_wCre
m1450	m1450_03	m1450_03_11	-8.19616	-2.98871	wt/fl_wCre
m1450	m1450_03	m1450_03_12	-1.15903	2.37317	wt/fl_wCre
m1450	m1450_03	m1450_03_13	-8.74075	0.581705	wt/fl_wCre
m1450	m1450_03	m1450_03_14	-7.2364	4.6849	wt/fl_wCre
m1450	m1450_03	m1450_03_15	-3.2794	0.792067	wt/fl_wCre
m1450	m1450_03	m1450_03_16	2.26152	1.92559	wt/fl_wCre
m1450	m1450_03	m1450_03_17	0.571824	-0.119671	wt/fl_wCre
m1450	m1450_03	m1450_03_18	-1.47269	-0.446086	wt/fl_wCre
m1450	m1450_03	m1450_03_19	-0.180735	-2.64898	wt/fl_wCre
m1450	m1450_03	m1450_03_20	2.47132	-1.62677	wt/fl_wCre
m1450	m1450_04	m1450_04_1	-8.68124	-4.55848	wt/fl_wCre
m1450	m1450_04	m1450_04_2	-9.53769	0.0745613	wt/fl_wCre
m1450	m1450_04	m1450_04_3	-8.07842	4.65325	wt/fl_wCre
m1450	m1450_04	m1450_04_4	-4.02529	8.53263	wt/fl_wCre
m1450	m1450_04	m1450_04_5	-0.236262	8.35961	wt/fl_wCre
m1450	m1450_04	m1450_04_6	4.68347	8.13527	wt/fl_wCre
m1450	m1450_04	m1450_04_7	7.94395	4.62969	wt/fl_wCre
m1450	m1450_04	m1450_04_8	8.38851	0.754176	wt/fl_wCre
m1450	m1450_04	m1450_04_9	7.61565	-3.26694	wt/fl_wCre
m1450	m1450_04	m1450_04_10	4.32822	-7.23517	wt/fl_wCre
m1450	m1450_04	m1450_04_11	3.69077	-7.90507	wt/fl_wCre
m1450	m1450_04	m1450_04_12	-0.839087	-7.60203	wt/fl_wCre
m1450	m1450_04	m1450_04_13	-4.84805	-7.13282	wt/fl_wCre
m1450	m1450_04	m1450_04_14	-2.87359	-0.925267	wt/fl_wCre
m1450	m1450_04	m1450_04_15	-2.69286	1.29873	wt/fl_wCre
m1450	m1450_04	m1450_04_16	-0.763907	3.00886	wt/fl_wCre
m1450	m1450_04	m1450_04_17	1.25342	1.77656	wt/fl_wCre
m1450	m1450_04	m1450_04_18	-0.485096	-1.10205	wt/fl_wCre
m1450	m1450_04	m1450_04_19	1.76503	-2.27688	wt/fl_wCre
m1450	m1450_04	m1450_04_20	3.39248	0.781379	wt/fl_wCre
m1450	m1450_06	m1450_06_1	-7.9349	1.4279	wt/fl_wCre
m1450	m1450_06	m1450_06_2	-6.33322	4.42545	wt/fl_wCre
m1450	m1450_06	m1450_06_3	-3.1189	7.76266	wt/fl_wCre
m1450	m1450_06	m1450_06_4	1.06829	7.50538	wt/fl_wCre
m1450	m1450_06	m1450_06_5	5.68281	5.60188	wt/fl_wCre
m1450	m1450_06	m1450_06_6	7.66057	-0.318687	wt/fl_wCre
m1450	m1450_06	m1450_06_7	4.82323	1.97383	wt/fl_wCre
m1450	m1450_06	m1450_06_8	1.20846	3.55581	wt/fl_wCre
m1450	m1450_06	m1450_06_9	-1.98787	2.34514	wt/fl_wCre
m1450	m1450_06	m1450_06_10	-1.12604	0.954585	wt/fl_wCre
m1450	m1450_06	m1450_06_11	-1.79017	-1.45936	wt/fl_wCre
m1450	m1450_06	m1450_06_12	0.732906	-1.98055	wt/fl_wCre
m1450	m1450_06	m1450_06_13	1.62246	0.41046	wt/fl_wCre
m1450	m1450_06	m1450_06_14	3.21853	-0.848723	wt/fl_wCre
m1450	m1450_06	m1450_06_15	2.97082	-2.9292	wt/fl_wCre
m1450	m1450_06	m1450_06_16	6.32626	-4.3938	wt/fl_wCre
m1450	m1450_06	m1450_06_17	1.75532	-7.78775	wt/fl_wCre
m1450	m1450_06	m1450_06_18	-2.91353	-6.75586	wt/fl_wCre
m1450	m1450_06	m1450_06_19	-4.05826	-6.56609	wt/fl_wCre
m1450	m1450_06	m1450_06_20	-7.80678	-2.92308	wt/fl_wCre
m1456	m1456_06	m1456_06_1	7.8479	-5.58469	fl/del_woCre
m1456	m1456_06	m1456_06_2	9.3048	-2.28994	fl/del_woCre
m1456	m1456_06	m1456_06_3	8.94317	2.37549	fl/del_woCre
m1456	m1456_06	m1456_06_4	6.22689	5.80476	fl/del_woCre
m1456	m1456_06	m1456_06_5	5.58949	-3.21743	fl/del_woCre
m1456	m1456_06	m1456_06_6	2.16431	-9.12264	fl/del_woCre
m1456	m1456_06	m1456_06_7	2.58618	1.20705	fl/del_woCre
m1456	m1456_06	m1456_06_8	0.984339	-0.655807	fl/del_woCre
m1456	m1456_06	m1456_06_9	-1.93689	-9.37931	fl/del_woCre
m1456	m1456_06	m1456_06_10	3.59297	7.93734	fl/del_woCre
m1456	m1456_06	m1456_06_11	0.452147	8.64233	fl/del_woCre
m1456	m1456_06	m1456_06_12	-2.87914	7.2164	fl/del_woCre
m1456	m1456_06	m1456_06_13	-5.33874	6.30806	fl/del_woCre
m1456	m1456_06	m1456_06_14	-6.20113	3.88461	fl/del_woCre
m1456	m1456_06	m1456_06_15	-7.76448	1.84879	fl/del_woCre
m1456	m1456_06	m1456_06_16	-9.41717	-1.90607	fl/del_woCre
m1456	m1456_06	m1456_06_17	-7.37462	-4.24664	fl/del_woCre
m1456	m1456_06	m1456_06_18	-5.11239	-7.21292	fl/del_woCre
m1456	m1456_06	m1456_06_19	-0.0592095	-2.21301	fl/del_woCre
m1456	m1456_06	m1456_06_20	-1.60843	0.603625	fl/del_woCre
m1456	m1456_08	m1456_08_1	-5.91097	-4.85621	fl/del_woCre
m1456	m1456_08	m1456_08_2	-5.35001	-5.93148	fl/del_woCre
m1456	m1456_08	m1456_08_3	-7.91749	-1.11253	fl/del_woCre
m1456	m1456_08	m1456_08_4	-8.08307	0.366213	fl/del_woCre
m1456	m1456_08	m1456_08_5	-2.37379	-7.49033	fl/del_woCre
m1456	m1456_08	m1456_08_6	-6.99408	3.62298	fl/del_woCre
m1456	m1456_08	m1456_08_7	-6.08662	5.82278	fl/del_woCre
m1456	m1456_08	m1456_08_8	-2.7786	7.58326	fl/del_woCre
m1456	m1456_08	m1456_08_9	-1.09342	5.75561	fl/del_woCre
m1456	m1456_08	m1456_08_10	1.72954	8.81747	fl/del_woCre
m1456	m1456_08	m1456_08_11	4.73345	7.551	fl/del_woCre
m1456	m1456_08	m1456_08_12	7.37711	4.51525	fl/del_woCre
m1456	m1456_08	m1456_08_13	4.91782	1.44668	fl/del_woCre
m1456	m1456_08	m1456_08_14	8.00862	1.52269	fl/del_woCre
m1456	m1456_08	m1456_08_15	8.0394	-3.16741	fl/del_woCre
m1456	m1456_08	m1456_08_16	6.59501	-5.87964	fl/del_woCre
m1456	m1456_08	m1456_08_17	3.5611	-7.76984	fl/del_woCre
m1456	m1456_08	m1456_08_18	0.722356	-7.69269	fl/del_woCre
m1456	m1456_08	m1456_08_19	2.88382	-1.68862	fl/del_woCre
m1456	m1456_08	m1456_08_20	-1.98019	-1.41517	fl/del_woCre
m1456	m1456_09	m1456_09_1	-7.49714	-2.31116	fl/del_woCre
m1456	m1456_09	m1456_09_2	-5.92178	-0.0356824	fl/del_woCre
m1456	m1456_09	m1456_09_3	-6.30833	2.34627	fl/del_woCre
m1456	m1456_09	m1456_09_4	-5.97327	5.09017	fl/del_woCre
m1456	m1456_09	m1456_09_5	-3.05313	5.55741	fl/del_woCre
m1456	m1456_09	m1456_09_6	-1.52784	7.99928	fl/del_woCre
m1456	m1456_09	m1456_09_7	-2.1084	2.75208	fl/del_woCre
m1456	m1456_09	m1456_09_8	-5.21392	-3.41037	fl/del_woCre
m1456	m1456_09	m1456_09_9	-0.498702	0.0438412	fl/del_woCre
m1456	m1456_09	m1456_09_10	-3.28353	-4.10437	fl/del_woCre
m1456	m1456_09	m1456_09_11	-3.43817	-7.23919	fl/del_woCre
m1456	m1456_09	m1456_09_12	3.10428	6.7923	fl/del_woCre
m1456	m1456_09	m1456_09_13	6.87336	5.05959	fl/del_woCre
m1456	m1456_09	m1456_09_14	6.26509	4.645	fl/del_woCre
m1456	m1456_09	m1456_09_15	7.80087	1.39665	fl/del_woCre
m1456	m1456_09	m1456_09_16	7.4509	-2.56901	fl/del_woCre
m1456	m1456_09	m1456_09_17	4.09539	-3.15491	fl/del_woCre
m1456	m1456_09	m1456_09_18	4.34423	-5.93576	fl/del_woCre
m1456	m1456_09	m1456_09_19	4.60875	-6.43362	fl/del_woCre
m1456	m1456_09	m1456_09_20	0.281334	-6.48854	fl/del_woCre
m1531	m1531_01	m1531_01_1	-7.77661	0.363662	wt/fl_woCre
m1531	m1531_01	m1531_01_2	-4.57378	2.51433	wt/fl_woCre
m1531	m1531_01	m1531_01_3	-0.764149	3.64934	wt/fl_woCre
m1531	m1531_01	m1531_01_4	-4.55116	6.5085	wt/fl_woCre
m1531	m1531_01	m1531_01_5	0.523442	7.03728	wt/fl_woCre
m1531	m1531_01	m1531_01_6	5.19514	5.02054	wt/fl_woCre
m1531	m1531_01	m1531_01_7	2.91867	2.6695	wt/fl_woCre
m1531	m1531_01	m1531_01_8	7.85772	1.28092	wt/fl_woCre
m1531	m1531_01	m1531_01_9	4.21156	0.318819	wt/fl_woCre
m1531	m1531_01	m1531_01_10	1.3067	-0.557923	wt/fl_woCre
m1531	m1531_01	m1531_01_11	0.155415	-0.191889	wt/fl_woCre
m1531	m1531_01	m1531_01_12	-2.39837	1.17481	wt/fl_woCre
m1531	m1531_01	m1531_01_13	-2.39732	-0.671243	wt/fl_woCre
m1531	m1531_01	m1531_01_14	-5.0836	-2.1432	wt/fl_woCre
m1531	m1531_01	m1531_01_15	-1.06591	-2.97761	wt/fl_woCre
m1531	m1531_01	m1531_01_16	1.43878	-4.25944	wt/fl_woCre
m1531	m1531_01	m1531_01_17	5.95051	-2.54631	wt/fl_woCre
m1531	m1531_01	m1531_01_18	5.68424	-5.42404	wt/fl_woCre
m1531	m1531_01	m1531_01_19	-1.11037	-6.16174	wt/fl_woCre
m1531	m1531_01	m1531_01_20	-5.5209	-5.60431	wt/fl_woCre
m1531	m1531_02	m1531_02_1	-4.85641	5.80842	wt/fl_woCre
m1531	m1531_02	m1531_02_2	-0.305224	5.76159	wt/fl_woCre
m1531	m1531_02	m1531_02_3	2.10115	3.97883	wt/fl_woCre
m1531	m1531_02	m1531_02_4	5.54565	4.66245	wt/fl_woCre
m1531	m1531_02	m1531_02_5	7.07508	-0.244551	wt/fl_woCre
m1531	m1531_02	m1531_02_6	4.27939	1.34532	wt/fl_woCre
m1531	m1531_02	m1531_02_7	1.73903	0.980281	wt/fl_woCre
m1531	m1531_02	m1531_02_8	0.304021	-0.913546	wt/fl_woCre
m1531	m1531_02	m1531_02_9	0.0691451	0.827957	wt/fl_woCre
m1531	m1531_02	m1531_02_10	-1.28961	2.60963	wt/fl_woCre
m1531	m1531_02	m1531_02_11	-4.37773	2.833	wt/fl_woCre
m1531	m1531_02	m1531_02_12	-7.2382	0.132298	wt/fl_woCre
m1531	m1531_02	m1531_02_13	-2.64471	0.105063	wt/fl_woCre
m1531	m1531_02	m1531_02_14	-3.82311	-1.68493	wt/fl_woCre
m1531	m1531_02	m1531_02_15	-5.92925	-5.39455	wt/fl_woCre
m1531	m1531_02	m1531_02_16	-1.70037	-6.09737	wt/fl_woCre
m1531	m1531_02	m1531_02_17	-0.63416	-3.3573	wt/fl_woCre
m1531	m1531_02	m1531_02_18	2.59873	-5.85442	wt/fl_woCre
m1531	m1531_02	m1531_02_19	3.03655	-1.59152	wt/fl_woCre
m1531	m1531_02	m1531_02_20	6.05003	-3.90666	wt/fl_woCre
m1531	m1531_03	m1531_03_1	-0.0210379	-7.22662	wt/fl_woCre
m1531	m1531_03	m1531_03_2	-3.1894	-4.20684	wt/fl_woCre
m1531	m1531_03	m1531_03_3	-5.86797	-3.50093	wt/fl_woCre
m1531	m1531_03	m1531_03_4	-3.52352	-1.03161	wt/fl_woCre
m1531	m1531_03	m1531_03_5	-1.47271	-0.803307	wt/fl_woCre
m1531	m1531_03	m1531_03_6	-0.95453	-2.74864	wt/fl_woCre
m1531	m1531_03	m1531_03_7	1.57436	-1.66924	wt/fl_woCre
m1531	m1531_03	m1531_03_8	2.58712	-4.25065	wt/fl_woCre
m1531	m1531_03	m1531_03_9	6.84965	-3.06857	wt/fl_woCre
m1531	m1531_03	m1531_03_10	4.61559	-0.460524	wt/fl_woCre
m1531	m1531_03	m1531_03_11	7.80376	2.87742	wt/fl_woCre
m1531	m1531_03	m1531_03_12	3.13107	3.61771	wt/fl_woCre
m1531	m1531_03	m1531_03_13	0.866983	5.2392	wt/fl_woCre
m1531	m1531_03	m1531_03_14	2.71593	1.19769	wt/fl_woCre
m1531	m1531_03	m1531_03_15	1.2525	0.272665	wt/fl_woCre
m1531	m1531_03	m1531_03_16	-0.374631	3.00348	wt/fl_woCre
m1531	m1531_03	m1531_03_17	-7.99455	3.0017	wt/fl_woCre
m1531	m1531_03	m1531_03_18	-4.34657	1.43232	wt/fl_woCre
m1531	m1531_03	m1531_03_19	-1.78321	2.35749	wt/fl_woCre
m1531	m1531_03	m1531_03_20	-1.86883	5.96723	wt/fl_woCre
m1531	m1531_04	m1531_04_1	7.75886	-1.27576	wt/fl_woCre
m1531	m1531_04	m1531_04_2	4.62725	-5.36319	wt/fl_woCre
m1531	m1531_04	m1531_04_3	1.52008	-6.42135	wt/fl_woCre
m1531	m1531_04	m1531_04_4	3.54274	-0.952961	wt/fl_woCre
m1531	m1531_04	m1531_04_5	4.99912	2.37071	wt/fl_woCre
m1531	m1531_04	m1531_04_6	4.92368	6.41767	wt/fl_woCre
m1531	m1531_04	m1531_04_7	1.76006	2.23295	wt/fl_woCre
m1531	m1531_04	m1531_04_8	0.967995	4.09299	wt/fl_woCre
m1531	m1531_04	m1531_04_9	0.718976	0.0200803	wt/fl_woCre
m1531	m1531_04	m1531_04_10	0.946366	-2.20696	wt/fl_woCre
m1531	m1531_04	m1531_04_11	-0.389681	-3.59825	wt/fl_woCre
m1531	m1531_04	m1531_04_12	-3.09003	-5.16336	wt/fl_woCre
m1531	m1531_04	m1531_04_13	-6.89996	-3.34029	wt/fl_woCre
m1531	m1531_04	m1531_04_14	-4.79372	-0.755614	wt/fl_woCre
m1531	m1531_04	m1531_04_15	-2.22725	-1.33746	wt/fl_woCre
m1531	m1531_04	m1531_04_16	-1.1697	1.62832	wt/fl_woCre
m1531	m1531_04	m1531_04_17	-1.31931	0.311494	wt/fl_woCre
m1531	m1531_04	m1531_04_18	-3.50778	2.58674	wt/fl_woCre
m1531	m1531_04	m1531_04_19	-6.63245	3.75138	wt/fl_woCre
m1531	m1531_04	m1531_04_20	-1.73523	7.00285	wt/fl_woCre
m1531	m1531_05	m1531_05_1	7.02209	-4.23585	wt/fl_woCre
m1531	m1531_05	m1531_05_2	2.59293	-6.60908	wt/fl_woCre
m1531	m1531_05	m1531_05_3	-3.90601	-7.41064	wt/fl_woCre
m1531	m1531_05	m1531_05_4	-0.671287	-4.29575	wt/fl_woCre
m1531	m1531_05	m1531_05_5	1.46073	-2.43878	wt/fl_woCre
m1531	m1531_05	m1531_05_6	3.16529	-2.11125	wt/fl_woCre
m1531	m1531_05	m1531_05_7	5.81138	-0.56112	wt/fl_woCre
m1531	m1531_05	m1531_05_8	6.71803	3.81023	wt/fl_woCre
m1531	m1531_05	m1531_05_9	3.05282	4.1478	wt/fl_woCre
m1531	m1531_05	m1531_05_10	1.55622	1.94752	wt/fl_woCre
m1531	m1531_05	m1531_05_11	0.10117	0.921947	wt/fl_woCre
m1531	m1531_05	m1531_05_12	-0.767819	-0.778686	wt/fl_woCre
m1531	m1531_05	m1531_05_13	-3.19502	-2.45493	wt/fl_woCre
m1531	m1531_05	m1531_05_14	-7.12133	-2.27416	wt/fl_woCre
m1531	m1531_05	m1531_05_15	-3.41428	0.577665	wt/fl_woCre
m1531	m1531_05	m1531_05_16	-1.44113	2.41775	wt/fl_woCre
m1531	m1531_05	m1531_05_17	0.582122	4.36246	wt/fl_woCre
m1531	m1531_05	m1531_05_18	0.195859	8.07346	wt/fl_woCre
m1531	m1531_05	m1531_05_19	-3.72643	4.4931	wt/fl_woCre
m1531	m1531_05	m1531_05_20	-8.01535	2.4183	wt/fl_woCre
m1531	m1531_07	m1531_07_1	-1.90448	6.5942	wt/fl_woCre
m1531	m1531_07	m1531_07_2	-6.18921	1.79091	wt/fl_woCre
m1531	m1531_07	m1531_07_3	-3.29337	3.25947	wt/fl_woCre
m1531	m1531_07	m1531_07_4	2.15777	4.24824	wt/fl_woCre
m1531	m1531_07	m1531_07_5	1.04395	2.0052	wt/fl_woCre
m1531	m1531_07	m1531_07_6	-0.840465	2.45239	wt/fl_woCre
m1531	m1531_07	m1531_07_7	-2.441	1.49314	wt/fl_woCre
m1531	m1531_07	m1531_07_8	-2.58609	-0.59947	wt/fl_woCre
m1531	m1531_07	m1531_07_9	-1.06329	-0.554162	wt/fl_woCre
m1531	m1531_07	m1531_07_10	-6.95469	-4.03617	wt/fl_woCre
m1531	m1531_07	m1531_07_11	-3.79425	-2.7014	wt/fl_woCre
m1531	m1531_07	m1531_07_12	-0.671211	-2.05174	wt/fl_woCre
m1531	m1531_07	m1531_07_13	1.95654	-1.81409	wt/fl_woCre
m1531	m1531_07	m1531_07_14	2.7881	-0.643836	wt/fl_woCre
m1531	m1531_07	m1531_07_15	2.99995	0.72099	wt/fl_woCre
m1531	m1531_07	m1531_07_16	6.06341	3.57594	wt/fl_woCre
m1531	m1531_07	m1531_07_17	5.19847	-0.550874	wt/fl_woCre
m1531	m1531_07	m1531_07_18	6.35165	-3.9375	wt/fl_woCre
m1531	m1531_07	m1531_07_19	1.85779	-3.9127	wt/fl_woCre
m1531	m1531_07	m1531_07_20	-0.679572	-5.33853	wt/fl_woCre
m1531	m1531_08	m1531_08_1	2.74814	-6.78592	wt/fl_woCre
m1531	m1531_08	m1531_08_2	4.37372	-3.3908	wt/fl_woCre
m1531	m1531_08	m1531_08_3	6.53782	-1.88779	wt/fl_woCre
m1531	m1531_08	m1531_08_4	6.67439	2.63392	wt/fl_woCre
m1531	m1531_08	m1531_08_5	3.87047	0.487678	wt/fl_woCre
m1531	m1531_08	m1531_08_6	2.8155	-0.951214	wt/fl_woCre
m1531	m1531_08	m1531_08_7	0.759385	-2.53485	wt/fl_woCre
m1531	m1531_08	m1531_08_8	0.464055	-4.94108	wt/fl_woCre
m1531	m1531_08	m1531_08_9	-2.47612	-4.8417	wt/fl_woCre
m1531	m1531_08	m1531_08_10	-5.73235	-5.45617	wt/fl_woCre
m1531	m1531_08	m1531_08_11	-1.44515	-1.51833	wt/fl_woCre
m1531	m1531_08	m1531_08_12	0.901326	2.25436	wt/fl_woCre
m1531	m1531_08	m1531_08_13	2.82	3.11012	wt/fl_woCre
m1531	m1531_08	m1531_08_14	3.1504	7.13273	wt/fl_woCre
m1531	m1531_08	m1531_08_15	-0.285524	6.43544	wt/fl_woCre
m1531	m1531_08	m1531_08_16	-1.53271	3.05419	wt/fl_woCre
m1531	m1531_08	m1531_08_17	-3.51781	0.19968	wt/fl_woCre
m1531	m1531_08	m1531_08_18	-8.08977	-1.2365	wt/fl_woCre
m1531	m1531_08	m1531_08_19	-6.36133	2.22611	wt/fl_woCre
m1531	m1531_08	m1531_08_20	-5.67445	6.01011	wt/fl_woCre
m1531	m1531_09	m1531_09_1	-4.76872	-7.4782	wt/fl_woCre
m1531	m1531_09	m1531_09_2	-0.181815	1.59052	wt/fl_woCre
m1531	m1531_09	m1531_09_3	-6.10069	5.26374	wt/fl_woCre
m1531	m1531_09	m1531_09_4	-2.86012	7.88182	wt/fl_woCre
m1531	m1531_09	m1531_09_5	0.584866	7.35717	wt/fl_woCre
m1531	m1531_09	m1531_09_6	4.06605	7.0791	wt/fl_woCre
m1531	m1531_09	m1531_09_7	8.03423	4.36322	wt/fl_woCre
m1531	m1531_09	m1531_09_8	8.49729	-1.19678	wt/fl_woCre
m1531	m1531_09	m1531_09_9	6.63143	-5.77184	wt/fl_woCre
m1531	m1531_09	m1531_09_10	-7.7403	-3.47172	wt/fl_woCre
m1531	m1531_09	m1531_09_11	-8.61258	1.17836	wt/fl_woCre
m1531	m1531_09	m1531_09_12	3.39445	-7.84035	wt/fl_woCre
m1531	m1531_09	m1531_09_13	0.337769	-5.12325	wt/fl_woCre
m1531	m1531_09	m1531_09_14	-2.08793	-3.84798	wt/fl_woCre
m1531	m1531_09	m1531_09_15	-2.92735	-1.04392	wt/fl_woCre
m1531	m1531_09	m1531_09_16	-0.171709	-2.11258	wt/fl_woCre
m1531	m1531_09	m1531_09_17	1.87597	-0.515055	wt/fl_woCre
m1531	m1531_09	m1531_09_18	3.2742	0.287216	wt/fl_woCre
m1531	m1531_09	m1531_09_19	0.982308	2.29111	wt/fl_woCre
m1531	m1531_09	m1531_09_20	-2.22735	1.10942	wt/fl_woCre
m1531	m1531_10	m1531_10_1	5.02909	5.75144	wt/fl_woCre
m1531	m1531_10	m1531_10_2	0.904785	6.26371	wt/fl_woCre
m1531	m1531_10	m1531_10_3	-2.54556	5.57446	wt/fl_woCre
m1531	m1531_10	m1531_10_4	5.96265	1.91653	wt/fl_woCre
m1531	m1531_10	m1531_10_5	1.28693	2.5995	wt/fl_woCre
m1531	m1531_10	m1531_10_6	-1.87958	3.30383	wt/fl_woCre
m1531	m1531_10	m1531_10_7	-7.41676	3.75134	wt/fl_woCre
m1531	m1531_10	m1531_10_8	-4.06629	0.831853	wt/fl_woCre
m1531	m1531_10	m1531_10_9	-1.18166	0.939945	wt/fl_woCre
m1531	m1531_10	m1531_10_10	-0.966908	-0.622571	wt/fl_woCre
m1531	m1531_10	m1531_10_11	1.63108	-1.44484	wt/fl_woCre
m1531	m1531_10	m1531_10_12	3.75554	0.0658414	wt/fl_woCre
m1531	m1531_10	m1531_10_13	4.86423	-2.30006	wt/fl_woCre
m1531	m1531_10	m1531_10_14	7.8776	-2.0743	wt/fl_woCre
m1531	m1531_10	m1531_10_15	2.82625	-5.356	wt/fl_woCre
m1531	m1531_10	m1531_10_16	-0.270815	-3.03264	wt/fl_woCre
m1531	m1531_10	m1531_10_17	-3.46551	-2.29974	wt/fl_woCre
m1531	m1531_10	m1531_10_18	-7.25069	-1.30936	wt/fl_woCre
m1531	m1531_10	m1531_10_19	-4.83368	-5.67804	wt/fl_woCre
m1531	m1531_10	m1531_10_20	-0.260698	-6.88088	wt/fl_woCre
m1544	m1544_01	m1544_01_1	-5.49656	6.32005	wt/fl_woCre
m1544	m1544_01	m1544_01_2	-6.4708	1.38678	wt/fl_woCre
m1544	m1544_01	m1544_01_3	-7.16845	-1.17668	wt/fl_woCre
m1544	m1544_01	m1544_01_4	-6.10968	-4.69721	wt/fl_woCre
m1544	m1544_01	m1544_01_5	-1.47742	-7.7692	wt/fl_woCre
m1544	m1544_01	m1544_01_6	-2.26147	-3.28054	wt/fl_woCre
m1544	m1544_01	m1544_01_7	-3.62636	0.583292	wt/fl_woCre
m1544	m1544_01	m1544_01_8	-1.03984	-0.430549	wt/fl_woCre
m1544	m1544_01	m1544_01_9	-2.25375	2.8507	wt/fl_woCre
m1544	m1544_01	m1544_01_10	-1.26986	7.81905	wt/fl_woCre
m1544	m1544_01	m1544_01_11	1.67194	2.83568	wt/fl_woCre
m1544	m1544_01	m1544_01_12	2.13623	0.639529	wt/fl_woCre
m1544	m1544_01	m1544_01_13	1.12059	-0.452169	wt/fl_woCre
m1544	m1544_01	m1544_01_14	0.441462	-3.38168	wt/fl_woCre
m1544	m1544_01	m1544_01_15	2.29343	-6.15353	wt/fl_woCre
m1544	m1544_01	m1544_01_16	3.64935	-3.45318	wt/fl_woCre
m1544	m1544_01	m1544_01_17	6.82801	0.081431	wt/fl_woCre
m1544	m1544_01	m1544_01_18	7.43233	4.27311	wt/fl_woCre
m1544	m1544_01	m1544_01_19	3.50714	7.94093	wt/fl_woCre
m1544	m1544_01	m1544_01_20	8.0937	-3.93583	wt/fl_woCre
m1544	m1544_03	m1544_03_1	-4.04216	6.36303	wt/fl_woCre
m1544	m1544_03	m1544_03_2	0.684702	5.8041	wt/fl_woCre
m1544	m1544_03	m1544_03_3	2.73209	6.42375	wt/fl_woCre
m1544	m1544_03	m1544_03_4	5.9472	3.96297	wt/fl_woCre
m1544	m1544_03	m1544_03_5	8.3194	1.11621	wt/fl_woCre
m1544	m1544_03	m1544_03_6	1.33102	2.12898	wt/fl_woCre
m1544	m1544_03	m1544_03_7	-0.218205	1.06523	wt/fl_woCre
m1544	m1544_03	m1544_03_8	-2.34042	2.6388	wt/fl_woCre
m1544	m1544_03	m1544_03_9	-4.06208	2.1228	wt/fl_woCre
m1544	m1544_03	m1544_03_10	-2.01992	-0.368545	wt/fl_woCre
m1544	m1544_03	m1544_03_11	0.782221	-1.85142	wt/fl_woCre
m1544	m1544_03	m1544_03_12	2.21527	-3.92302	wt/fl_woCre
m1544	m1544_03	m1544_03_13	5.53745	-6.47273	wt/fl_woCre
m1544	m1544_03	m1544_03_14	-0.379488	-7.1306	wt/fl_woCre
m1544	m1544_03	m1544_03_15	-6.58777	-5.7684	wt/fl_woCre
m1544	m1544_03	m1544_03_16	-8.32738	0.642744	wt/fl_woCre
m1544	m1544_03	m1544_03_17	-5.54753	-0.661148	wt/fl_woCre
m1544	m1544_03	m1544_03_18	-2.89065	-2.83809	wt/fl_woCre
m1544	m1544_03	m1544_03_19	3.06059	-0.162131	wt/fl_woCre
m1544	m1544_03	m1544_03_20	5.80569	-3.09255	wt/fl_woCre
m1544	m1544_04	m1544_04_1	-3.19721	7.62072	wt/fl_woCre
m1544	m1544_04	m1544_04_2	0.880125	6.17087	wt/fl_woCre
m1544	m1544_04	m1544_04_3	5.38746	4.10477	wt/fl_woCre
m1544	m1544_04	m1544_04_4	8.4603	1.27676	wt/fl_woCre
m1544	m1544_04	m1544_04_5	7.29336	-1.31495	wt/fl_woCre
m1544	m1544_04	m1544_04_6	4.48578	1.25786	wt/fl_woCre
m1544	m1544_04	m1544_04_7	2.75288	1.74508	wt/fl_woCre
m1544	m1544_04	m1544_04_8	0.560165	1.95859	wt/fl_woCre
m1544	m1544_04	m1544_04_9	-0.885979	2.34292	wt/fl_woCre
m1544	m1544_04	m1544_04_10	-3.9423	4.31871	wt/fl_woCre
m1544	m1544_04	m1544_04_11	-3.89635	0.839879	wt/fl_woCre
m1544	m1544_04	m1544_04_12	-7.71737	2.89292	wt/fl_woCre
m1544	m1544_04	m1544_04_13	-9.06692	-2.00336	wt/fl_woCre
m1544	m1544_04	m1544_04_14	-1.60158	-2.22661	wt/fl_woCre
m1544	m1544_04	m1544_04_15	0.470146	-1.30196	wt/fl_woCre
m1544	m1544_04	m1544_04_16	4.14447	-3.8276	wt/fl_woCre
m1544	m1544_04	m1544_04_17	0.905459	-4.1567	wt/fl_woCre
m1544	m1544_04	m1544_04_18	2.31677	-7.96012	wt/fl_woCre
m1544	m1544_04	m1544_04_19	-2.44365	-4.81966	wt/fl_woCre
m1544	m1544_04	m1544_04_20	-4.90556	-6.91811	wt/fl_woCre
m1544	m1544_06	m1544_06_1	-0.692142	6.63048	wt/fl_woCre
m1544	m1544_06	m1544_06_2	3.08872	4.36648	wt/fl_woCre
m1544	m1544_06	m1544_06_3	5.90309	4.13419	wt/fl_woCre
m1544	m1544_06	m1544_06_4	7.49737	-2.63735	wt/fl_woCre
m1544	m1544_06	m1544_06_5	5.21906	0.333728	wt/fl_woCre
m1544	m1544_06	m1544_06_6	2.53579	0.241407	wt/fl_woCre
m1544	m1544_06	m1544_06_7	1.43938	1.99401	wt/fl_woCre
m1544	m1544_06	m1544_06_8	0.093188	2.93838	wt/fl_woCre
m1544	m1544_06	m1544_06_9	-1.62223	2.9901	wt/fl_woCre
m1544	m1544_06	m1544_06_10	-2.0033	1.37413	wt/fl_woCre
m1544	m1544_06	m1544_06_11	-4.97581	4.82767	wt/fl_woCre
m1544	m1544_06	m1544_06_12	-7.96069	1.15838	wt/fl_woCre
m1544	m1544_06	m1544_06_13	-4.03348	-0.355354	wt/fl_woCre
m1544	m1544_06	m1544_06_14	-0.701838	-0.503244	wt/fl_woCre
m1544	m1544_06	m1544_06_15	2.75294	-2.28321	wt/fl_woCre
m1544	m1544_06	m1544_06_16	0.804728	-4.01055	wt/fl_woCre
m1544	m1544_06	m1544_06_17	-2.80384	-2.55833	wt/fl_woCre
m1544	m1544_06	m1544_06_18	-6.22212	-5.61416	wt/fl_woCre
m1544	m1544_06	m1544_06_19	-1.57423	-6.18027	wt/fl_woCre
m1544	m1544_06	m1544_06_29	3.25542	-6.84649	wt/fl_woCre
m1544	m1544_07	m1544_07_1	8.68861	1.39832	wt/fl_woCre
m1544	m1544_07	m1544_07_2	4.23314	5.35187	wt/fl_woCre
m1544	m1544_07	m1544_07_3	0.399046	6.19464	wt/fl_woCre
m1544	m1544_07	m1544_07_4	1.91543	3.16797	wt/fl_woCre
m1544	m1544_07	m1544_07_5	3.49161	0.319286	wt/fl_woCre
m1544	m1544_07	m1544_07_6	5.77789	-1.05332	wt/fl_woCre
m1544	m1544_07	m1544_07_7	3.1511	-2.05668	wt/fl_woCre
m1544	m1544_07	m1544_07_8	4.59632	-5.61678	wt/fl_woCre
m1544	m1544_07	m1544_07_9	-0.464654	-7.50933	wt/fl_woCre
m1544	m1544_07	m1544_07_10	0.248602	-3.13385	wt/fl_woCre
m1544	m1544_07	m1544_07_11	-1.33153	2.23883	wt/fl_woCre
m1544	m1544_07	m1544_07_12	0.750004	1.29257	wt/fl_woCre
m1544	m1544_07	m1544_07_13	-0.190946	-0.672354	wt/fl_woCre
m1544	m1544_07	m1544_07_14	-3.20684	3.40579	wt/fl_woCre
m1544	m1544_07	m1544_07_15	-2.97505	-0.474805	wt/fl_woCre
m1544	m1544_07	m1544_07_16	-2.17857	-2.75141	wt/fl_woCre
m1544	m1544_07	m1544_07_17	-5.1783	6.4785	wt/fl_woCre
m1544	m1544_07	m1544_07_18	-4.45878	-5.87371	wt/fl_woCre
m1544	m1544_07	m1544_07_19	-6.46794	-2.4973	wt/fl_woCre
m1544	m1544_07	m1544_07_20	-6.79913	1.79176	wt/fl_woCre
m1544	m1544_08	m1544_08_1	7.34346	0.789428	wt/fl_woCre
m1544	m1544_08	m1544_08_2	4.25647	-6.6139	wt/fl_woCre
m1544	m1544_08	m1544_08_3	4.63142	0.50699	wt/fl_woCre
m1544	m1544_08	m1544_08_4	0.496535	2.08576	wt/fl_woCre
m1544	m1544_08	m1544_08_5	-3.10344	2.33945	wt/fl_woCre
m1544	m1544_08	m1544_08_6	-1.60205	-0.281035	wt/fl_woCre
m1544	m1544_08	m1544_08_7	2.45369	-1.24531	wt/fl_woCre
m1544	m1544_08	m1544_08_8	2.78	-3.69117	wt/fl_woCre
m1544	m1544_08	m1544_08_9	-3.66519	-2.21162	wt/fl_woCre
m1544	m1544_08	m1544_08_10	8.58812	5.23761	wt/fl_woCre
m1544	m1544_08	m1544_08_11	1.98923	5.65557	wt/fl_woCre
m1544	m1544_08	m1544_08_12	2.72079	6.56842	wt/fl_woCre
m1544	m1544_08	m1544_08_13	-2.98498	6.98866	wt/fl_woCre
m1544	m1544_08	m1544_08_14	-7.54854	6.83214	wt/fl_woCre
m1544	m1544_08	m1544_08_15	-6.1604	1.62285	wt/fl_woCre
m1544	m1544_08	m1544_08_16	-8.04975	-1.71359	wt/fl_woCre
m1544	m1544_08	m1544_08_17	-6.2351	-4.20388	wt/fl_woCre
m1544	m1544_08	m1544_08_18	-5.85312	-7.21136	wt/fl_woCre
m1544	m1544_08	m1544_08_19	0.987545	-7.49134	wt/fl_woCre
m1544	m1544_08	m1544_08_20	8.95532	-3.96367	wt/fl_woCre
m1544	m1544_09	m1544_09_1	5.74127	-6.32594	wt/fl_woCre
m1544	m1544_09	m1544_09_2	0.80338	-7.11642	wt/fl_woCre
m1544	m1544_09	m1544_09_3	-3.69995	-7.047	wt/fl_woCre
m1544	m1544_09	m1544_09_4	-3.51683	-3.80875	wt/fl_woCre
m1544	m1544_09	m1544_09_5	-7.25452	-3.13742	wt/fl_woCre
m1544	m1544_09	m1544_09_6	-0.230606	-2.81827	wt/fl_woCre
m1544	m1544_09	m1544_09_7	2.37298	-2.51848	wt/fl_woCre
m1544	m1544_09	m1544_09_8	5.08926	-1.82619	wt/fl_woCre
m1544	m1544_09	m1544_09_9	7.94511	-0.825094	wt/fl_woCre
m1544	m1544_09	m1544_09_10	6.62138	3.34718	wt/fl_woCre
m1544	m1544_09	m1544_09_11	2.98308	2.76819	wt/fl_woCre
m1544	m1544_09	m1544_09_12	-0.130286	-0.507859	wt/fl_woCre
m1544	m1544_09	m1544_09_13	0.733538	1.41742	wt/fl_woCre
m1544	m1544_09	m1544_09_14	-1.89508	1.13967	wt/fl_woCre
m1544	m1544_09	m1544_09_15	-5.62262	0.573377	wt/fl_woCre
m1544	m1544_09	m1544_09_16	-7.17407	2.47015	wt/fl_woCre
m1544	m1544_09	m1544_09_17	-4.6949	4.69959	wt/fl_woCre
m1544	m1544_09	m1544_09_18	-1.76569	6.73264	wt/fl_woCre
m1544	m1544_09	m1544_09_19	0.114621	5.55499	wt/fl_woCre
m1544	m1544_09	m1544_09_20	3.57992	7.22821	wt/fl_woCre
m1544	m1544_10	m1544_10_1	-7.64229	-2.49755	wt/fl_woCre
m1544	m1544_10	m1544_10_2	5.026	5.52064	wt/fl_woCre
m1544	m1544_10	m1544_10_3	-0.0548866	-3.71271	wt/fl_woCre
m1544	m1544_10	m1544_10_4	-0.423772	-7.55892	wt/fl_woCre
m1544	m1544_10	m1544_10_5	2.88903	-4.09767	wt/fl_woCre
m1544	m1544_10	m1544_10_6	2.87031	-1.75261	wt/fl_woCre
m1544	m1544_10	m1544_10_7	3.37252	0.381003	wt/fl_woCre
m1544	m1544_10	m1544_10_8	5.1656	0.33242	wt/fl_woCre
m1544	m1544_10	m1544_10_9	6.05151	-4.02652	wt/fl_woCre
m1544	m1544_10	m1544_10_10	-6.37166	1.44311	wt/fl_woCre
m1544	m1544_10	m1544_10_11	-4.7711	5.29952	wt/fl_woCre
m1544	m1544_10	m1544_10_12	0.763603	7.50689	wt/fl_woCre
m1544	m1544_10	m1544_10_13	-2.35776	2.42687	wt/fl_woCre
m1544	m1544_10	m1544_10_14	-4.14472	-0.825518	wt/fl_woCre
m1544	m1544_10	m1544_10_15	-2.86781	-3.51175	wt/fl_woCre
m1544	m1544_10	m1544_10_16	-1.53556	-0.249173	wt/fl_woCre
m1544	m1544_10	m1544_10_17	0.0512703	2.03094	wt/fl_woCre
m1544	m1544_10	m1544_10_18	0.896798	1.33793	wt/fl_woCre
m1544	m1544_10	m1544_10_19	2.40658	3.44552	wt/fl_woCre
m1544	m1544_10	m1544_10_20	0.676344	-1.49241	wt/fl_woCre
m1544	m1544_11	m1544_11_1	6.42402	4.89662	wt/fl_woCre
m1544	m1544_11	m1544_11_2	-0.187868	6.5259	wt/fl_woCre
m1544	m1544_11	m1544_11_3	-5.36409	5.16695	wt/fl_woCre
m1544	m1544_11	m1544_11_4	-8.64671	-1.33477	wt/fl_woCre
m1544	m1544_11	m1544_11_5	-4.59407	-0.374636	wt/fl_woCre
m1544	m1544_11	m1544_11_6	-4.12248	1.25104	wt/fl_woCre
m1544	m1544_11	m1544_11_7	-2.63637	2.54972	wt/fl_woCre
m1544	m1544_11	m1544_11_8	0.516888	3.36496	wt/fl_woCre
m1544	m1544_11	m1544_11_9	2.09571	1.64164	wt/fl_woCre
m1544	m1544_11	m1544_11_10	-0.924102	0.117544	wt/fl_woCre
m1544	m1544_11	m1544_11_11	0.138008	-0.241899	wt/fl_woCre
m1544	m1544_11	m1544_11_12	3.3556	0.41574	wt/fl_woCre
m1544	m1544_11	m1544_11_13	5.28281	1.21462	wt/fl_woCre
m1544	m1544_11	m1544_11_14	-2.7783	-2.50917	wt/fl_woCre
m1544	m1544_11	m1544_11_15	-0.188562	-2.62412	wt/fl_woCre
m1544	m1544_11	m1544_11_16	2.7465	-1.76745	wt/fl_woCre
m1544	m1544_11	m1544_11_17	-3.87667	-5.65509	wt/fl_woCre
m1544	m1544_11	m1544_11_18	0.898671	-6.0715	wt/fl_woCre
m1544	m1544_11	m1544_11_19	3.90397	-4.05167	wt/fl_woCre
m1544	m1544_11	m1544_11_20	7.95702	-2.51442	wt/fl_woCre
m1544	m1544_12	m1544_12_1	-6.47977	-3.40112	wt/fl_woCre
m1544	m1544_12	m1544_12_2	-2.54388	-6.50341	wt/fl_woCre
m1544	m1544_12	m1544_12_3	3.23973	-6.39461	wt/fl_woCre
m1544	m1544_12	m1544_12_4	0.557806	-3.99852	wt/fl_woCre
m1544	m1544_12	m1544_12_5	-2.93767	-2.1621	wt/fl_woCre
m1544	m1544_12	m1544_12_6	-7.31817	0.489935	wt/fl_woCre
m1544	m1544_12	m1544_12_7	-0.895948	-1.92283	wt/fl_woCre
m1544	m1544_12	m1544_12_8	6.88338	-3.75114	wt/fl_woCre
m1544	m1544_12	m1544_12_9	1.9635	-1.83981	wt/fl_woCre
m1544	m1544_12	m1544_12_10	-0.269739	-0.483129	wt/fl_woCre
m1544	m1544_12	m1544_12_11	-3.0026	1.4594	wt/fl_woCre
m1544	m1544_12	m1544_12_12	-5.07761	2.93018	wt/fl_woCre
m1544	m1544_12	m1544_12_13	-3.42479	5.31535	wt/fl_woCre
m1544	m1544_12	m1544_12_14	-0.823833	2.33852	wt/fl_woCre
m1544	m1544_12	m1544_12_15	1.65059	1.62624	wt/fl_woCre
m1544	m1544_12	m1544_12_16	2.88385	-0.209018	wt/fl_woCre
m1544	m1544_12	m1544_12_17	7.0671	0.647737	wt/fl_woCre
m1544	m1544_12	m1544_12_18	4.67979	4.11032	wt/fl_woCre
m1544	m1544_12	m1544_12_19	1.90416	4.11418	wt/fl_woCre
m1544	m1544_12	m1544_12_20	1.94411	7.6338	wt/fl_woCre
m1544	m1544_13	m1544_13_1	7.79907	-1.69691	wt/fl_woCre
m1544	m1544_13	m1544_13_2	4.78281	-3.88386	wt/fl_woCre
m1544	m1544_13	m1544_13_3	2.85021	-7.13611	wt/fl_woCre
m1544	m1544_13	m1544_13_4	7.1436	2.37982	wt/fl_woCre
m1544	m1544_13	m1544_13_5	2.33827	-2.57002	wt/fl_woCre
m1544	m1544_13	m1544_13_6	-2.61982	-6.63697	wt/fl_woCre
m1544	m1544_13	m1544_13_7	-1.93524	-2.36974	wt/fl_woCre
m1544	m1544_13	m1544_13_8	2.08016	-0.557248	wt/fl_woCre
m1544	m1544_13	m1544_13_9	2.46931	0.652544	wt/fl_woCre
m1544	m1544_13	m1544_13_10	2.42753	3.25109	wt/fl_woCre
m1544	m1544_13	m1544_13_11	4.7323	6.15479	wt/fl_woCre
m1544	m1544_13	m1544_13_12	-1.15382	3.73465	wt/fl_woCre
m1544	m1544_13	m1544_13_13	-1.22719	-0.239654	wt/fl_woCre
m1544	m1544_13	m1544_13_14	-0.821496	1.10086	wt/fl_woCre
m1544	m1544_13	m1544_13_15	-4.02119	1.61837	wt/fl_woCre
m1544	m1544_13	m1544_13_16	-6.09824	-3.67522	wt/fl_woCre
m1544	m1544_13	m1544_13_17	-8.85409	0.488525	wt/fl_woCre
m1544	m1544_13	m1544_13_18	-5.61639	5.74119	wt/fl_woCre
m1544	m1544_13	m1544_13_19	-3.85674	-2.56746	wt/fl_woCre
m1544	m1544_13	m1544_13_20	-0.419055	6.21134	wt/fl_woCre
m1544	m1544_14	m1544_14_1	-7.8439	3.10078	wt/fl_woCre
m1544	m1544_14	m1544_14_2	-6.80976	-3.15334	wt/fl_woCre
m1544	m1544_14	m1544_14_3	-2.15781	4.71948	wt/fl_woCre
m1544	m1544_14	m1544_14_4	-3.9113	2.08551	wt/fl_woCre
m1544	m1544_14	m1544_14_5	-2.81305	0.942068	wt/fl_woCre
m1544	m1544_14	m1544_14_6	-3.09958	-2.22858	wt/fl_woCre
m1544	m1544_14	m1544_14_7	-1.86211	-2.61571	wt/fl_woCre
m1544	m1544_14	m1544_14_8	-1.0346	-1.61415	wt/fl_woCre
m1544	m1544_14	m1544_14_9	0.0552314	-2.35891	wt/fl_woCre
m1544	m1544_14	m1544_14_10	0.327341	2.98214	wt/fl_woCre
m1544	m1544_14	m1544_14_11	-0.123681	0.65692	wt/fl_woCre
m1544	m1544_14	m1544_14_12	1.344	0.958733	wt/fl_woCre
m1544	m1544_14	m1544_14_13	2.09334	3.57009	wt/fl_woCre
m1544	m1544_14	m1544_14_14	-0.791975	-7.32928	wt/fl_woCre
m1544	m1544_14	m1544_14_15	2.08963	-1.27095	wt/fl_woCre
m1544	m1544_14	m1544_14_16	3.6252	-1.37984	wt/fl_woCre
m1544	m1544_14	m1544_14_17	4.26375	1.2889	wt/fl_woCre
m1544	m1544_14	m1544_14_18	2.84691	5.84152	wt/fl_woCre
m1544	m1544_14	m1544_14_19	8.42776	1.02871	wt/fl_woCre
m1544	m1544_14	m1544_14_20	5.37461	-5.22411	wt/fl_woCre
