# Supplementary material for: Kif11-haploinsufficient oocytes reveal spatially differential requirements for chromosome biorientation
Source: EMBO Rep. 2025 Aug 20;26(18):4419–35. doi: 10.1038/s44319-025-00539-w (PMC12457643; doi:10.1038/s44319-025-00539-w)
Supplement: Supplementary file 7 — Source data Fig. 4 [file 44319_2025_539_MOESM7_ESM.zip › Fig4F.xlsx]

## Sheet: Fig4F
mouse	oocyte	KT.pair.id	attachment	genotype	distance_from_axis_center_bin
250417_woCre-0	250417_woCre-0-2	250417_woCre-0-2_1	merotelic	wt/fl_woCre	outer
250417_woCre-0	250417_woCre-0-2	250417_woCre-0-2_2	monopolar	wt/fl_woCre	inner
250417_woCre-0	250417_woCre-0-2	250417_woCre-0-2_3	no_attachment	wt/fl_woCre	inner
250417_woCre-0	250417_woCre-0-2	250417_woCre-0-2_4	no_attachment	wt/fl_woCre	outer
250417_woCre-0	250417_woCre-0-2	250417_woCre-0-2_5	no_attachment	wt/fl_woCre	outer
250417_woCre-0	250417_woCre-0-2	250417_woCre-0-2_6	no_attachment	wt/fl_woCre	outer
250417_woCre-0	250417_woCre-0-2	250417_woCre-0-2_7	monopolar	wt/fl_woCre	outer
250417_woCre-0	250417_woCre-0-2	250417_woCre-0-2_8	no_attachment	wt/fl_woCre	outer
250417_woCre-0	250417_woCre-0-2	250417_woCre-0-2_9	no_attachment	wt/fl_woCre	inner
250417_woCre-0	250417_woCre-0-2	250417_woCre-0-2_10	no_attachment	wt/fl_woCre	inner
250417_woCre-0	250417_woCre-0-2	250417_woCre-0-2_11	monopolar	wt/fl_woCre	outer
250417_woCre-0	250417_woCre-0-2	250417_woCre-0-2_12	monopolar	wt/fl_woCre	inner
250417_woCre-0	250417_woCre-0-2	250417_woCre-0-2_13	no_attachment	wt/fl_woCre	outer
250417_woCre-0	250417_woCre-0-2	250417_woCre-0-2_14	no_attachment	wt/fl_woCre	inner
250417_woCre-0	250417_woCre-0-2	250417_woCre-0-2_15	no_attachment	wt/fl_woCre	inner
250417_woCre-0	250417_woCre-0-2	250417_woCre-0-2_16	no_attachment	wt/fl_woCre	outer
250417_woCre-0	250417_woCre-0-2	250417_woCre-0-2_17	monopolar	wt/fl_woCre	outer
250417_woCre-0	250417_woCre-0-2	250417_woCre-0-2_18	no_attachment	wt/fl_woCre	inner
250417_woCre-0	250417_woCre-0-2	250417_woCre-0-2_19	no_attachment	wt/fl_woCre	outer
250417_woCre-0	250417_woCre-0-2	250417_woCre-0-2_20	monopolar	wt/fl_woCre	outer
250417_woCre-0	250417_woCre-0-3	250417_woCre-0-3_1	merotelic	wt/fl_woCre	outer
250417_woCre-0	250417_woCre-0-3	250417_woCre-0-3_2	merotelic	wt/fl_woCre	outer
250417_woCre-0	250417_woCre-0-3	250417_woCre-0-3_3	bipolar	wt/fl_woCre	outer
250417_woCre-0	250417_woCre-0-3	250417_woCre-0-3_4	monopolar	wt/fl_woCre	outer
250417_woCre-0	250417_woCre-0-3	250417_woCre-0-3_5	no_attachment	wt/fl_woCre	outer
250417_woCre-0	250417_woCre-0-3	250417_woCre-0-3_6	bipolar	wt/fl_woCre	outer
250417_woCre-0	250417_woCre-0-3	250417_woCre-0-3_7	merotelic	wt/fl_woCre	outer
250417_woCre-0	250417_woCre-0-3	250417_woCre-0-3_8	monopolar	wt/fl_woCre	outer
250417_woCre-0	250417_woCre-0-3	250417_woCre-0-3_9	bipolar	wt/fl_woCre	outer
250417_woCre-0	250417_woCre-0-3	250417_woCre-0-3_10	monopolar	wt/fl_woCre	inner
250417_woCre-0	250417_woCre-0-3	250417_woCre-0-3_11	monopolar	wt/fl_woCre	inner
250417_woCre-0	250417_woCre-0-3	250417_woCre-0-3_12	monopolar	wt/fl_woCre	inner
250417_woCre-0	250417_woCre-0-3	250417_woCre-0-3_13	no_attachment	wt/fl_woCre	inner
250417_woCre-0	250417_woCre-0-3	250417_woCre-0-3_14	merotelic	wt/fl_woCre	inner
250417_woCre-0	250417_woCre-0-3	250417_woCre-0-3_15	no_attachment	wt/fl_woCre	inner
250417_woCre-0	250417_woCre-0-3	250417_woCre-0-3_16	monopolar	wt/fl_woCre	inner
250417_woCre-0	250417_woCre-0-3	250417_woCre-0-3_17	monopolar	wt/fl_woCre	inner
250417_woCre-0	250417_woCre-0-3	250417_woCre-0-3_18	monopolar	wt/fl_woCre	outer
250417_woCre-0	250417_woCre-0-3	250417_woCre-0-3_19	monopolar	wt/fl_woCre	inner
250417_woCre-0	250417_woCre-0-3	250417_woCre-0-3_20	merotelic	wt/fl_woCre	outer
250502_wCre-1	250502_wCre-1-1	250502_wCre-1-1_1	no_attachment	wt/fl_wCre	outer
250502_wCre-1	250502_wCre-1-1	250502_wCre-1-1_2	merotelic	wt/fl_wCre	outer
250502_wCre-1	250502_wCre-1-1	250502_wCre-1-1_3	merotelic	wt/fl_wCre	outer
250502_wCre-1	250502_wCre-1-1	250502_wCre-1-1_4	monopolar	wt/fl_wCre	outer
250502_wCre-1	250502_wCre-1-1	250502_wCre-1-1_5	monopolar	wt/fl_wCre	outer
250502_wCre-1	250502_wCre-1-1	250502_wCre-1-1_6	monopolar	wt/fl_wCre	outer
250502_wCre-1	250502_wCre-1-1	250502_wCre-1-1_7	no_attachment	wt/fl_wCre	outer
250502_wCre-1	250502_wCre-1-1	250502_wCre-1-1_8	monopolar	wt/fl_wCre	outer
250502_wCre-1	250502_wCre-1-1	250502_wCre-1-1_9	merotelic	wt/fl_wCre	outer
250502_wCre-1	250502_wCre-1-1	250502_wCre-1-1_10	merotelic	wt/fl_wCre	outer
250502_wCre-1	250502_wCre-1-1	250502_wCre-1-1_11	merotelic	wt/fl_wCre	outer
250502_wCre-1	250502_wCre-1-1	250502_wCre-1-1_12	merotelic	wt/fl_wCre	outer
250502_wCre-1	250502_wCre-1-1	250502_wCre-1-1_13	merotelic	wt/fl_wCre	outer
250502_wCre-1	250502_wCre-1-1	250502_wCre-1-1_14	merotelic	wt/fl_wCre	outer
250502_wCre-1	250502_wCre-1-1	250502_wCre-1-1_15	bipolar	wt/fl_wCre	outer
250502_wCre-1	250502_wCre-1-1	250502_wCre-1-1_16	no_attachment	wt/fl_wCre	outer
250502_wCre-1	250502_wCre-1-1	250502_wCre-1-1_17	no_attachment	wt/fl_wCre	outer
250502_wCre-1	250502_wCre-1-1	250502_wCre-1-1_18	no_attachment	wt/fl_wCre	inner
250502_wCre-1	250502_wCre-1-1	250502_wCre-1-1_19	no_attachment	wt/fl_wCre	inner
250502_wCre-1	250502_wCre-1-1	250502_wCre-1-1_20	no_attachment	wt/fl_wCre	inner
250502_wCre-1	250502_wCre-1-3	250502_wCre-1-3_1	monopolar	wt/fl_wCre	outer
250502_wCre-1	250502_wCre-1-3	250502_wCre-1-3_2	monopolar	wt/fl_wCre	outer
250502_wCre-1	250502_wCre-1-3	250502_wCre-1-3_3	no_attachment	wt/fl_wCre	outer
250502_wCre-1	250502_wCre-1-3	250502_wCre-1-3_4	monopolar	wt/fl_wCre	outer
250502_wCre-1	250502_wCre-1-3	250502_wCre-1-3_5	monopolar	wt/fl_wCre	outer
250502_wCre-1	250502_wCre-1-3	250502_wCre-1-3_6	monopolar	wt/fl_wCre	outer
250502_wCre-1	250502_wCre-1-3	250502_wCre-1-3_7	merotelic	wt/fl_wCre	outer
250502_wCre-1	250502_wCre-1-3	250502_wCre-1-3_8	merotelic	wt/fl_wCre	outer
250502_wCre-1	250502_wCre-1-3	250502_wCre-1-3_9	bipolar	wt/fl_wCre	outer
250502_wCre-1	250502_wCre-1-3	250502_wCre-1-3_10	merotelic	wt/fl_wCre	outer
250502_wCre-1	250502_wCre-1-3	250502_wCre-1-3_11	no_attachment	wt/fl_wCre	outer
250502_wCre-1	250502_wCre-1-3	250502_wCre-1-3_12	merotelic	wt/fl_wCre	outer
250502_wCre-1	250502_wCre-1-3	250502_wCre-1-3_13	merotelic	wt/fl_wCre	outer
250502_wCre-1	250502_wCre-1-3	250502_wCre-1-3_14	merotelic	wt/fl_wCre	outer
250502_wCre-1	250502_wCre-1-3	250502_wCre-1-3_15	monopolar	wt/fl_wCre	outer
250502_wCre-1	250502_wCre-1-3	250502_wCre-1-3_16	merotelic	wt/fl_wCre	outer
250502_wCre-1	250502_wCre-1-3	250502_wCre-1-3_17	no_attachment	wt/fl_wCre	outer
250502_wCre-1	250502_wCre-1-3	250502_wCre-1-3_18	monopolar	wt/fl_wCre	outer
250502_wCre-1	250502_wCre-1-3	250502_wCre-1-3_19	no_attachment	wt/fl_wCre	inner
250502_wCre-1	250502_wCre-1-3	250502_wCre-1-3_20	no_attachment	wt/fl_wCre	inner
250502_wCre-2	250502_wCre-2-1	250502_wCre-2-1_1	merotelic	wt/fl_wCre	outer
250502_wCre-2	250502_wCre-2-1	250502_wCre-2-1_2	monopolar	wt/fl_wCre	outer
250502_wCre-2	250502_wCre-2-1	250502_wCre-2-1_3	merotelic	wt/fl_wCre	outer
250502_wCre-2	250502_wCre-2-1	250502_wCre-2-1_4	merotelic	wt/fl_wCre	outer
250502_wCre-2	250502_wCre-2-1	250502_wCre-2-1_5	monopolar	wt/fl_wCre	outer
250502_wCre-2	250502_wCre-2-1	250502_wCre-2-1_6	monopolar	wt/fl_wCre	outer
250502_wCre-2	250502_wCre-2-1	250502_wCre-2-1_7	monopolar	wt/fl_wCre	outer
250502_wCre-2	250502_wCre-2-1	250502_wCre-2-1_8	no_attachment	wt/fl_wCre	outer
250502_wCre-2	250502_wCre-2-1	250502_wCre-2-1_9	no_attachment	wt/fl_wCre	inner
250502_wCre-2	250502_wCre-2-1	250502_wCre-2-1_10	merotelic	wt/fl_wCre	outer
250502_wCre-2	250502_wCre-2-1	250502_wCre-2-1_11	no_attachment	wt/fl_wCre	outer
250502_wCre-2	250502_wCre-2-1	250502_wCre-2-1_12	merotelic	wt/fl_wCre	outer
250502_wCre-2	250502_wCre-2-1	250502_wCre-2-1_13	merotelic	wt/fl_wCre	outer
250502_wCre-2	250502_wCre-2-1	250502_wCre-2-1_14	unclassified	wt/fl_wCre	outer
250502_wCre-2	250502_wCre-2-1	250502_wCre-2-1_15	no_attachment	wt/fl_wCre	inner
250502_wCre-2	250502_wCre-2-1	250502_wCre-2-1_16	no_attachment	wt/fl_wCre	inner
250502_wCre-2	250502_wCre-2-1	250502_wCre-2-1_17	no_attachment	wt/fl_wCre	inner
250502_wCre-2	250502_wCre-2-1	250502_wCre-2-1_18	no_attachment	wt/fl_wCre	inner
250502_wCre-2	250502_wCre-2-1	250502_wCre-2-1_19	monopolar	wt/fl_wCre	inner
250502_wCre-2	250502_wCre-2-1	250502_wCre-2-1_20	merotelic	wt/fl_wCre	inner
250502_wCre-2	250502_wCre-2-2	250502_wCre-2-2_1	merotelic	wt/fl_wCre	outer
250502_wCre-2	250502_wCre-2-2	250502_wCre-2-2_2	bipolar	wt/fl_wCre	outer
250502_wCre-2	250502_wCre-2-2	250502_wCre-2-2_3	merotelic	wt/fl_wCre	outer
250502_wCre-2	250502_wCre-2-2	250502_wCre-2-2_4	merotelic	wt/fl_wCre	outer
250502_wCre-2	250502_wCre-2-2	250502_wCre-2-2_5	merotelic	wt/fl_wCre	outer
250502_wCre-2	250502_wCre-2-2	250502_wCre-2-2_6	merotelic	wt/fl_wCre	outer
250502_wCre-2	250502_wCre-2-2	250502_wCre-2-2_7	merotelic	wt/fl_wCre	outer
250502_wCre-2	250502_wCre-2-2	250502_wCre-2-2_8	merotelic	wt/fl_wCre	outer
250502_wCre-2	250502_wCre-2-2	250502_wCre-2-2_9	no_attachment	wt/fl_wCre	outer
250502_wCre-2	250502_wCre-2-2	250502_wCre-2-2_10	bipolar	wt/fl_wCre	outer
250502_wCre-2	250502_wCre-2-2	250502_wCre-2-2_11	merotelic	wt/fl_wCre	outer
250502_wCre-2	250502_wCre-2-2	250502_wCre-2-2_12	no_attachment	wt/fl_wCre	outer
250502_wCre-2	250502_wCre-2-2	250502_wCre-2-2_13	no_attachment	wt/fl_wCre	outer
250502_wCre-2	250502_wCre-2-2	250502_wCre-2-2_14	no_attachment	wt/fl_wCre	outer
250502_wCre-2	250502_wCre-2-2	250502_wCre-2-2_15	monopolar	wt/fl_wCre	inner
250502_wCre-2	250502_wCre-2-2	250502_wCre-2-2_16	merotelic	wt/fl_wCre	outer
250502_wCre-2	250502_wCre-2-2	250502_wCre-2-2_17	monopolar	wt/fl_wCre	outer
250502_wCre-2	250502_wCre-2-2	250502_wCre-2-2_18	merotelic	wt/fl_wCre	inner
250502_wCre-2	250502_wCre-2-2	250502_wCre-2-2_19	merotelic	wt/fl_wCre	inner
250502_wCre-2	250502_wCre-2-2	250502_wCre-2-2_20	merotelic	wt/fl_wCre	inner
250502_wCre-2	250502_wCre-2-3	250502_wCre-2-3_1	merotelic	wt/fl_wCre	outer
250502_wCre-2	250502_wCre-2-3	250502_wCre-2-3_2	bipolar	wt/fl_wCre	outer
250502_wCre-2	250502_wCre-2-3	250502_wCre-2-3_3	merotelic	wt/fl_wCre	outer
250502_wCre-2	250502_wCre-2-3	250502_wCre-2-3_4	merotelic	wt/fl_wCre	outer
250502_wCre-2	250502_wCre-2-3	250502_wCre-2-3_5	monopolar	wt/fl_wCre	outer
250502_wCre-2	250502_wCre-2-3	250502_wCre-2-3_6	monopolar	wt/fl_wCre	outer
250502_wCre-2	250502_wCre-2-3	250502_wCre-2-3_7	monopolar	wt/fl_wCre	outer
250502_wCre-2	250502_wCre-2-3	250502_wCre-2-3_8	no_attachment	wt/fl_wCre	outer
250502_wCre-2	250502_wCre-2-3	250502_wCre-2-3_9	merotelic	wt/fl_wCre	outer
250502_wCre-2	250502_wCre-2-3	250502_wCre-2-3_10	monopolar	wt/fl_wCre	outer
250502_wCre-2	250502_wCre-2-3	250502_wCre-2-3_11	merotelic	wt/fl_wCre	outer
250502_wCre-2	250502_wCre-2-3	250502_wCre-2-3_12	merotelic	wt/fl_wCre	outer
250502_wCre-2	250502_wCre-2-3	250502_wCre-2-3_13	no_attachment	wt/fl_wCre	outer
250502_wCre-2	250502_wCre-2-3	250502_wCre-2-3_14	no_attachment	wt/fl_wCre	outer
250502_wCre-2	250502_wCre-2-3	250502_wCre-2-3_15	no_attachment	wt/fl_wCre	outer
250502_wCre-2	250502_wCre-2-3	250502_wCre-2-3_16	no_attachment	wt/fl_wCre	outer
250502_wCre-2	250502_wCre-2-3	250502_wCre-2-3_17	no_attachment	wt/fl_wCre	outer
250502_wCre-2	250502_wCre-2-3	250502_wCre-2-3_18	bipolar	wt/fl_wCre	outer
250502_wCre-2	250502_wCre-2-3	250502_wCre-2-3_19	merotelic	wt/fl_wCre	inner
250502_wCre-2	250502_wCre-2-3	250502_wCre-2-3_20	no_attachment	wt/fl_wCre	inner
250502_wCre-2	250502_wCre-2-4	250502_wCre-2-4_1	merotelic	wt/fl_wCre	outer
250502_wCre-2	250502_wCre-2-4	250502_wCre-2-4_2	monopolar	wt/fl_wCre	outer
250502_wCre-2	250502_wCre-2-4	250502_wCre-2-4_3	merotelic	wt/fl_wCre	outer
250502_wCre-2	250502_wCre-2-4	250502_wCre-2-4_4	merotelic	wt/fl_wCre	outer
250502_wCre-2	250502_wCre-2-4	250502_wCre-2-4_5	monopolar	wt/fl_wCre	outer
250502_wCre-2	250502_wCre-2-4	250502_wCre-2-4_6	merotelic	wt/fl_wCre	outer
250502_wCre-2	250502_wCre-2-4	250502_wCre-2-4_7	merotelic	wt/fl_wCre	outer
250502_wCre-2	250502_wCre-2-4	250502_wCre-2-4_8	merotelic	wt/fl_wCre	outer
250502_wCre-2	250502_wCre-2-4	250502_wCre-2-4_9	merotelic	wt/fl_wCre	outer
250502_wCre-2	250502_wCre-2-4	250502_wCre-2-4_10	monopolar	wt/fl_wCre	outer
250502_wCre-2	250502_wCre-2-4	250502_wCre-2-4_11	merotelic	wt/fl_wCre	outer
250502_wCre-2	250502_wCre-2-4	250502_wCre-2-4_12	merotelic	wt/fl_wCre	outer
250502_wCre-2	250502_wCre-2-4	250502_wCre-2-4_13	no_attachment	wt/fl_wCre	outer
250502_wCre-2	250502_wCre-2-4	250502_wCre-2-4_14	merotelic	wt/fl_wCre	outer
250502_wCre-2	250502_wCre-2-4	250502_wCre-2-4_15	no_attachment	wt/fl_wCre	outer
250502_wCre-2	250502_wCre-2-4	250502_wCre-2-4_16	merotelic	wt/fl_wCre	outer
250502_wCre-2	250502_wCre-2-4	250502_wCre-2-4_17	no_attachment	wt/fl_wCre	inner
250502_wCre-2	250502_wCre-2-4	250502_wCre-2-4_18	merotelic	wt/fl_wCre	inner
250502_wCre-2	250502_wCre-2-4	250502_wCre-2-4_19	no_attachment	wt/fl_wCre	inner
250502_wCre-2	250502_wCre-2-4	250502_wCre-2-4_20	monopolar	wt/fl_wCre	inner
250502_wCre-2	250502_wCre-2-5	250502_wCre-2-5_1	merotelic	wt/fl_wCre	outer
250502_wCre-2	250502_wCre-2-5	250502_wCre-2-5_2	no_attachment	wt/fl_wCre	outer
250502_wCre-2	250502_wCre-2-5	250502_wCre-2-5_3	monopolar	wt/fl_wCre	outer
250502_wCre-2	250502_wCre-2-5	250502_wCre-2-5_4	no_attachment	wt/fl_wCre	outer
250502_wCre-2	250502_wCre-2-5	250502_wCre-2-5_5	merotelic	wt/fl_wCre	outer
250502_wCre-2	250502_wCre-2-5	250502_wCre-2-5_6	no_attachment	wt/fl_wCre	outer
250502_wCre-2	250502_wCre-2-5	250502_wCre-2-5_7	bipolar	wt/fl_wCre	outer
250502_wCre-2	250502_wCre-2-5	250502_wCre-2-5_8	bipolar	wt/fl_wCre	outer
250502_wCre-2	250502_wCre-2-5	250502_wCre-2-5_9	merotelic	wt/fl_wCre	outer
250502_wCre-2	250502_wCre-2-5	250502_wCre-2-5_10	no_attachment	wt/fl_wCre	outer
250502_wCre-2	250502_wCre-2-5	250502_wCre-2-5_11	no_attachment	wt/fl_wCre	outer
250502_wCre-2	250502_wCre-2-5	250502_wCre-2-5_12	monopolar	wt/fl_wCre	outer
250502_wCre-2	250502_wCre-2-5	250502_wCre-2-5_13	merotelic	wt/fl_wCre	outer
250502_wCre-2	250502_wCre-2-5	250502_wCre-2-5_14	no_attachment	wt/fl_wCre	outer
250502_wCre-2	250502_wCre-2-5	250502_wCre-2-5_15	no_attachment	wt/fl_wCre	outer
250502_wCre-2	250502_wCre-2-5	250502_wCre-2-5_16	no_attachment	wt/fl_wCre	outer
250502_wCre-2	250502_wCre-2-5	250502_wCre-2-5_17	merotelic	wt/fl_wCre	outer
250502_wCre-2	250502_wCre-2-5	250502_wCre-2-5_18	merotelic	wt/fl_wCre	outer
250502_wCre-2	250502_wCre-2-5	250502_wCre-2-5_19	no_attachment	wt/fl_wCre	inner
250502_wCre-2	250502_wCre-2-5	250502_wCre-2-5_20	merotelic	wt/fl_wCre	outer
250502_wCre-3	250502_wCre-3-2	250502_wCre-3-2_1	bipolar	wt/fl_wCre	outer
250502_wCre-3	250502_wCre-3-2	250502_wCre-3-2_2	monopolar	wt/fl_wCre	outer
250502_wCre-3	250502_wCre-3-2	250502_wCre-3-2_3	merotelic	wt/fl_wCre	outer
250502_wCre-3	250502_wCre-3-2	250502_wCre-3-2_4	merotelic	wt/fl_wCre	outer
250502_wCre-3	250502_wCre-3-2	250502_wCre-3-2_5	merotelic	wt/fl_wCre	outer
250502_wCre-3	250502_wCre-3-2	250502_wCre-3-2_6	merotelic	wt/fl_wCre	outer
250502_wCre-3	250502_wCre-3-2	250502_wCre-3-2_7	merotelic	wt/fl_wCre	outer
250502_wCre-3	250502_wCre-3-2	250502_wCre-3-2_8	no_attachment	wt/fl_wCre	outer
250502_wCre-3	250502_wCre-3-2	250502_wCre-3-2_9	bipolar	wt/fl_wCre	outer
250502_wCre-3	250502_wCre-3-2	250502_wCre-3-2_10	monopolar	wt/fl_wCre	outer
250502_wCre-3	250502_wCre-3-2	250502_wCre-3-2_11	merotelic	wt/fl_wCre	outer
250502_wCre-3	250502_wCre-3-2	250502_wCre-3-2_12	merotelic	wt/fl_wCre	outer
250502_wCre-3	250502_wCre-3-2	250502_wCre-3-2_13	bipolar	wt/fl_wCre	outer
250502_wCre-3	250502_wCre-3-2	250502_wCre-3-2_14	merotelic	wt/fl_wCre	outer
250502_wCre-3	250502_wCre-3-2	250502_wCre-3-2_15	merotelic	wt/fl_wCre	outer
250502_wCre-3	250502_wCre-3-2	250502_wCre-3-2_16	merotelic	wt/fl_wCre	outer
250502_wCre-3	250502_wCre-3-2	250502_wCre-3-2_17	merotelic	wt/fl_wCre	inner
250502_wCre-3	250502_wCre-3-2	250502_wCre-3-2_18	monopolar	wt/fl_wCre	inner
250502_wCre-3	250502_wCre-3-2	250502_wCre-3-2_19	no_attachment	wt/fl_wCre	inner
250502_wCre-3	250502_wCre-3-2	250502_wCre-3-2_20	no_attachment	wt/fl_wCre	inner
250502_wCre-3	250502_wCre-3-3	250502_wCre-3-3_1	monopolar	wt/fl_wCre	outer
250502_wCre-3	250502_wCre-3-3	250502_wCre-3-3_2	bipolar	wt/fl_wCre	outer
250502_wCre-3	250502_wCre-3-3	250502_wCre-3-3_3	no_attachment	wt/fl_wCre	outer
250502_wCre-3	250502_wCre-3-3	250502_wCre-3-3_4	monopolar	wt/fl_wCre	outer
250502_wCre-3	250502_wCre-3-3	250502_wCre-3-3_5	merotelic	wt/fl_wCre	outer
250502_wCre-3	250502_wCre-3-3	250502_wCre-3-3_6	bipolar	wt/fl_wCre	outer
250502_wCre-3	250502_wCre-3-3	250502_wCre-3-3_7	monopolar	wt/fl_wCre	outer
250502_wCre-3	250502_wCre-3-3	250502_wCre-3-3_8	monopolar	wt/fl_wCre	outer
250502_wCre-3	250502_wCre-3-3	250502_wCre-3-3_9	no_attachment	wt/fl_wCre	outer
250502_wCre-3	250502_wCre-3-3	250502_wCre-3-3_10	merotelic	wt/fl_wCre	outer
250502_wCre-3	250502_wCre-3-3	250502_wCre-3-3_11	merotelic	wt/fl_wCre	outer
250502_wCre-3	250502_wCre-3-3	250502_wCre-3-3_12	merotelic	wt/fl_wCre	outer
250502_wCre-3	250502_wCre-3-3	250502_wCre-3-3_13	merotelic	wt/fl_wCre	outer
250502_wCre-3	250502_wCre-3-3	250502_wCre-3-3_14	merotelic	wt/fl_wCre	outer
250502_wCre-3	250502_wCre-3-3	250502_wCre-3-3_15	merotelic	wt/fl_wCre	outer
250502_wCre-3	250502_wCre-3-3	250502_wCre-3-3_16	merotelic	wt/fl_wCre	outer
250502_wCre-3	250502_wCre-3-3	250502_wCre-3-3_17	merotelic	wt/fl_wCre	inner
250502_wCre-3	250502_wCre-3-3	250502_wCre-3-3_18	no_attachment	wt/fl_wCre	inner
250502_wCre-3	250502_wCre-3-3	250502_wCre-3-3_19	merotelic	wt/fl_wCre	inner
250502_wCre-3	250502_wCre-3-3	250502_wCre-3-3_20	monopolar	wt/fl_wCre	inner
250502_wCre-3	250502_wCre-3-5	250502_wCre-3-5_1	merotelic	wt/fl_wCre	outer
250502_wCre-3	250502_wCre-3-5	250502_wCre-3-5_2	monopolar	wt/fl_wCre	outer
250502_wCre-3	250502_wCre-3-5	250502_wCre-3-5_3	no_attachment	wt/fl_wCre	outer
250502_wCre-3	250502_wCre-3-5	250502_wCre-3-5_4	monopolar	wt/fl_wCre	outer
250502_wCre-3	250502_wCre-3-5	250502_wCre-3-5_5	merotelic	wt/fl_wCre	outer
250502_wCre-3	250502_wCre-3-5	250502_wCre-3-5_6	no_attachment	wt/fl_wCre	outer
250502_wCre-3	250502_wCre-3-5	250502_wCre-3-5_7	merotelic	wt/fl_wCre	outer
250502_wCre-3	250502_wCre-3-5	250502_wCre-3-5_8	monopolar	wt/fl_wCre	outer
250502_wCre-3	250502_wCre-3-5	250502_wCre-3-5_9	no_attachment	wt/fl_wCre	outer
250502_wCre-3	250502_wCre-3-5	250502_wCre-3-5_10	no_attachment	wt/fl_wCre	inner
250502_wCre-3	250502_wCre-3-5	250502_wCre-3-5_11	monopolar	wt/fl_wCre	inner
250502_wCre-3	250502_wCre-3-5	250502_wCre-3-5_12	bipolar	wt/fl_wCre	inner
250502_wCre-3	250502_wCre-3-5	250502_wCre-3-5_13	bipolar	wt/fl_wCre	outer
250502_wCre-3	250502_wCre-3-5	250502_wCre-3-5_14	bipolar	wt/fl_wCre	outer
250502_wCre-3	250502_wCre-3-5	250502_wCre-3-5_15	no_attachment	wt/fl_wCre	outer
250502_wCre-3	250502_wCre-3-5	250502_wCre-3-5_16	monopolar	wt/fl_wCre	outer
250502_wCre-3	250502_wCre-3-5	250502_wCre-3-5_17	merotelic	wt/fl_wCre	outer
250502_wCre-3	250502_wCre-3-5	250502_wCre-3-5_18	no_attachment	wt/fl_wCre	outer
250502_wCre-3	250502_wCre-3-5	250502_wCre-3-5_19	no_attachment	wt/fl_wCre	outer
250502_wCre-3	250502_wCre-3-5	250502_wCre-3-5_20	monopolar	wt/fl_wCre	outer
250502_woCre-1	250502_woCre-1-1	250502_woCre-1-1_1	merotelic	wt/fl_woCre	outer
250502_woCre-1	250502_woCre-1-1	250502_woCre-1-1_2	no_attachment	wt/fl_woCre	outer
250502_woCre-1	250502_woCre-1-1	250502_woCre-1-1_3	merotelic	wt/fl_woCre	inner
250502_woCre-1	250502_woCre-1-1	250502_woCre-1-1_4	monopolar	wt/fl_woCre	outer
250502_woCre-1	250502_woCre-1-1	250502_woCre-1-1_5	merotelic	wt/fl_woCre	inner
250502_woCre-1	250502_woCre-1-1	250502_woCre-1-1_6	merotelic	wt/fl_woCre	outer
250502_woCre-1	250502_woCre-1-1	250502_woCre-1-1_7	merotelic	wt/fl_woCre	inner
250502_woCre-1	250502_woCre-1-1	250502_woCre-1-1_8	monopolar	wt/fl_woCre	inner
250502_woCre-1	250502_woCre-1-1	250502_woCre-1-1_9	merotelic	wt/fl_woCre	outer
250502_woCre-1	250502_woCre-1-1	250502_woCre-1-1_10	merotelic	wt/fl_woCre	inner
250502_woCre-1	250502_woCre-1-1	250502_woCre-1-1_11	monopolar	wt/fl_woCre	inner
250502_woCre-1	250502_woCre-1-1	250502_woCre-1-1_12	monopolar	wt/fl_woCre	inner
250502_woCre-1	250502_woCre-1-1	250502_woCre-1-1_13	merotelic	wt/fl_woCre	inner
250502_woCre-1	250502_woCre-1-1	250502_woCre-1-1_14	monopolar	wt/fl_woCre	inner
250502_woCre-1	250502_woCre-1-1	250502_woCre-1-1_15	monopolar	wt/fl_woCre	inner
250502_woCre-1	250502_woCre-1-1	250502_woCre-1-1_16	no_attachment	wt/fl_woCre	inner
250502_woCre-1	250502_woCre-1-1	250502_woCre-1-1_17	no_attachment	wt/fl_woCre	inner
250502_woCre-1	250502_woCre-1-1	250502_woCre-1-1_18	bipolar	wt/fl_woCre	outer
250502_woCre-1	250502_woCre-1-1	250502_woCre-1-1_19	bipolar	wt/fl_woCre	outer
250502_woCre-1	250502_woCre-1-1	250502_woCre-1-1_20	monopolar	wt/fl_woCre	outer
250502_woCre-1	250502_woCre-1-2	250502_woCre-1-2_1	merotelic	wt/fl_woCre	outer
250502_woCre-1	250502_woCre-1-2	250502_woCre-1-2_2	merotelic	wt/fl_woCre	outer
250502_woCre-1	250502_woCre-1-2	250502_woCre-1-2_3	no_attachment	wt/fl_woCre	inner
250502_woCre-1	250502_woCre-1-2	250502_woCre-1-2_4	monopolar	wt/fl_woCre	inner
250502_woCre-1	250502_woCre-1-2	250502_woCre-1-2_5	no_attachment	wt/fl_woCre	inner
250502_woCre-1	250502_woCre-1-2	250502_woCre-1-2_6	monopolar	wt/fl_woCre	inner
250502_woCre-1	250502_woCre-1-2	250502_woCre-1-2_7	merotelic	wt/fl_woCre	outer
250502_woCre-1	250502_woCre-1-2	250502_woCre-1-2_8	no_attachment	wt/fl_woCre	outer
250502_woCre-1	250502_woCre-1-2	250502_woCre-1-2_9	bipolar	wt/fl_woCre	outer
250502_woCre-1	250502_woCre-1-2	250502_woCre-1-2_10	merotelic	wt/fl_woCre	outer
250502_woCre-1	250502_woCre-1-2	250502_woCre-1-2_11	monopolar	wt/fl_woCre	inner
250502_woCre-1	250502_woCre-1-2	250502_woCre-1-2_12	no_attachment	wt/fl_woCre	inner
250502_woCre-1	250502_woCre-1-2	250502_woCre-1-2_13	merotelic	wt/fl_woCre	inner
250502_woCre-1	250502_woCre-1-2	250502_woCre-1-2_14	no_attachment	wt/fl_woCre	inner
250502_woCre-1	250502_woCre-1-2	250502_woCre-1-2_15	monopolar	wt/fl_woCre	inner
250502_woCre-1	250502_woCre-1-2	250502_woCre-1-2_16	merotelic	wt/fl_woCre	outer
250502_woCre-1	250502_woCre-1-2	250502_woCre-1-2_17	monopolar	wt/fl_woCre	outer
250502_woCre-1	250502_woCre-1-2	250502_woCre-1-2_18	merotelic	wt/fl_woCre	inner
250502_woCre-1	250502_woCre-1-2	250502_woCre-1-2_19	merotelic	wt/fl_woCre	outer
250502_woCre-1	250502_woCre-1-2	250502_woCre-1-2_20	no_attachment	wt/fl_woCre	outer
250502_woCre-1	250502_woCre-1-3	250502_woCre-1-3_1	merotelic	wt/fl_woCre	outer
250502_woCre-1	250502_woCre-1-3	250502_woCre-1-3_2	merotelic	wt/fl_woCre	inner
250502_woCre-1	250502_woCre-1-3	250502_woCre-1-3_3	merotelic	wt/fl_woCre	outer
250502_woCre-1	250502_woCre-1-3	250502_woCre-1-3_4	monopolar	wt/fl_woCre	outer
250502_woCre-1	250502_woCre-1-3	250502_woCre-1-3_5	monopolar	wt/fl_woCre	inner
250502_woCre-1	250502_woCre-1-3	250502_woCre-1-3_6	monopolar	wt/fl_woCre	outer
250502_woCre-1	250502_woCre-1-3	250502_woCre-1-3_7	bipolar	wt/fl_woCre	outer
250502_woCre-1	250502_woCre-1-3	250502_woCre-1-3_8	merotelic	wt/fl_woCre	outer
250502_woCre-1	250502_woCre-1-3	250502_woCre-1-3_9	merotelic	wt/fl_woCre	outer
250502_woCre-1	250502_woCre-1-3	250502_woCre-1-3_10	merotelic	wt/fl_woCre	outer
250502_woCre-1	250502_woCre-1-3	250502_woCre-1-3_11	bipolar	wt/fl_woCre	inner
250502_woCre-1	250502_woCre-1-3	250502_woCre-1-3_12	no_attachment	wt/fl_woCre	inner
250502_woCre-1	250502_woCre-1-3	250502_woCre-1-3_13	bipolar	wt/fl_woCre	inner
250502_woCre-1	250502_woCre-1-3	250502_woCre-1-3_14	no_attachment	wt/fl_woCre	inner
250502_woCre-1	250502_woCre-1-3	250502_woCre-1-3_15	no_attachment	wt/fl_woCre	inner
250502_woCre-1	250502_woCre-1-3	250502_woCre-1-3_16	unclassified	wt/fl_woCre	inner
250502_woCre-1	250502_woCre-1-3	250502_woCre-1-3_17	monopolar	wt/fl_woCre	outer
250502_woCre-1	250502_woCre-1-3	250502_woCre-1-3_18	merotelic	wt/fl_woCre	outer
250502_woCre-1	250502_woCre-1-3	250502_woCre-1-3_19	merotelic	wt/fl_woCre	outer
250502_woCre-1	250502_woCre-1-3	250502_woCre-1-3_20	monopolar	wt/fl_woCre	outer
250502_woCre-1	250502_woCre-1-4	250502_woCre-1-4_1	merotelic	wt/fl_woCre	outer
250502_woCre-1	250502_woCre-1-4	250502_woCre-1-4_2	merotelic	wt/fl_woCre	outer
250502_woCre-1	250502_woCre-1-4	250502_woCre-1-4_3	monopolar	wt/fl_woCre	outer
250502_woCre-1	250502_woCre-1-4	250502_woCre-1-4_4	merotelic	wt/fl_woCre	outer
250502_woCre-1	250502_woCre-1-4	250502_woCre-1-4_5	bipolar	wt/fl_woCre	outer
250502_woCre-1	250502_woCre-1-4	250502_woCre-1-4_6	no_attachment	wt/fl_woCre	outer
250502_woCre-1	250502_woCre-1-4	250502_woCre-1-4_7	bipolar	wt/fl_woCre	outer
250502_woCre-1	250502_woCre-1-4	250502_woCre-1-4_8	no_attachment	wt/fl_woCre	inner
250502_woCre-1	250502_woCre-1-4	250502_woCre-1-4_9	no_attachment	wt/fl_woCre	inner
250502_woCre-1	250502_woCre-1-4	250502_woCre-1-4_10	no_attachment	wt/fl_woCre	inner
250502_woCre-1	250502_woCre-1-4	250502_woCre-1-4_11	monopolar	wt/fl_woCre	inner
250502_woCre-1	250502_woCre-1-4	250502_woCre-1-4_12	merotelic	wt/fl_woCre	outer
250502_woCre-1	250502_woCre-1-4	250502_woCre-1-4_13	monopolar	wt/fl_woCre	outer
250502_woCre-1	250502_woCre-1-4	250502_woCre-1-4_14	monopolar	wt/fl_woCre	outer
250502_woCre-1	250502_woCre-1-4	250502_woCre-1-4_15	merotelic	wt/fl_woCre	inner
250502_woCre-1	250502_woCre-1-4	250502_woCre-1-4_16	no_attachment	wt/fl_woCre	inner
250502_woCre-1	250502_woCre-1-4	250502_woCre-1-4_17	no_attachment	wt/fl_woCre	inner
250502_woCre-1	250502_woCre-1-4	250502_woCre-1-4_18	no_attachment	wt/fl_woCre	inner
250502_woCre-1	250502_woCre-1-4	250502_woCre-1-4_19	monopolar	wt/fl_woCre	outer
250502_woCre-1	250502_woCre-1-4	250502_woCre-1-4_20	merotelic	wt/fl_woCre	outer
250502_woCre-2	250502_woCre-2-1	250502_woCre-2-1_1	merotelic	wt/fl_woCre	outer
250502_woCre-2	250502_woCre-2-1	250502_woCre-2-1_2	merotelic	wt/fl_woCre	outer
250502_woCre-2	250502_woCre-2-1	250502_woCre-2-1_3	merotelic	wt/fl_woCre	outer
250502_woCre-2	250502_woCre-2-1	250502_woCre-2-1_4	merotelic	wt/fl_woCre	outer
250502_woCre-2	250502_woCre-2-1	250502_woCre-2-1_5	monopolar	wt/fl_woCre	outer
250502_woCre-2	250502_woCre-2-1	250502_woCre-2-1_6	no_attachment	wt/fl_woCre	inner
250502_woCre-2	250502_woCre-2-1	250502_woCre-2-1_7	merotelic	wt/fl_woCre	outer
250502_woCre-2	250502_woCre-2-1	250502_woCre-2-1_8	unclassified	wt/fl_woCre	inner
250502_woCre-2	250502_woCre-2-1	250502_woCre-2-1_9	merotelic	wt/fl_woCre	inner
250502_woCre-2	250502_woCre-2-1	250502_woCre-2-1_10	merotelic	wt/fl_woCre	inner
250502_woCre-2	250502_woCre-2-1	250502_woCre-2-1_11	merotelic	wt/fl_woCre	inner
250502_woCre-2	250502_woCre-2-1	250502_woCre-2-1_12	no_attachment	wt/fl_woCre	inner
250502_woCre-2	250502_woCre-2-1	250502_woCre-2-1_13	bipolar	wt/fl_woCre	outer
250502_woCre-2	250502_woCre-2-1	250502_woCre-2-1_14	no_attachment	wt/fl_woCre	inner
250502_woCre-2	250502_woCre-2-1	250502_woCre-2-1_15	merotelic	wt/fl_woCre	inner
250502_woCre-2	250502_woCre-2-1	250502_woCre-2-1_16	monopolar	wt/fl_woCre	inner
250502_woCre-2	250502_woCre-2-1	250502_woCre-2-1_17	monopolar	wt/fl_woCre	outer
250502_woCre-2	250502_woCre-2-1	250502_woCre-2-1_18	monopolar	wt/fl_woCre	outer
250502_woCre-2	250502_woCre-2-1	250502_woCre-2-1_19	merotelic	wt/fl_woCre	outer
250502_woCre-2	250502_woCre-2-1	250502_woCre-2-1_20	merotelic	wt/fl_woCre	outer
250502_woCre-2	250502_woCre-2-2	250502_woCre-2-2_1	merotelic	wt/fl_woCre	outer
250502_woCre-2	250502_woCre-2-2	250502_woCre-2-2_2	bipolar	wt/fl_woCre	outer
250502_woCre-2	250502_woCre-2-2	250502_woCre-2-2_3	merotelic	wt/fl_woCre	inner
250502_woCre-2	250502_woCre-2-2	250502_woCre-2-2_4	no_attachment	wt/fl_woCre	outer
250502_woCre-2	250502_woCre-2-2	250502_woCre-2-2_5	no_attachment	wt/fl_woCre	inner
250502_woCre-2	250502_woCre-2-2	250502_woCre-2-2_6	monopolar	wt/fl_woCre	inner
250502_woCre-2	250502_woCre-2-2	250502_woCre-2-2_7	monopolar	wt/fl_woCre	outer
250502_woCre-2	250502_woCre-2-2	250502_woCre-2-2_8	no_attachment	wt/fl_woCre	inner
250502_woCre-2	250502_woCre-2-2	250502_woCre-2-2_9	no_attachment	wt/fl_woCre	inner
250502_woCre-2	250502_woCre-2-2	250502_woCre-2-2_10	monopolar	wt/fl_woCre	inner
250502_woCre-2	250502_woCre-2-2	250502_woCre-2-2_11	merotelic	wt/fl_woCre	outer
250502_woCre-2	250502_woCre-2-2	250502_woCre-2-2_12	monopolar	wt/fl_woCre	inner
250502_woCre-2	250502_woCre-2-2	250502_woCre-2-2_13	merotelic	wt/fl_woCre	inner
250502_woCre-2	250502_woCre-2-2	250502_woCre-2-2_14	monopolar	wt/fl_woCre	outer
250502_woCre-2	250502_woCre-2-2	250502_woCre-2-2_15	no_attachment	wt/fl_woCre	inner
250502_woCre-2	250502_woCre-2-2	250502_woCre-2-2_16	no_attachment	wt/fl_woCre	inner
250502_woCre-2	250502_woCre-2-2	250502_woCre-2-2_17	no_attachment	wt/fl_woCre	inner
250502_woCre-2	250502_woCre-2-2	250502_woCre-2-2_18	bipolar	wt/fl_woCre	inner
250502_woCre-2	250502_woCre-2-2	250502_woCre-2-2_19	merotelic	wt/fl_woCre	inner
250502_woCre-2	250502_woCre-2-2	250502_woCre-2-2_20	no_attachment	wt/fl_woCre	inner
250502_woCre-2	250502_woCre-2-3	250502_woCre-2-3_1	merotelic	wt/fl_woCre	outer
250502_woCre-2	250502_woCre-2-3	250502_woCre-2-3_2	no_attachment	wt/fl_woCre	outer
250502_woCre-2	250502_woCre-2-3	250502_woCre-2-3_3	merotelic	wt/fl_woCre	outer
250502_woCre-2	250502_woCre-2-3	250502_woCre-2-3_4	no_attachment	wt/fl_woCre	outer
250502_woCre-2	250502_woCre-2-3	250502_woCre-2-3_5	monopolar	wt/fl_woCre	outer
250502_woCre-2	250502_woCre-2-3	250502_woCre-2-3_6	no_attachment	wt/fl_woCre	outer
250502_woCre-2	250502_woCre-2-3	250502_woCre-2-3_7	monopolar	wt/fl_woCre	outer
250502_woCre-2	250502_woCre-2-3	250502_woCre-2-3_8	bipolar	wt/fl_woCre	outer
250502_woCre-2	250502_woCre-2-3	250502_woCre-2-3_9	monopolar	wt/fl_woCre	outer
250502_woCre-2	250502_woCre-2-3	250502_woCre-2-3_10	no_attachment	wt/fl_woCre	inner
250502_woCre-2	250502_woCre-2-3	250502_woCre-2-3_11	monopolar	wt/fl_woCre	inner
250502_woCre-2	250502_woCre-2-3	250502_woCre-2-3_12	no_attachment	wt/fl_woCre	inner
250502_woCre-2	250502_woCre-2-3	250502_woCre-2-3_13	no_attachment	wt/fl_woCre	inner
250502_woCre-2	250502_woCre-2-3	250502_woCre-2-3_14	monopolar	wt/fl_woCre	inner
250502_woCre-2	250502_woCre-2-3	250502_woCre-2-3_15	no_attachment	wt/fl_woCre	inner
250502_woCre-2	250502_woCre-2-3	250502_woCre-2-3_16	monopolar	wt/fl_woCre	outer
250502_woCre-2	250502_woCre-2-3	250502_woCre-2-3_17	no_attachment	wt/fl_woCre	outer
250502_woCre-2	250502_woCre-2-3	250502_woCre-2-3_18	bipolar	wt/fl_woCre	outer
250502_woCre-2	250502_woCre-2-3	250502_woCre-2-3_19	merotelic	wt/fl_woCre	outer
250502_woCre-2	250502_woCre-2-3	250502_woCre-2-3_20	no_attachment	wt/fl_woCre	outer
250502_woCre-2	250502_woCre-2-5	250502_woCre-2-5_1	no_attachment	wt/fl_woCre	outer
250502_woCre-2	250502_woCre-2-5	250502_woCre-2-5_2	bipolar	wt/fl_woCre	outer
250502_woCre-2	250502_woCre-2-5	250502_woCre-2-5_3	merotelic	wt/fl_woCre	outer
250502_woCre-2	250502_woCre-2-5	250502_woCre-2-5_4	merotelic	wt/fl_woCre	outer
250502_woCre-2	250502_woCre-2-5	250502_woCre-2-5_5	merotelic	wt/fl_woCre	outer
250502_woCre-2	250502_woCre-2-5	250502_woCre-2-5_6	no_attachment	wt/fl_woCre	inner
250502_woCre-2	250502_woCre-2-5	250502_woCre-2-5_7	no_attachment	wt/fl_woCre	inner
250502_woCre-2	250502_woCre-2-5	250502_woCre-2-5_8	monopolar	wt/fl_woCre	inner
250502_woCre-2	250502_woCre-2-5	250502_woCre-2-5_9	monopolar	wt/fl_woCre	inner
250502_woCre-2	250502_woCre-2-5	250502_woCre-2-5_10	no_attachment	wt/fl_woCre	inner
250502_woCre-2	250502_woCre-2-5	250502_woCre-2-5_11	no_attachment	wt/fl_woCre	inner
250502_woCre-2	250502_woCre-2-5	250502_woCre-2-5_12	merotelic	wt/fl_woCre	inner
250502_woCre-2	250502_woCre-2-5	250502_woCre-2-5_13	merotelic	wt/fl_woCre	inner
250502_woCre-2	250502_woCre-2-5	250502_woCre-2-5_14	monopolar	wt/fl_woCre	inner
250502_woCre-2	250502_woCre-2-5	250502_woCre-2-5_15	monopolar	wt/fl_woCre	inner
250502_woCre-2	250502_woCre-2-5	250502_woCre-2-5_16	merotelic	wt/fl_woCre	inner
250502_woCre-2	250502_woCre-2-5	250502_woCre-2-5_17	merotelic	wt/fl_woCre	outer
250502_woCre-2	250502_woCre-2-5	250502_woCre-2-5_18	no_attachment	wt/fl_woCre	outer
250502_woCre-2	250502_woCre-2-5	250502_woCre-2-5_19	merotelic	wt/fl_woCre	outer
250502_woCre-2	250502_woCre-2-5	250502_woCre-2-5_20	no_attachment	wt/fl_woCre	outer
