# Supplementary material for: Kif11-haploinsufficient oocytes reveal spatially differential requirements for chromosome biorientation
Source: EMBO Rep. 2025 Aug 20;26(18):4419–35. doi: 10.1038/s44319-025-00539-w (PMC12457643; doi:10.1038/s44319-025-00539-w)
Supplement: Supplementary file 8 — Figure EV1 Source Data [file 44319_2025_539_MOESM8_ESM.zip]

Archive with 1 entries (1 files):
- figEV1B.xlsx
