# Supplementary material for: Kif11-haploinsufficient oocytes reveal spatially differential requirements for chromosome biorientation
Source: EMBO Rep. 2025 Aug 20;26(18):4419–35. doi: 10.1038/s44319-025-00539-w (PMC12457643; doi:10.1038/s44319-025-00539-w)
Supplement: Supplementary file 8 — Figure EV1 Source Data [file 44319_2025_539_MOESM8_ESM.zip › figEV1B.xlsx]

## Sheet: FigEV1B
sample	flox	cre	Kif11exon22
gdf9cre_01	flox.flox	gdf9	2.68973
gdf9cre_02	flox.flox	gdf9	2.9256
zp3cre_01	flox.flox	zp3	5.19098
zp3cre_02	flox.flox	zp3	2.11669
m920_A1	wt.flox	none	9.78518
m920_A2	wt.flox	none	9.16883
m923_A3	wt.flox	none	3.83582
m923_A4	wt.flox	none	6.99668
m919_A5	flox.del	none	2.98102
m919_A6	flox.del	none	3.47638
m921_A7	flox.del	none	0.812707
m921_A8	flox.del	none	2.07995
m910_B1	flox.del	spo11	1.10262
m910_B2	flox.del	spo11	1.10231
m918_B3	flox.del	spo11	0.70148
m918_B4	flox.del	spo11	0.888856
m916_B5	wt.flox	spo11	6.08206
m916_B6	wt.flox	spo11	7.45163
m917_B7	wt.flox	spo11	5.9134
m917_B8	wt.flox	spo11	6.904
m922_C1	wt.flox	spo11	5.47989
