# Supplementary material for: Kif11-haploinsufficient oocytes reveal spatially differential requirements for chromosome biorientation
Source: EMBO Rep. 2025 Aug 20;26(18):4419–35. doi: 10.1038/s44319-025-00539-w (PMC12457643; doi:10.1038/s44319-025-00539-w)
Supplement: Supplementary file 11 — Figure EV4 Source Data [file 44319_2025_539_MOESM11_ESM.zip › FigEV4D.xlsx]

## Sheet: FigEV4D
mouse	oocyte	inter-KT_distance	KT.pair.id	genotype	distance_from_axis_center_bin
250417_woCre-0	250417_woCre-0-2	4.22853	250417_woCre-0-2_1	wt/fl_woCre	outer
250417_woCre-0	250417_woCre-0-2	4.30402	250417_woCre-0-2_2	wt/fl_woCre	inner
250417_woCre-0	250417_woCre-0-2	2.88565	250417_woCre-0-2_3	wt/fl_woCre	inner
250417_woCre-0	250417_woCre-0-2	2.80195	250417_woCre-0-2_4	wt/fl_woCre	outer
250417_woCre-0	250417_woCre-0-2	2.75405	250417_woCre-0-2_5	wt/fl_woCre	outer
250417_woCre-0	250417_woCre-0-2	4.12023	250417_woCre-0-2_6	wt/fl_woCre	outer
250417_woCre-0	250417_woCre-0-2	3.15184	250417_woCre-0-2_7	wt/fl_woCre	outer
250417_woCre-0	250417_woCre-0-2	2.946	250417_woCre-0-2_8	wt/fl_woCre	outer
250417_woCre-0	250417_woCre-0-2	3.41978	250417_woCre-0-2_9	wt/fl_woCre	inner
250417_woCre-0	250417_woCre-0-2	3.30353	250417_woCre-0-2_10	wt/fl_woCre	inner
250417_woCre-0	250417_woCre-0-2	4.04665	250417_woCre-0-2_11	wt/fl_woCre	outer
250417_woCre-0	250417_woCre-0-2	3.66145	250417_woCre-0-2_12	wt/fl_woCre	inner
250417_woCre-0	250417_woCre-0-2	2.69433	250417_woCre-0-2_13	wt/fl_woCre	outer
250417_woCre-0	250417_woCre-0-2	3.61356	250417_woCre-0-2_14	wt/fl_woCre	inner
250417_woCre-0	250417_woCre-0-2	2.84877	250417_woCre-0-2_15	wt/fl_woCre	inner
250417_woCre-0	250417_woCre-0-2	2.96206	250417_woCre-0-2_16	wt/fl_woCre	outer
250417_woCre-0	250417_woCre-0-2	3.43519	250417_woCre-0-2_17	wt/fl_woCre	outer
250417_woCre-0	250417_woCre-0-2	4.58159	250417_woCre-0-2_18	wt/fl_woCre	inner
250417_woCre-0	250417_woCre-0-2	3.05072	250417_woCre-0-2_19	wt/fl_woCre	outer
250417_woCre-0	250417_woCre-0-2	2.40728	250417_woCre-0-2_20	wt/fl_woCre	outer
250417_woCre-0	250417_woCre-0-3	3.0137	250417_woCre-0-3_1	wt/fl_woCre	outer
250417_woCre-0	250417_woCre-0-3	3.31821	250417_woCre-0-3_2	wt/fl_woCre	outer
250417_woCre-0	250417_woCre-0-3	2.98067	250417_woCre-0-3_3	wt/fl_woCre	outer
250417_woCre-0	250417_woCre-0-3	3.78442	250417_woCre-0-3_4	wt/fl_woCre	outer
250417_woCre-0	250417_woCre-0-3	4.86024	250417_woCre-0-3_5	wt/fl_woCre	outer
250417_woCre-0	250417_woCre-0-3	2.8012	250417_woCre-0-3_6	wt/fl_woCre	outer
250417_woCre-0	250417_woCre-0-3	3.11341	250417_woCre-0-3_7	wt/fl_woCre	outer
250417_woCre-0	250417_woCre-0-3	3.03663	250417_woCre-0-3_8	wt/fl_woCre	outer
250417_woCre-0	250417_woCre-0-3	4.15559	250417_woCre-0-3_9	wt/fl_woCre	outer
250417_woCre-0	250417_woCre-0-3	4.06882	250417_woCre-0-3_10	wt/fl_woCre	inner
250417_woCre-0	250417_woCre-0-3	3.41248	250417_woCre-0-3_11	wt/fl_woCre	inner
250417_woCre-0	250417_woCre-0-3	3.98128	250417_woCre-0-3_12	wt/fl_woCre	inner
250417_woCre-0	250417_woCre-0-3	3.86898	250417_woCre-0-3_13	wt/fl_woCre	inner
250417_woCre-0	250417_woCre-0-3	4.36397	250417_woCre-0-3_14	wt/fl_woCre	inner
250417_woCre-0	250417_woCre-0-3	4.78434	250417_woCre-0-3_15	wt/fl_woCre	inner
250417_woCre-0	250417_woCre-0-3	2.7027	250417_woCre-0-3_16	wt/fl_woCre	inner
250417_woCre-0	250417_woCre-0-3	2.84684	250417_woCre-0-3_17	wt/fl_woCre	inner
250417_woCre-0	250417_woCre-0-3	3.62713	250417_woCre-0-3_18	wt/fl_woCre	outer
250417_woCre-0	250417_woCre-0-3	4.53645	250417_woCre-0-3_19	wt/fl_woCre	inner
250417_woCre-0	250417_woCre-0-3	2.85675	250417_woCre-0-3_20	wt/fl_woCre	outer
250502_wCre-1	250502_wCre-1-1	2.10998	250502_wCre-1-1_1	wt/fl_wCre	outer
250502_wCre-1	250502_wCre-1-1	0.8747	250502_wCre-1-1_2	wt/fl_wCre	outer
250502_wCre-1	250502_wCre-1-1	2.15581	250502_wCre-1-1_3	wt/fl_wCre	outer
250502_wCre-1	250502_wCre-1-1	3.48072	250502_wCre-1-1_4	wt/fl_wCre	outer
250502_wCre-1	250502_wCre-1-1	1.90358	250502_wCre-1-1_5	wt/fl_wCre	outer
250502_wCre-1	250502_wCre-1-1	2.54686	250502_wCre-1-1_6	wt/fl_wCre	outer
250502_wCre-1	250502_wCre-1-1	2.75109	250502_wCre-1-1_7	wt/fl_wCre	outer
250502_wCre-1	250502_wCre-1-1	1.45045	250502_wCre-1-1_8	wt/fl_wCre	outer
250502_wCre-1	250502_wCre-1-1	2.56361	250502_wCre-1-1_9	wt/fl_wCre	outer
250502_wCre-1	250502_wCre-1-1	2.32144	250502_wCre-1-1_10	wt/fl_wCre	outer
250502_wCre-1	250502_wCre-1-1	3.08406	250502_wCre-1-1_11	wt/fl_wCre	outer
250502_wCre-1	250502_wCre-1-1	0.892693	250502_wCre-1-1_12	wt/fl_wCre	outer
250502_wCre-1	250502_wCre-1-1	3.19312	250502_wCre-1-1_13	wt/fl_wCre	outer
250502_wCre-1	250502_wCre-1-1	3.18569	250502_wCre-1-1_14	wt/fl_wCre	outer
250502_wCre-1	250502_wCre-1-1	0.975961	250502_wCre-1-1_15	wt/fl_wCre	outer
250502_wCre-1	250502_wCre-1-1	0.760329	250502_wCre-1-1_16	wt/fl_wCre	outer
250502_wCre-1	250502_wCre-1-1	0.716101	250502_wCre-1-1_17	wt/fl_wCre	outer
250502_wCre-1	250502_wCre-1-1	3.33617	250502_wCre-1-1_18	wt/fl_wCre	inner
250502_wCre-1	250502_wCre-1-1	4.05014	250502_wCre-1-1_19	wt/fl_wCre	inner
250502_wCre-1	250502_wCre-1-1	3.1136	250502_wCre-1-1_20	wt/fl_wCre	inner
250502_wCre-1	250502_wCre-1-3	2.11566	250502_wCre-1-3_1	wt/fl_wCre	outer
250502_wCre-1	250502_wCre-1-3	2.0735	250502_wCre-1-3_2	wt/fl_wCre	outer
250502_wCre-1	250502_wCre-1-3	1.39782	250502_wCre-1-3_3	wt/fl_wCre	outer
250502_wCre-1	250502_wCre-1-3	2.38891	250502_wCre-1-3_4	wt/fl_wCre	outer
250502_wCre-1	250502_wCre-1-3	1.71619	250502_wCre-1-3_5	wt/fl_wCre	outer
250502_wCre-1	250502_wCre-1-3	1.06949	250502_wCre-1-3_6	wt/fl_wCre	outer
250502_wCre-1	250502_wCre-1-3	3.5934	250502_wCre-1-3_7	wt/fl_wCre	outer
250502_wCre-1	250502_wCre-1-3	1.42331	250502_wCre-1-3_8	wt/fl_wCre	outer
250502_wCre-1	250502_wCre-1-3	1.7379	250502_wCre-1-3_9	wt/fl_wCre	outer
250502_wCre-1	250502_wCre-1-3	0.995841	250502_wCre-1-3_10	wt/fl_wCre	outer
250502_wCre-1	250502_wCre-1-3	0.820488	250502_wCre-1-3_11	wt/fl_wCre	outer
250502_wCre-1	250502_wCre-1-3	4.07314	250502_wCre-1-3_12	wt/fl_wCre	outer
250502_wCre-1	250502_wCre-1-3	2.36087	250502_wCre-1-3_13	wt/fl_wCre	outer
250502_wCre-1	250502_wCre-1-3	0.694046	250502_wCre-1-3_14	wt/fl_wCre	outer
250502_wCre-1	250502_wCre-1-3	0.991464	250502_wCre-1-3_15	wt/fl_wCre	outer
250502_wCre-1	250502_wCre-1-3	1.16662	250502_wCre-1-3_16	wt/fl_wCre	outer
250502_wCre-1	250502_wCre-1-3	2.53229	250502_wCre-1-3_17	wt/fl_wCre	outer
250502_wCre-1	250502_wCre-1-3	1.99402	250502_wCre-1-3_18	wt/fl_wCre	outer
250502_wCre-1	250502_wCre-1-3	2.81005	250502_wCre-1-3_19	wt/fl_wCre	inner
250502_wCre-1	250502_wCre-1-3	2.98185	250502_wCre-1-3_20	wt/fl_wCre	inner
250502_wCre-2	250502_wCre-2-1	1.31061	250502_wCre-2-1_1	wt/fl_wCre	outer
250502_wCre-2	250502_wCre-2-1	3.25072	250502_wCre-2-1_2	wt/fl_wCre	outer
250502_wCre-2	250502_wCre-2-1	2.13272	250502_wCre-2-1_3	wt/fl_wCre	outer
250502_wCre-2	250502_wCre-2-1	0.354542	250502_wCre-2-1_4	wt/fl_wCre	outer
250502_wCre-2	250502_wCre-2-1	2.19429	250502_wCre-2-1_5	wt/fl_wCre	outer
250502_wCre-2	250502_wCre-2-1	2.13	250502_wCre-2-1_6	wt/fl_wCre	outer
250502_wCre-2	250502_wCre-2-1	2.19732	250502_wCre-2-1_7	wt/fl_wCre	outer
250502_wCre-2	250502_wCre-2-1	1.18638	250502_wCre-2-1_8	wt/fl_wCre	outer
250502_wCre-2	250502_wCre-2-1	3.37408	250502_wCre-2-1_9	wt/fl_wCre	inner
250502_wCre-2	250502_wCre-2-1	4.31145	250502_wCre-2-1_10	wt/fl_wCre	outer
250502_wCre-2	250502_wCre-2-1	1.91301	250502_wCre-2-1_11	wt/fl_wCre	outer
250502_wCre-2	250502_wCre-2-1	1.88788	250502_wCre-2-1_12	wt/fl_wCre	outer
250502_wCre-2	250502_wCre-2-1	2.6895	250502_wCre-2-1_13	wt/fl_wCre	outer
250502_wCre-2	250502_wCre-2-1	2.52262	250502_wCre-2-1_14	wt/fl_wCre	outer
250502_wCre-2	250502_wCre-2-1	4.57621	250502_wCre-2-1_15	wt/fl_wCre	inner
250502_wCre-2	250502_wCre-2-1	3.85721	250502_wCre-2-1_16	wt/fl_wCre	inner
250502_wCre-2	250502_wCre-2-1	4.62411	250502_wCre-2-1_17	wt/fl_wCre	inner
250502_wCre-2	250502_wCre-2-1	4.81402	250502_wCre-2-1_18	wt/fl_wCre	inner
250502_wCre-2	250502_wCre-2-1	2.88128	250502_wCre-2-1_19	wt/fl_wCre	inner
250502_wCre-2	250502_wCre-2-1	4.37308	250502_wCre-2-1_20	wt/fl_wCre	inner
250502_wCre-2	250502_wCre-2-2	2.63913	250502_wCre-2-2_1	wt/fl_wCre	outer
250502_wCre-2	250502_wCre-2-2	3.44909	250502_wCre-2-2_2	wt/fl_wCre	outer
250502_wCre-2	250502_wCre-2-2	1.11535	250502_wCre-2-2_3	wt/fl_wCre	outer
250502_wCre-2	250502_wCre-2-2	2.04746	250502_wCre-2-2_4	wt/fl_wCre	outer
250502_wCre-2	250502_wCre-2-2	1.83167	250502_wCre-2-2_5	wt/fl_wCre	outer
250502_wCre-2	250502_wCre-2-2	3.03987	250502_wCre-2-2_6	wt/fl_wCre	outer
250502_wCre-2	250502_wCre-2-2	4.48708	250502_wCre-2-2_7	wt/fl_wCre	outer
250502_wCre-2	250502_wCre-2-2	2.49626	250502_wCre-2-2_8	wt/fl_wCre	outer
250502_wCre-2	250502_wCre-2-2	1.19252	250502_wCre-2-2_9	wt/fl_wCre	outer
250502_wCre-2	250502_wCre-2-2	1.01715	250502_wCre-2-2_10	wt/fl_wCre	outer
250502_wCre-2	250502_wCre-2-2	1.75573	250502_wCre-2-2_11	wt/fl_wCre	outer
250502_wCre-2	250502_wCre-2-2	2.20667	250502_wCre-2-2_12	wt/fl_wCre	outer
250502_wCre-2	250502_wCre-2-2	1.15525	250502_wCre-2-2_13	wt/fl_wCre	outer
250502_wCre-2	250502_wCre-2-2	0.819634	250502_wCre-2-2_14	wt/fl_wCre	outer
250502_wCre-2	250502_wCre-2-2	2.37034	250502_wCre-2-2_15	wt/fl_wCre	inner
250502_wCre-2	250502_wCre-2-2	1.18444	250502_wCre-2-2_16	wt/fl_wCre	outer
250502_wCre-2	250502_wCre-2-2	3.68747	250502_wCre-2-2_17	wt/fl_wCre	outer
250502_wCre-2	250502_wCre-2-2	3.23449	250502_wCre-2-2_18	wt/fl_wCre	inner
250502_wCre-2	250502_wCre-2-2	3.00628	250502_wCre-2-2_19	wt/fl_wCre	inner
250502_wCre-2	250502_wCre-2-2	2.9819	250502_wCre-2-2_20	wt/fl_wCre	inner
250502_wCre-2	250502_wCre-2-3	1.49282	250502_wCre-2-3_1	wt/fl_wCre	outer
250502_wCre-2	250502_wCre-2-3	1.19243	250502_wCre-2-3_2	wt/fl_wCre	outer
250502_wCre-2	250502_wCre-2-3	1.18764	250502_wCre-2-3_3	wt/fl_wCre	outer
250502_wCre-2	250502_wCre-2-3	1.18566	250502_wCre-2-3_4	wt/fl_wCre	outer
250502_wCre-2	250502_wCre-2-3	2.04863	250502_wCre-2-3_5	wt/fl_wCre	outer
250502_wCre-2	250502_wCre-2-3	1.92653	250502_wCre-2-3_6	wt/fl_wCre	outer
250502_wCre-2	250502_wCre-2-3	1.67102	250502_wCre-2-3_7	wt/fl_wCre	outer
250502_wCre-2	250502_wCre-2-3	0.814923	250502_wCre-2-3_8	wt/fl_wCre	outer
250502_wCre-2	250502_wCre-2-3	1.36092	250502_wCre-2-3_9	wt/fl_wCre	outer
250502_wCre-2	250502_wCre-2-3	1.02577	250502_wCre-2-3_10	wt/fl_wCre	outer
250502_wCre-2	250502_wCre-2-3	0.529245	250502_wCre-2-3_11	wt/fl_wCre	outer
250502_wCre-2	250502_wCre-2-3	1.3129	250502_wCre-2-3_12	wt/fl_wCre	outer
250502_wCre-2	250502_wCre-2-3	1.83066	250502_wCre-2-3_13	wt/fl_wCre	outer
250502_wCre-2	250502_wCre-2-3	0.865968	250502_wCre-2-3_14	wt/fl_wCre	outer
250502_wCre-2	250502_wCre-2-3	1.21169	250502_wCre-2-3_15	wt/fl_wCre	outer
250502_wCre-2	250502_wCre-2-3	1.44402	250502_wCre-2-3_16	wt/fl_wCre	outer
250502_wCre-2	250502_wCre-2-3	1.94026	250502_wCre-2-3_17	wt/fl_wCre	outer
250502_wCre-2	250502_wCre-2-3	1.28709	250502_wCre-2-3_18	wt/fl_wCre	outer
250502_wCre-2	250502_wCre-2-3	2.58932	250502_wCre-2-3_19	wt/fl_wCre	inner
250502_wCre-2	250502_wCre-2-3	3.25498	250502_wCre-2-3_20	wt/fl_wCre	inner
250502_wCre-2	250502_wCre-2-4	0.907138	250502_wCre-2-4_1	wt/fl_wCre	outer
250502_wCre-2	250502_wCre-2-4	1.31011	250502_wCre-2-4_2	wt/fl_wCre	outer
250502_wCre-2	250502_wCre-2-4	0.825651	250502_wCre-2-4_3	wt/fl_wCre	outer
250502_wCre-2	250502_wCre-2-4	1.68122	250502_wCre-2-4_4	wt/fl_wCre	outer
250502_wCre-2	250502_wCre-2-4	1.50576	250502_wCre-2-4_5	wt/fl_wCre	outer
250502_wCre-2	250502_wCre-2-4	2.17348	250502_wCre-2-4_6	wt/fl_wCre	outer
250502_wCre-2	250502_wCre-2-4	3.7421	250502_wCre-2-4_7	wt/fl_wCre	outer
250502_wCre-2	250502_wCre-2-4	1.94561	250502_wCre-2-4_8	wt/fl_wCre	outer
250502_wCre-2	250502_wCre-2-4	1.69071	250502_wCre-2-4_9	wt/fl_wCre	outer
250502_wCre-2	250502_wCre-2-4	1.52925	250502_wCre-2-4_10	wt/fl_wCre	outer
250502_wCre-2	250502_wCre-2-4	1.74043	250502_wCre-2-4_11	wt/fl_wCre	outer
250502_wCre-2	250502_wCre-2-4	1.14136	250502_wCre-2-4_12	wt/fl_wCre	outer
250502_wCre-2	250502_wCre-2-4	1.65994	250502_wCre-2-4_13	wt/fl_wCre	outer
250502_wCre-2	250502_wCre-2-4	1.8554	250502_wCre-2-4_14	wt/fl_wCre	outer
250502_wCre-2	250502_wCre-2-4	1.21561	250502_wCre-2-4_15	wt/fl_wCre	outer
250502_wCre-2	250502_wCre-2-4	2.89671	250502_wCre-2-4_16	wt/fl_wCre	outer
250502_wCre-2	250502_wCre-2-4	3.87143	250502_wCre-2-4_17	wt/fl_wCre	inner
250502_wCre-2	250502_wCre-2-4	1.74668	250502_wCre-2-4_18	wt/fl_wCre	inner
250502_wCre-2	250502_wCre-2-4	1.99286	250502_wCre-2-4_19	wt/fl_wCre	inner
250502_wCre-2	250502_wCre-2-4	4.45947	250502_wCre-2-4_20	wt/fl_wCre	inner
250502_wCre-2	250502_wCre-2-5	1.97593	250502_wCre-2-5_1	wt/fl_wCre	outer
250502_wCre-2	250502_wCre-2-5	2.34002	250502_wCre-2-5_2	wt/fl_wCre	outer
250502_wCre-2	250502_wCre-2-5	1.39818	250502_wCre-2-5_3	wt/fl_wCre	outer
250502_wCre-2	250502_wCre-2-5	1.80225	250502_wCre-2-5_4	wt/fl_wCre	outer
250502_wCre-2	250502_wCre-2-5	2.17681	250502_wCre-2-5_5	wt/fl_wCre	outer
250502_wCre-2	250502_wCre-2-5	1.09389	250502_wCre-2-5_6	wt/fl_wCre	outer
250502_wCre-2	250502_wCre-2-5	1.14708	250502_wCre-2-5_7	wt/fl_wCre	outer
250502_wCre-2	250502_wCre-2-5	0.943027	250502_wCre-2-5_8	wt/fl_wCre	outer
250502_wCre-2	250502_wCre-2-5	2.64169	250502_wCre-2-5_9	wt/fl_wCre	outer
250502_wCre-2	250502_wCre-2-5	0.776273	250502_wCre-2-5_10	wt/fl_wCre	outer
250502_wCre-2	250502_wCre-2-5	1.16735	250502_wCre-2-5_11	wt/fl_wCre	outer
250502_wCre-2	250502_wCre-2-5	0.460217	250502_wCre-2-5_12	wt/fl_wCre	outer
250502_wCre-2	250502_wCre-2-5	2.47504	250502_wCre-2-5_13	wt/fl_wCre	outer
250502_wCre-2	250502_wCre-2-5	1.94535	250502_wCre-2-5_14	wt/fl_wCre	outer
250502_wCre-2	250502_wCre-2-5	1.72638	250502_wCre-2-5_15	wt/fl_wCre	outer
250502_wCre-2	250502_wCre-2-5	2.91608	250502_wCre-2-5_16	wt/fl_wCre	outer
250502_wCre-2	250502_wCre-2-5	1.28238	250502_wCre-2-5_17	wt/fl_wCre	outer
250502_wCre-2	250502_wCre-2-5	2.21278	250502_wCre-2-5_18	wt/fl_wCre	outer
250502_wCre-2	250502_wCre-2-5	3.3652	250502_wCre-2-5_19	wt/fl_wCre	inner
250502_wCre-2	250502_wCre-2-5	2.84893	250502_wCre-2-5_20	wt/fl_wCre	outer
250502_wCre-3	250502_wCre-3-2	1.61843	250502_wCre-3-2_1	wt/fl_wCre	outer
250502_wCre-3	250502_wCre-3-2	0.860755	250502_wCre-3-2_2	wt/fl_wCre	outer
250502_wCre-3	250502_wCre-3-2	2.10183	250502_wCre-3-2_3	wt/fl_wCre	outer
250502_wCre-3	250502_wCre-3-2	0.76243	250502_wCre-3-2_4	wt/fl_wCre	outer
250502_wCre-3	250502_wCre-3-2	1.61375	250502_wCre-3-2_5	wt/fl_wCre	outer
250502_wCre-3	250502_wCre-3-2	1.64408	250502_wCre-3-2_6	wt/fl_wCre	outer
250502_wCre-3	250502_wCre-3-2	2.45913	250502_wCre-3-2_7	wt/fl_wCre	outer
250502_wCre-3	250502_wCre-3-2	1.39793	250502_wCre-3-2_8	wt/fl_wCre	outer
250502_wCre-3	250502_wCre-3-2	2.74199	250502_wCre-3-2_9	wt/fl_wCre	outer
250502_wCre-3	250502_wCre-3-2	1.37394	250502_wCre-3-2_10	wt/fl_wCre	outer
250502_wCre-3	250502_wCre-3-2	2.0228	250502_wCre-3-2_11	wt/fl_wCre	outer
250502_wCre-3	250502_wCre-3-2	2.24944	250502_wCre-3-2_12	wt/fl_wCre	outer
250502_wCre-3	250502_wCre-3-2	0.788606	250502_wCre-3-2_13	wt/fl_wCre	outer
250502_wCre-3	250502_wCre-3-2	0.881703	250502_wCre-3-2_14	wt/fl_wCre	outer
250502_wCre-3	250502_wCre-3-2	0.93397	250502_wCre-3-2_15	wt/fl_wCre	outer
250502_wCre-3	250502_wCre-3-2	3.36847	250502_wCre-3-2_16	wt/fl_wCre	outer
250502_wCre-3	250502_wCre-3-2	4.38273	250502_wCre-3-2_17	wt/fl_wCre	inner
250502_wCre-3	250502_wCre-3-2	2.64216	250502_wCre-3-2_18	wt/fl_wCre	inner
250502_wCre-3	250502_wCre-3-2	2.81642	250502_wCre-3-2_19	wt/fl_wCre	inner
250502_wCre-3	250502_wCre-3-2	3.1208	250502_wCre-3-2_20	wt/fl_wCre	inner
250502_wCre-3	250502_wCre-3-3	2.82243	250502_wCre-3-3_1	wt/fl_wCre	outer
250502_wCre-3	250502_wCre-3-3	2.64435	250502_wCre-3-3_2	wt/fl_wCre	outer
250502_wCre-3	250502_wCre-3-3	1.26886	250502_wCre-3-3_3	wt/fl_wCre	outer
250502_wCre-3	250502_wCre-3-3	1.46659	250502_wCre-3-3_4	wt/fl_wCre	outer
250502_wCre-3	250502_wCre-3-3	2.72987	250502_wCre-3-3_5	wt/fl_wCre	outer
250502_wCre-3	250502_wCre-3-3	1.37095	250502_wCre-3-3_6	wt/fl_wCre	outer
250502_wCre-3	250502_wCre-3-3	2.85923	250502_wCre-3-3_7	wt/fl_wCre	outer
250502_wCre-3	250502_wCre-3-3	4.4649	250502_wCre-3-3_8	wt/fl_wCre	outer
250502_wCre-3	250502_wCre-3-3	3.87201	250502_wCre-3-3_9	wt/fl_wCre	outer
250502_wCre-3	250502_wCre-3-3	2.31115	250502_wCre-3-3_10	wt/fl_wCre	outer
250502_wCre-3	250502_wCre-3-3	3.64177	250502_wCre-3-3_11	wt/fl_wCre	outer
250502_wCre-3	250502_wCre-3-3	2.39975	250502_wCre-3-3_12	wt/fl_wCre	outer
250502_wCre-3	250502_wCre-3-3	2.56459	250502_wCre-3-3_13	wt/fl_wCre	outer
250502_wCre-3	250502_wCre-3-3	2.40612	250502_wCre-3-3_14	wt/fl_wCre	outer
250502_wCre-3	250502_wCre-3-3	1.65306	250502_wCre-3-3_15	wt/fl_wCre	outer
250502_wCre-3	250502_wCre-3-3	3.11313	250502_wCre-3-3_16	wt/fl_wCre	outer
250502_wCre-3	250502_wCre-3-3	2.88134	250502_wCre-3-3_17	wt/fl_wCre	inner
250502_wCre-3	250502_wCre-3-3	3.73498	250502_wCre-3-3_18	wt/fl_wCre	inner
250502_wCre-3	250502_wCre-3-3	2.86065	250502_wCre-3-3_19	wt/fl_wCre	inner
250502_wCre-3	250502_wCre-3-3	3.03343	250502_wCre-3-3_20	wt/fl_wCre	inner
250502_wCre-3	250502_wCre-3-5	1.39047	250502_wCre-3-5_1	wt/fl_wCre	outer
250502_wCre-3	250502_wCre-3-5	1.64034	250502_wCre-3-5_2	wt/fl_wCre	outer
250502_wCre-3	250502_wCre-3-5	1.11732	250502_wCre-3-5_3	wt/fl_wCre	outer
250502_wCre-3	250502_wCre-3-5	1.85259	250502_wCre-3-5_4	wt/fl_wCre	outer
250502_wCre-3	250502_wCre-3-5	1.65351	250502_wCre-3-5_5	wt/fl_wCre	outer
250502_wCre-3	250502_wCre-3-5	1.54227	250502_wCre-3-5_6	wt/fl_wCre	outer
250502_wCre-3	250502_wCre-3-5	1.54871	250502_wCre-3-5_7	wt/fl_wCre	outer
250502_wCre-3	250502_wCre-3-5	1.4416	250502_wCre-3-5_8	wt/fl_wCre	outer
250502_wCre-3	250502_wCre-3-5	1.44062	250502_wCre-3-5_9	wt/fl_wCre	outer
250502_wCre-3	250502_wCre-3-5	2.01596	250502_wCre-3-5_10	wt/fl_wCre	inner
250502_wCre-3	250502_wCre-3-5	4.16314	250502_wCre-3-5_11	wt/fl_wCre	inner
250502_wCre-3	250502_wCre-3-5	2.79444	250502_wCre-3-5_12	wt/fl_wCre	inner
250502_wCre-3	250502_wCre-3-5	1.98406	250502_wCre-3-5_13	wt/fl_wCre	outer
250502_wCre-3	250502_wCre-3-5	2.1549	250502_wCre-3-5_14	wt/fl_wCre	outer
250502_wCre-3	250502_wCre-3-5	1.19587	250502_wCre-3-5_15	wt/fl_wCre	outer
250502_wCre-3	250502_wCre-3-5	1.46068	250502_wCre-3-5_16	wt/fl_wCre	outer
250502_wCre-3	250502_wCre-3-5	1.44489	250502_wCre-3-5_17	wt/fl_wCre	outer
250502_wCre-3	250502_wCre-3-5	0.946626	250502_wCre-3-5_18	wt/fl_wCre	outer
250502_wCre-3	250502_wCre-3-5	2.42992	250502_wCre-3-5_19	wt/fl_wCre	outer
250502_wCre-3	250502_wCre-3-5	1.23657	250502_wCre-3-5_20	wt/fl_wCre	outer
250502_woCre-1	250502_woCre-1-1	2.37745	250502_woCre-1-1_1	wt/fl_woCre	outer
250502_woCre-1	250502_woCre-1-1	2.57353	250502_woCre-1-1_2	wt/fl_woCre	outer
250502_woCre-1	250502_woCre-1-1	2.65398	250502_woCre-1-1_3	wt/fl_woCre	inner
250502_woCre-1	250502_woCre-1-1	2.2301	250502_woCre-1-1_4	wt/fl_woCre	outer
250502_woCre-1	250502_woCre-1-1	3.79366	250502_woCre-1-1_5	wt/fl_woCre	inner
250502_woCre-1	250502_woCre-1-1	3.57458	250502_woCre-1-1_6	wt/fl_woCre	outer
250502_woCre-1	250502_woCre-1-1	3.41821	250502_woCre-1-1_7	wt/fl_woCre	inner
250502_woCre-1	250502_woCre-1-1	3.1441	250502_woCre-1-1_8	wt/fl_woCre	inner
250502_woCre-1	250502_woCre-1-1	3.33894	250502_woCre-1-1_9	wt/fl_woCre	outer
250502_woCre-1	250502_woCre-1-1	4.16929	250502_woCre-1-1_10	wt/fl_woCre	inner
250502_woCre-1	250502_woCre-1-1	3.02609	250502_woCre-1-1_11	wt/fl_woCre	inner
250502_woCre-1	250502_woCre-1-1	2.51078	250502_woCre-1-1_12	wt/fl_woCre	inner
250502_woCre-1	250502_woCre-1-1	6.49517	250502_woCre-1-1_13	wt/fl_woCre	inner
250502_woCre-1	250502_woCre-1-1	3.98301	250502_woCre-1-1_14	wt/fl_woCre	inner
250502_woCre-1	250502_woCre-1-1	2.72762	250502_woCre-1-1_15	wt/fl_woCre	inner
250502_woCre-1	250502_woCre-1-1	3.62879	250502_woCre-1-1_16	wt/fl_woCre	inner
250502_woCre-1	250502_woCre-1-1	4.68723	250502_woCre-1-1_17	wt/fl_woCre	inner
250502_woCre-1	250502_woCre-1-1	2.87693	250502_woCre-1-1_18	wt/fl_woCre	outer
250502_woCre-1	250502_woCre-1-1	2.45131	250502_woCre-1-1_19	wt/fl_woCre	outer
250502_woCre-1	250502_woCre-1-1	4.21737	250502_woCre-1-1_20	wt/fl_woCre	outer
250502_woCre-1	250502_woCre-1-2	3.6543	250502_woCre-1-2_1	wt/fl_woCre	outer
250502_woCre-1	250502_woCre-1-2	3.61624	250502_woCre-1-2_2	wt/fl_woCre	outer
250502_woCre-1	250502_woCre-1-2	2.89933	250502_woCre-1-2_3	wt/fl_woCre	inner
250502_woCre-1	250502_woCre-1-2	3.25315	250502_woCre-1-2_4	wt/fl_woCre	inner
250502_woCre-1	250502_woCre-1-2	4.22358	250502_woCre-1-2_5	wt/fl_woCre	inner
250502_woCre-1	250502_woCre-1-2	4.28169	250502_woCre-1-2_6	wt/fl_woCre	inner
250502_woCre-1	250502_woCre-1-2	4.35967	250502_woCre-1-2_7	wt/fl_woCre	outer
250502_woCre-1	250502_woCre-1-2	3.84307	250502_woCre-1-2_8	wt/fl_woCre	outer
250502_woCre-1	250502_woCre-1-2	2.34644	250502_woCre-1-2_9	wt/fl_woCre	outer
250502_woCre-1	250502_woCre-1-2	4.40069	250502_woCre-1-2_10	wt/fl_woCre	outer
250502_woCre-1	250502_woCre-1-2	2.77231	250502_woCre-1-2_11	wt/fl_woCre	inner
250502_woCre-1	250502_woCre-1-2	3.45029	250502_woCre-1-2_12	wt/fl_woCre	inner
250502_woCre-1	250502_woCre-1-2	4.20819	250502_woCre-1-2_13	wt/fl_woCre	inner
250502_woCre-1	250502_woCre-1-2	4.74955	250502_woCre-1-2_14	wt/fl_woCre	inner
250502_woCre-1	250502_woCre-1-2	4.08985	250502_woCre-1-2_15	wt/fl_woCre	inner
250502_woCre-1	250502_woCre-1-2	2.91947	250502_woCre-1-2_16	wt/fl_woCre	outer
250502_woCre-1	250502_woCre-1-2	3.98278	250502_woCre-1-2_17	wt/fl_woCre	outer
250502_woCre-1	250502_woCre-1-2	4.59093	250502_woCre-1-2_18	wt/fl_woCre	inner
250502_woCre-1	250502_woCre-1-2	2.51716	250502_woCre-1-2_19	wt/fl_woCre	outer
250502_woCre-1	250502_woCre-1-2	4.54064	250502_woCre-1-2_20	wt/fl_woCre	outer
250502_woCre-1	250502_woCre-1-3	4.47783	250502_woCre-1-3_1	wt/fl_woCre	outer
250502_woCre-1	250502_woCre-1-3	4.82664	250502_woCre-1-3_2	wt/fl_woCre	inner
250502_woCre-1	250502_woCre-1-3	3.72189	250502_woCre-1-3_3	wt/fl_woCre	outer
250502_woCre-1	250502_woCre-1-3	3.09727	250502_woCre-1-3_4	wt/fl_woCre	outer
250502_woCre-1	250502_woCre-1-3	4.30183	250502_woCre-1-3_5	wt/fl_woCre	inner
250502_woCre-1	250502_woCre-1-3	3.15127	250502_woCre-1-3_6	wt/fl_woCre	outer
250502_woCre-1	250502_woCre-1-3	2.77912	250502_woCre-1-3_7	wt/fl_woCre	outer
250502_woCre-1	250502_woCre-1-3	4.31067	250502_woCre-1-3_8	wt/fl_woCre	outer
250502_woCre-1	250502_woCre-1-3	3.48254	250502_woCre-1-3_9	wt/fl_woCre	outer
250502_woCre-1	250502_woCre-1-3	2.99885	250502_woCre-1-3_10	wt/fl_woCre	outer
250502_woCre-1	250502_woCre-1-3	4.44568	250502_woCre-1-3_11	wt/fl_woCre	inner
250502_woCre-1	250502_woCre-1-3	2.9902	250502_woCre-1-3_12	wt/fl_woCre	inner
250502_woCre-1	250502_woCre-1-3	4.49403	250502_woCre-1-3_13	wt/fl_woCre	inner
250502_woCre-1	250502_woCre-1-3	3.9428	250502_woCre-1-3_14	wt/fl_woCre	inner
250502_woCre-1	250502_woCre-1-3	2.66304	250502_woCre-1-3_15	wt/fl_woCre	inner
250502_woCre-1	250502_woCre-1-3	3.94748	250502_woCre-1-3_16	wt/fl_woCre	inner
250502_woCre-1	250502_woCre-1-3	4.9268	250502_woCre-1-3_17	wt/fl_woCre	outer
250502_woCre-1	250502_woCre-1-3	3.05958	250502_woCre-1-3_18	wt/fl_woCre	outer
250502_woCre-1	250502_woCre-1-3	2.73461	250502_woCre-1-3_19	wt/fl_woCre	outer
250502_woCre-1	250502_woCre-1-3	3.46608	250502_woCre-1-3_20	wt/fl_woCre	outer
250502_woCre-1	250502_woCre-1-4	5.2861	250502_woCre-1-4_1	wt/fl_woCre	outer
250502_woCre-1	250502_woCre-1-4	2.04551	250502_woCre-1-4_2	wt/fl_woCre	outer
250502_woCre-1	250502_woCre-1-4	3.01871	250502_woCre-1-4_3	wt/fl_woCre	outer
250502_woCre-1	250502_woCre-1-4	1.89391	250502_woCre-1-4_4	wt/fl_woCre	outer
250502_woCre-1	250502_woCre-1-4	3.83472	250502_woCre-1-4_5	wt/fl_woCre	outer
250502_woCre-1	250502_woCre-1-4	3.42411	250502_woCre-1-4_6	wt/fl_woCre	outer
250502_woCre-1	250502_woCre-1-4	3.41884	250502_woCre-1-4_7	wt/fl_woCre	outer
250502_woCre-1	250502_woCre-1-4	3.84371	250502_woCre-1-4_8	wt/fl_woCre	inner
250502_woCre-1	250502_woCre-1-4	3.95789	250502_woCre-1-4_9	wt/fl_woCre	inner
250502_woCre-1	250502_woCre-1-4	3.89638	250502_woCre-1-4_10	wt/fl_woCre	inner
250502_woCre-1	250502_woCre-1-4	3.41486	250502_woCre-1-4_11	wt/fl_woCre	inner
250502_woCre-1	250502_woCre-1-4	3.16172	250502_woCre-1-4_12	wt/fl_woCre	outer
250502_woCre-1	250502_woCre-1-4	2.60743	250502_woCre-1-4_13	wt/fl_woCre	outer
250502_woCre-1	250502_woCre-1-4	5.14545	250502_woCre-1-4_14	wt/fl_woCre	outer
250502_woCre-1	250502_woCre-1-4	4.03471	250502_woCre-1-4_15	wt/fl_woCre	inner
250502_woCre-1	250502_woCre-1-4	3.19265	250502_woCre-1-4_16	wt/fl_woCre	inner
250502_woCre-1	250502_woCre-1-4	4.5228	250502_woCre-1-4_17	wt/fl_woCre	inner
250502_woCre-1	250502_woCre-1-4	4.65872	250502_woCre-1-4_18	wt/fl_woCre	inner
250502_woCre-1	250502_woCre-1-4	2.16067	250502_woCre-1-4_19	wt/fl_woCre	outer
250502_woCre-1	250502_woCre-1-4	2.64081	250502_woCre-1-4_20	wt/fl_woCre	outer
250502_woCre-2	250502_woCre-2-1	4.20071	250502_woCre-2-1_1	wt/fl_woCre	outer
250502_woCre-2	250502_woCre-2-1	2.25293	250502_woCre-2-1_2	wt/fl_woCre	outer
250502_woCre-2	250502_woCre-2-1	2.40703	250502_woCre-2-1_3	wt/fl_woCre	outer
250502_woCre-2	250502_woCre-2-1	4.07707	250502_woCre-2-1_4	wt/fl_woCre	outer
250502_woCre-2	250502_woCre-2-1	4.25716	250502_woCre-2-1_5	wt/fl_woCre	outer
250502_woCre-2	250502_woCre-2-1	4.02569	250502_woCre-2-1_6	wt/fl_woCre	inner
250502_woCre-2	250502_woCre-2-1	4.4233	250502_woCre-2-1_7	wt/fl_woCre	outer
250502_woCre-2	250502_woCre-2-1	4.37747	250502_woCre-2-1_8	wt/fl_woCre	inner
250502_woCre-2	250502_woCre-2-1	3.45326	250502_woCre-2-1_9	wt/fl_woCre	inner
250502_woCre-2	250502_woCre-2-1	3.49212	250502_woCre-2-1_10	wt/fl_woCre	inner
250502_woCre-2	250502_woCre-2-1	3.49126	250502_woCre-2-1_11	wt/fl_woCre	inner
250502_woCre-2	250502_woCre-2-1	3.57934	250502_woCre-2-1_12	wt/fl_woCre	inner
250502_woCre-2	250502_woCre-2-1	2.5346	250502_woCre-2-1_13	wt/fl_woCre	outer
250502_woCre-2	250502_woCre-2-1	3.59707	250502_woCre-2-1_14	wt/fl_woCre	inner
250502_woCre-2	250502_woCre-2-1	3.02326	250502_woCre-2-1_15	wt/fl_woCre	inner
250502_woCre-2	250502_woCre-2-1	4.14842	250502_woCre-2-1_16	wt/fl_woCre	inner
250502_woCre-2	250502_woCre-2-1	3.02635	250502_woCre-2-1_17	wt/fl_woCre	outer
250502_woCre-2	250502_woCre-2-1	2.94668	250502_woCre-2-1_18	wt/fl_woCre	outer
250502_woCre-2	250502_woCre-2-1	2.40855	250502_woCre-2-1_19	wt/fl_woCre	outer
250502_woCre-2	250502_woCre-2-1	3.23697	250502_woCre-2-1_20	wt/fl_woCre	outer
250502_woCre-2	250502_woCre-2-2	2.45654	250502_woCre-2-2_1	wt/fl_woCre	outer
250502_woCre-2	250502_woCre-2-2	4.78004	250502_woCre-2-2_2	wt/fl_woCre	outer
250502_woCre-2	250502_woCre-2-2	4.83732	250502_woCre-2-2_3	wt/fl_woCre	inner
250502_woCre-2	250502_woCre-2-2	2.78756	250502_woCre-2-2_4	wt/fl_woCre	outer
250502_woCre-2	250502_woCre-2-2	4.57044	250502_woCre-2-2_5	wt/fl_woCre	inner
250502_woCre-2	250502_woCre-2-2	4.46791	250502_woCre-2-2_6	wt/fl_woCre	inner
250502_woCre-2	250502_woCre-2-2	2.60933	250502_woCre-2-2_7	wt/fl_woCre	outer
250502_woCre-2	250502_woCre-2-2	4.654	250502_woCre-2-2_8	wt/fl_woCre	inner
250502_woCre-2	250502_woCre-2-2	3.24952	250502_woCre-2-2_9	wt/fl_woCre	inner
250502_woCre-2	250502_woCre-2-2	4.95881	250502_woCre-2-2_10	wt/fl_woCre	inner
250502_woCre-2	250502_woCre-2-2	3.27561	250502_woCre-2-2_11	wt/fl_woCre	outer
250502_woCre-2	250502_woCre-2-2	3.11068	250502_woCre-2-2_12	wt/fl_woCre	inner
250502_woCre-2	250502_woCre-2-2	5.25606	250502_woCre-2-2_13	wt/fl_woCre	inner
250502_woCre-2	250502_woCre-2-2	2.36155	250502_woCre-2-2_14	wt/fl_woCre	outer
250502_woCre-2	250502_woCre-2-2	2.42671	250502_woCre-2-2_15	wt/fl_woCre	inner
250502_woCre-2	250502_woCre-2-2	3.86463	250502_woCre-2-2_16	wt/fl_woCre	inner
250502_woCre-2	250502_woCre-2-2	3.71001	250502_woCre-2-2_17	wt/fl_woCre	inner
250502_woCre-2	250502_woCre-2-2	4.16945	250502_woCre-2-2_18	wt/fl_woCre	inner
250502_woCre-2	250502_woCre-2-2	3.75414	250502_woCre-2-2_19	wt/fl_woCre	inner
250502_woCre-2	250502_woCre-2-2	4.03446	250502_woCre-2-2_20	wt/fl_woCre	inner
250502_woCre-2	250502_woCre-2-3	2.84551	250502_woCre-2-3_1	wt/fl_woCre	outer
250502_woCre-2	250502_woCre-2-3	4.0322	250502_woCre-2-3_2	wt/fl_woCre	outer
250502_woCre-2	250502_woCre-2-3	2.55785	250502_woCre-2-3_3	wt/fl_woCre	outer
250502_woCre-2	250502_woCre-2-3	3.24552	250502_woCre-2-3_4	wt/fl_woCre	outer
250502_woCre-2	250502_woCre-2-3	3.82474	250502_woCre-2-3_5	wt/fl_woCre	outer
250502_woCre-2	250502_woCre-2-3	4.96703	250502_woCre-2-3_6	wt/fl_woCre	outer
250502_woCre-2	250502_woCre-2-3	4.51372	250502_woCre-2-3_7	wt/fl_woCre	outer
250502_woCre-2	250502_woCre-2-3	2.88628	250502_woCre-2-3_8	wt/fl_woCre	outer
250502_woCre-2	250502_woCre-2-3	5.3776	250502_woCre-2-3_9	wt/fl_woCre	outer
250502_woCre-2	250502_woCre-2-3	2.54861	250502_woCre-2-3_10	wt/fl_woCre	inner
250502_woCre-2	250502_woCre-2-3	3.47549	250502_woCre-2-3_11	wt/fl_woCre	inner
250502_woCre-2	250502_woCre-2-3	3.70616	250502_woCre-2-3_12	wt/fl_woCre	inner
250502_woCre-2	250502_woCre-2-3	2.81285	250502_woCre-2-3_13	wt/fl_woCre	inner
250502_woCre-2	250502_woCre-2-3	4.40078	250502_woCre-2-3_14	wt/fl_woCre	inner
250502_woCre-2	250502_woCre-2-3	3.68329	250502_woCre-2-3_15	wt/fl_woCre	inner
250502_woCre-2	250502_woCre-2-3	2.68851	250502_woCre-2-3_16	wt/fl_woCre	outer
250502_woCre-2	250502_woCre-2-3	4.18493	250502_woCre-2-3_17	wt/fl_woCre	outer
250502_woCre-2	250502_woCre-2-3	3.10132	250502_woCre-2-3_18	wt/fl_woCre	outer
250502_woCre-2	250502_woCre-2-3	3.15991	250502_woCre-2-3_19	wt/fl_woCre	outer
250502_woCre-2	250502_woCre-2-3	2.7182	250502_woCre-2-3_20	wt/fl_woCre	outer
250502_woCre-2	250502_woCre-2-5	2.74016	250502_woCre-2-5_1	wt/fl_woCre	outer
250502_woCre-2	250502_woCre-2-5	2.29672	250502_woCre-2-5_2	wt/fl_woCre	outer
250502_woCre-2	250502_woCre-2-5	3.67513	250502_woCre-2-5_3	wt/fl_woCre	outer
250502_woCre-2	250502_woCre-2-5	4.17058	250502_woCre-2-5_4	wt/fl_woCre	outer
250502_woCre-2	250502_woCre-2-5	4.82916	250502_woCre-2-5_5	wt/fl_woCre	outer
250502_woCre-2	250502_woCre-2-5	2.44029	250502_woCre-2-5_6	wt/fl_woCre	inner
250502_woCre-2	250502_woCre-2-5	3.29865	250502_woCre-2-5_7	wt/fl_woCre	inner
250502_woCre-2	250502_woCre-2-5	2.41909	250502_woCre-2-5_8	wt/fl_woCre	inner
250502_woCre-2	250502_woCre-2-5	2.16968	250502_woCre-2-5_9	wt/fl_woCre	inner
250502_woCre-2	250502_woCre-2-5	2.77348	250502_woCre-2-5_10	wt/fl_woCre	inner
250502_woCre-2	250502_woCre-2-5	3.66221	250502_woCre-2-5_11	wt/fl_woCre	inner
250502_woCre-2	250502_woCre-2-5	3.81602	250502_woCre-2-5_12	wt/fl_woCre	inner
250502_woCre-2	250502_woCre-2-5	2.51454	250502_woCre-2-5_13	wt/fl_woCre	inner
250502_woCre-2	250502_woCre-2-5	3.13058	250502_woCre-2-5_14	wt/fl_woCre	inner
250502_woCre-2	250502_woCre-2-5	4.12793	250502_woCre-2-5_15	wt/fl_woCre	inner
250502_woCre-2	250502_woCre-2-5	4.44392	250502_woCre-2-5_16	wt/fl_woCre	inner
250502_woCre-2	250502_woCre-2-5	3.20882	250502_woCre-2-5_17	wt/fl_woCre	outer
250502_woCre-2	250502_woCre-2-5	2.98163	250502_woCre-2-5_18	wt/fl_woCre	outer
250502_woCre-2	250502_woCre-2-5	3.28158	250502_woCre-2-5_19	wt/fl_woCre	outer
250502_woCre-2	250502_woCre-2-5	3.14326	250502_woCre-2-5_20	wt/fl_woCre	outer
