# Supplementary material for: Kif11-haploinsufficient oocytes reveal spatially differential requirements for chromosome biorientation
Source: EMBO Rep. 2025 Aug 20;26(18):4419–35. doi: 10.1038/s44319-025-00539-w (PMC12457643; doi:10.1038/s44319-025-00539-w)
Supplement: Supplementary file 11 — Figure EV4 Source Data [file 44319_2025_539_MOESM11_ESM.zip › figEV4A.xlsx]

## Sheet: FigEV4A
oocyte	sd.PC1	sd.PC2	sd.PC3	genotype	AlignmentIndex
250417_woCre-0-2	5.15454	3.86057	1.47805	wt/fl_woCre	0.94996
250417_woCre-0-3	4.45357	4.20477	1.52738	wt/fl_woCre	0.941454
250502_wCre-1-1	5.20857	4.74769	1.93792	wt/fl_wCre	0.929705
250502_wCre-1-3	4.99677	4.29498	1.29844	wt/fl_wCre	0.962618
250502_wCre-2-1	4.5939	4.30314	1.77577	wt/fl_wCre	0.926279
250502_wCre-2-2	5.06513	4.19989	1.11684	wt/fl_wCre	0.971997
250502_wCre-2-3	6.06447	5.27441	1.26378	wt/fl_wCre	0.975872
250502_wCre-2-4	5.2501	4.4621	2.26473	wt/fl_wCre	0.902495
250502_wCre-2-5	5.77322	4.96229	1.45208	wt/fl_wCre	0.964895
250502_wCre-3-2	5.57464	4.77287	1.05457	wt/fl_wCre	0.979768
250502_wCre-3-3	5.18785	4.84582	1.39182	wt/fl_wCre	0.962984
250502_wCre-3-5	5.16633	4.6532	2.43169	wt/fl_wCre	0.891015
250502_woCre-1-1	4.1249	3.57557	1.66684	wt/fl_woCre	0.914716
250502_woCre-1-2	3.73983	3.41634	1.82082	wt/fl_woCre	0.88557
250502_woCre-1-3	4.87769	4.00517	1.76749	wt/fl_woCre	0.927276
250502_woCre-1-4	4.73522	3.81647	1.48705	wt/fl_woCre	0.943588
250502_woCre-2-1	5.56409	2.30595	1.73849	wt/fl_woCre	0.923093
250502_woCre-2-2	3.7284	2.96744	1.46681	wt/fl_woCre	0.913448
250502_woCre-2-3	5.34479	4.26206	1.25651	wt/fl_woCre	0.96732
250502_woCre-2-5	4.14108	3.90964	1.19792	wt/fl_woCre	0.957631
