# Supplementary material for: Kif11-haploinsufficient oocytes reveal spatially differential requirements for chromosome biorientation
Source: EMBO Rep. 2025 Aug 20;26(18):4419–35. doi: 10.1038/s44319-025-00539-w (PMC12457643; doi:10.1038/s44319-025-00539-w)
Supplement: Supplementary file 11 — Figure EV4 Source Data [file 44319_2025_539_MOESM11_ESM.zip › FigEV4B.xlsx]

## Sheet: FigEV4B
mouse	oocyte	inter-KT_distance	KT.pair.id	x.plane	y.plane	genotype
250417_woCre-0	250417_woCre-0-2	4.22853	250417_woCre-0-2_1	-0.794646	6.99354	wt/fl_woCre
250417_woCre-0	250417_woCre-0-2	4.30402	250417_woCre-0-2_2	-1.84285	3.22625	wt/fl_woCre
250417_woCre-0	250417_woCre-0-2	2.88565	250417_woCre-0-2_3	1.69198	3.14497	wt/fl_woCre
250417_woCre-0	250417_woCre-0-2	2.80195	250417_woCre-0-2_4	3.30067	4.43751	wt/fl_woCre
250417_woCre-0	250417_woCre-0-2	2.75405	250417_woCre-0-2_5	5.81875	5.25022	wt/fl_woCre
250417_woCre-0	250417_woCre-0-2	4.12023	250417_woCre-0-2_6	8.50395	1.24263	wt/fl_woCre
250417_woCre-0	250417_woCre-0-2	3.15184	250417_woCre-0-2_7	7.64931	-2.02753	wt/fl_woCre
250417_woCre-0	250417_woCre-0-2	2.946	250417_woCre-0-2_8	7.79157	-5.64114	wt/fl_woCre
250417_woCre-0	250417_woCre-0-2	3.41978	250417_woCre-0-2_9	4.4231	-0.0969743	wt/fl_woCre
250417_woCre-0	250417_woCre-0-2	3.30353	250417_woCre-0-2_10	1.98612	-1.30982	wt/fl_woCre
250417_woCre-0	250417_woCre-0-2	4.04665	250417_woCre-0-2_11	1.70325	-4.78463	wt/fl_woCre
250417_woCre-0	250417_woCre-0-2	3.66145	250417_woCre-0-2_12	-1.47646	-4.40819	wt/fl_woCre
250417_woCre-0	250417_woCre-0-2	2.69433	250417_woCre-0-2_13	-1.69648	-5.69802	wt/fl_woCre
250417_woCre-0	250417_woCre-0-2	3.61356	250417_woCre-0-2_14	-1.31273	0.221716	wt/fl_woCre
250417_woCre-0	250417_woCre-0-2	2.84877	250417_woCre-0-2_15	-3.77312	-1.96258	wt/fl_woCre
250417_woCre-0	250417_woCre-0-2	2.96206	250417_woCre-0-2_16	-7.0874	-4.55199	wt/fl_woCre
250417_woCre-0	250417_woCre-0-2	3.43519	250417_woCre-0-2_17	-6.67402	-1.68267	wt/fl_woCre
250417_woCre-0	250417_woCre-0-2	4.58159	250417_woCre-0-2_18	-4.47828	1.19686	wt/fl_woCre
250417_woCre-0	250417_woCre-0-2	3.05072	250417_woCre-0-2_19	-8.46118	1.99403	wt/fl_woCre
250417_woCre-0	250417_woCre-0-2	2.40728	250417_woCre-0-2_20	-5.27153	4.45582	wt/fl_woCre
250417_woCre-0	250417_woCre-0-3	3.0137	250417_woCre-0-3_1	5.35338	-5.16682	wt/fl_woCre
250417_woCre-0	250417_woCre-0-3	3.31821	250417_woCre-0-3_2	2.82028	-6.34769	wt/fl_woCre
250417_woCre-0	250417_woCre-0-3	2.98067	250417_woCre-0-3_3	-2.25393	-7.22974	wt/fl_woCre
250417_woCre-0	250417_woCre-0-3	3.78442	250417_woCre-0-3_4	-6.83146	-5.35805	wt/fl_woCre
250417_woCre-0	250417_woCre-0-3	4.86024	250417_woCre-0-3_5	-7.81999	-0.531138	wt/fl_woCre
250417_woCre-0	250417_woCre-0-3	2.8012	250417_woCre-0-3_6	-7.36127	3.57322	wt/fl_woCre
250417_woCre-0	250417_woCre-0-3	3.11341	250417_woCre-0-3_7	-4.07876	7.32113	wt/fl_woCre
250417_woCre-0	250417_woCre-0-3	3.03663	250417_woCre-0-3_8	0.272029	7.23877	wt/fl_woCre
250417_woCre-0	250417_woCre-0-3	4.15559	250417_woCre-0-3_9	2.32073	4.83275	wt/fl_woCre
250417_woCre-0	250417_woCre-0-3	4.06882	250417_woCre-0-3_10	0.881757	3.12556	wt/fl_woCre
250417_woCre-0	250417_woCre-0-3	3.41248	250417_woCre-0-3_11	-2.42181	0.637835	wt/fl_woCre
250417_woCre-0	250417_woCre-0-3	3.98128	250417_woCre-0-3_12	-3.79571	-0.105249	wt/fl_woCre
250417_woCre-0	250417_woCre-0-3	3.86898	250417_woCre-0-3_13	-1.07323	-1.16496	wt/fl_woCre
250417_woCre-0	250417_woCre-0-3	4.36397	250417_woCre-0-3_14	-1.42776	-2.65854	wt/fl_woCre
250417_woCre-0	250417_woCre-0-3	4.78434	250417_woCre-0-3_15	2.05568	-2.98559	wt/fl_woCre
250417_woCre-0	250417_woCre-0-3	2.7027	250417_woCre-0-3_16	2.68459	-0.368529	wt/fl_woCre
250417_woCre-0	250417_woCre-0-3	2.84684	250417_woCre-0-3_17	3.66083	-0.581725	wt/fl_woCre
250417_woCre-0	250417_woCre-0-3	3.62713	250417_woCre-0-3_18	5.6258	-0.106971	wt/fl_woCre
250417_woCre-0	250417_woCre-0-3	4.53645	250417_woCre-0-3_19	4.03977	2.56547	wt/fl_woCre
250417_woCre-0	250417_woCre-0-3	2.85675	250417_woCre-0-3_20	7.34909	3.31027	wt/fl_woCre
250502_wCre-1	250502_wCre-1-1	2.10998	250502_wCre-1-1_1	-3.12652	6.62935	wt/fl_wCre
250502_wCre-1	250502_wCre-1-1	0.8747	250502_wCre-1-1_2	-0.249141	7.37893	wt/fl_wCre
250502_wCre-1	250502_wCre-1-1	2.15581	250502_wCre-1-1_3	3.46493	6.60295	wt/fl_wCre
250502_wCre-1	250502_wCre-1-1	3.48072	250502_wCre-1-1_4	4.9818	5.32161	wt/fl_wCre
250502_wCre-1	250502_wCre-1-1	1.90358	250502_wCre-1-1_5	7.51516	2.52671	wt/fl_wCre
250502_wCre-1	250502_wCre-1-1	2.54686	250502_wCre-1-1_6	8.60707	-0.953953	wt/fl_wCre
250502_wCre-1	250502_wCre-1-1	2.75109	250502_wCre-1-1_7	8.06988	-3.09903	wt/fl_wCre
250502_wCre-1	250502_wCre-1-1	1.45045	250502_wCre-1-1_8	4.14908	-5.16777	wt/fl_wCre
250502_wCre-1	250502_wCre-1-1	2.56361	250502_wCre-1-1_9	2.45703	-4.96963	wt/fl_wCre
250502_wCre-1	250502_wCre-1-1	2.32144	250502_wCre-1-1_10	1.06054	-7.12941	wt/fl_wCre
250502_wCre-1	250502_wCre-1-1	3.08406	250502_wCre-1-1_11	-1.46635	-7.44951	wt/fl_wCre
250502_wCre-1	250502_wCre-1-1	0.892693	250502_wCre-1-1_12	-3.75625	-5.43906	wt/fl_wCre
250502_wCre-1	250502_wCre-1-1	3.19312	250502_wCre-1-1_13	-6.74649	-3.68325	wt/fl_wCre
250502_wCre-1	250502_wCre-1-1	3.18569	250502_wCre-1-1_14	-6.72786	-1.68534	wt/fl_wCre
250502_wCre-1	250502_wCre-1-1	0.975961	250502_wCre-1-1_15	-7.04393	-0.234935	wt/fl_wCre
250502_wCre-1	250502_wCre-1-1	0.760329	250502_wCre-1-1_16	-6.41116	2.4385	wt/fl_wCre
250502_wCre-1	250502_wCre-1-1	0.716101	250502_wCre-1-1_17	-6.43091	4.24176	wt/fl_wCre
250502_wCre-1	250502_wCre-1-1	3.33617	250502_wCre-1-1_18	-0.0995724	3.51119	wt/fl_wCre
250502_wCre-1	250502_wCre-1-1	4.05014	250502_wCre-1-1_19	2.88552	0.995193	wt/fl_wCre
250502_wCre-1	250502_wCre-1-1	3.1136	250502_wCre-1-1_20	-1.1328	0.165668	wt/fl_wCre
250502_wCre-1	250502_wCre-1-3	2.11566	250502_wCre-1-3_1	-5.56684	-3.76824	wt/fl_wCre
250502_wCre-1	250502_wCre-1-3	2.0735	250502_wCre-1-3_2	-2.71851	-5.59751	wt/fl_wCre
250502_wCre-1	250502_wCre-1-3	1.39782	250502_wCre-1-3_3	-0.84548	-7.0718	wt/fl_wCre
250502_wCre-1	250502_wCre-1-3	2.38891	250502_wCre-1-3_4	1.68111	-6.70915	wt/fl_wCre
250502_wCre-1	250502_wCre-1-3	1.71619	250502_wCre-1-3_5	4.55768	-4.95563	wt/fl_wCre
250502_wCre-1	250502_wCre-1-3	1.06949	250502_wCre-1-3_6	6.40971	-3.3043	wt/fl_wCre
250502_wCre-1	250502_wCre-1-3	3.5934	250502_wCre-1-3_7	6.7095	-2.01719	wt/fl_wCre
250502_wCre-1	250502_wCre-1-3	1.42331	250502_wCre-1-3_8	5.88198	0.697055	wt/fl_wCre
250502_wCre-1	250502_wCre-1-3	1.7379	250502_wCre-1-3_9	5.09589	2.36967	wt/fl_wCre
250502_wCre-1	250502_wCre-1-3	0.995841	250502_wCre-1-3_10	5.19654	4.63863	wt/fl_wCre
250502_wCre-1	250502_wCre-1-3	0.820488	250502_wCre-1-3_11	4.14937	5.5264	wt/fl_wCre
250502_wCre-1	250502_wCre-1-3	4.07314	250502_wCre-1-3_12	1.94462	6.06052	wt/fl_wCre
250502_wCre-1	250502_wCre-1-3	2.36087	250502_wCre-1-3_13	-0.809287	5.41277	wt/fl_wCre
250502_wCre-1	250502_wCre-1-3	0.694046	250502_wCre-1-3_14	-6.01045	3.21881	wt/fl_wCre
250502_wCre-1	250502_wCre-1-3	0.991464	250502_wCre-1-3_15	-3.96138	4.65086	wt/fl_wCre
250502_wCre-1	250502_wCre-1-3	1.16662	250502_wCre-1-3_16	-5.47309	2.81828	wt/fl_wCre
250502_wCre-1	250502_wCre-1-3	2.53229	250502_wCre-1-3_17	-7.35463	0.638186	wt/fl_wCre
250502_wCre-1	250502_wCre-1-3	1.99402	250502_wCre-1-3_18	-8.886	-1.28384	wt/fl_wCre
250502_wCre-1	250502_wCre-1-3	2.81005	250502_wCre-1-3_19	-0.87875	-1.95351	wt/fl_wCre
250502_wCre-1	250502_wCre-1-3	2.98185	250502_wCre-1-3_20	0.878013	0.629991	wt/fl_wCre
250502_wCre-2	250502_wCre-2-1	1.31061	250502_wCre-2-1_1	8.41214	-1.14727	wt/fl_wCre
250502_wCre-2	250502_wCre-2-1	3.25072	250502_wCre-2-1_2	4.68152	-3.28381	wt/fl_wCre
250502_wCre-2	250502_wCre-2-1	2.13272	250502_wCre-2-1_3	4.11092	-4.68518	wt/fl_wCre
250502_wCre-2	250502_wCre-2-1	0.354542	250502_wCre-2-1_4	0.999089	-6.84701	wt/fl_wCre
250502_wCre-2	250502_wCre-2-1	2.19429	250502_wCre-2-1_5	-0.766866	-7.43239	wt/fl_wCre
250502_wCre-2	250502_wCre-2-1	2.13	250502_wCre-2-1_6	-4.28991	-5.26209	wt/fl_wCre
250502_wCre-2	250502_wCre-2-1	2.19732	250502_wCre-2-1_7	-7.15928	-2.92611	wt/fl_wCre
250502_wCre-2	250502_wCre-2-1	1.18638	250502_wCre-2-1_8	-9.1814	1.68301	wt/fl_wCre
250502_wCre-2	250502_wCre-2-1	3.37408	250502_wCre-2-1_9	-3.96091	1.9757	wt/fl_wCre
250502_wCre-2	250502_wCre-2-1	4.31145	250502_wCre-2-1_10	-4.92582	4.03115	wt/fl_wCre
250502_wCre-2	250502_wCre-2-1	1.91301	250502_wCre-2-1_11	-3.32438	6.4371	wt/fl_wCre
250502_wCre-2	250502_wCre-2-1	1.88788	250502_wCre-2-1_12	0.887441	6.23725	wt/fl_wCre
250502_wCre-2	250502_wCre-2-1	2.6895	250502_wCre-2-1_13	4.15854	6.42382	wt/fl_wCre
250502_wCre-2	250502_wCre-2-1	2.52262	250502_wCre-2-1_14	6.48942	3.76413	wt/fl_wCre
250502_wCre-2	250502_wCre-2-1	4.57621	250502_wCre-2-1_15	4.15735	1.24158	wt/fl_wCre
250502_wCre-2	250502_wCre-2-1	3.85721	250502_wCre-2-1_16	1.87861	-0.448104	wt/fl_wCre
250502_wCre-2	250502_wCre-2-1	4.62411	250502_wCre-2-1_17	-0.461062	-2.09244	wt/fl_wCre
250502_wCre-2	250502_wCre-2-1	4.81402	250502_wCre-2-1_18	-1.652	-1.48317	wt/fl_wCre
250502_wCre-2	250502_wCre-2-1	2.88128	250502_wCre-2-1_19	-0.696637	0.318595	wt/fl_wCre
250502_wCre-2	250502_wCre-2-1	4.37308	250502_wCre-2-1_20	0.643236	3.49525	wt/fl_wCre
250502_wCre-2	250502_wCre-2-2	2.63913	250502_wCre-2-2_1	-8.77301	0.102788	wt/fl_wCre
250502_wCre-2	250502_wCre-2-2	3.44909	250502_wCre-2-2_2	-9.68012	-0.206123	wt/fl_wCre
250502_wCre-2	250502_wCre-2-2	1.11535	250502_wCre-2-2_3	-6.32148	-3.38771	wt/fl_wCre
250502_wCre-2	250502_wCre-2-2	2.04746	250502_wCre-2-2_4	-2.82211	-6.42357	wt/fl_wCre
250502_wCre-2	250502_wCre-2-2	1.83167	250502_wCre-2-2_5	-0.469236	-6.57111	wt/fl_wCre
250502_wCre-2	250502_wCre-2-2	3.03987	250502_wCre-2-2_6	2.30805	-6.42198	wt/fl_wCre
250502_wCre-2	250502_wCre-2-2	4.48708	250502_wCre-2-2_7	3.99229	-4.46937	wt/fl_wCre
250502_wCre-2	250502_wCre-2-2	2.49626	250502_wCre-2-2_8	5.98319	-3.40018	wt/fl_wCre
250502_wCre-2	250502_wCre-2-2	1.19252	250502_wCre-2-2_9	6.50282	-1.75725	wt/fl_wCre
250502_wCre-2	250502_wCre-2-2	1.01715	250502_wCre-2-2_10	6.55812	0.595749	wt/fl_wCre
250502_wCre-2	250502_wCre-2-2	1.75573	250502_wCre-2-2_11	5.90272	2.57759	wt/fl_wCre
250502_wCre-2	250502_wCre-2-2	2.20667	250502_wCre-2-2_12	3.83195	4.45413	wt/fl_wCre
250502_wCre-2	250502_wCre-2-2	1.15525	250502_wCre-2-2_13	3.02777	6.63592	wt/fl_wCre
250502_wCre-2	250502_wCre-2-2	0.819634	250502_wCre-2-2_14	1.00003	6.19861	wt/fl_wCre
250502_wCre-2	250502_wCre-2-2	2.37034	250502_wCre-2-2_15	-0.514796	4.41388	wt/fl_wCre
250502_wCre-2	250502_wCre-2-2	1.18444	250502_wCre-2-2_16	-4.53496	5.16963	wt/fl_wCre
250502_wCre-2	250502_wCre-2-2	3.68747	250502_wCre-2-2_17	-5.39334	2.72606	wt/fl_wCre
250502_wCre-2	250502_wCre-2-2	3.23449	250502_wCre-2-2_18	-3.34604	0.312256	wt/fl_wCre
250502_wCre-2	250502_wCre-2-2	3.00628	250502_wCre-2-2_19	0.453763	-0.521232	wt/fl_wCre
250502_wCre-2	250502_wCre-2-2	2.9819	250502_wCre-2-2_20	2.29439	-0.0280979	wt/fl_wCre
250502_wCre-2	250502_wCre-2-3	1.49282	250502_wCre-2-3_1	1.75619	8.42054	wt/fl_wCre
250502_wCre-2	250502_wCre-2-3	1.19243	250502_wCre-2-3_2	4.06037	7.46038	wt/fl_wCre
250502_wCre-2	250502_wCre-2-3	1.18764	250502_wCre-2-3_3	5.84828	5.38697	wt/fl_wCre
250502_wCre-2	250502_wCre-2-3	1.18566	250502_wCre-2-3_4	6.72181	4.17425	wt/fl_wCre
250502_wCre-2	250502_wCre-2-3	2.04863	250502_wCre-2-3_5	7.13271	1.02167	wt/fl_wCre
250502_wCre-2	250502_wCre-2-3	1.92653	250502_wCre-2-3_6	7.07364	-0.194129	wt/fl_wCre
250502_wCre-2	250502_wCre-2-3	1.67102	250502_wCre-2-3_7	5.99462	-2.60483	wt/fl_wCre
250502_wCre-2	250502_wCre-2-3	0.814923	250502_wCre-2-3_8	6.4152	-3.36853	wt/fl_wCre
250502_wCre-2	250502_wCre-2-3	1.36092	250502_wCre-2-3_9	5.1754	-6.22533	wt/fl_wCre
250502_wCre-2	250502_wCre-2-3	1.02577	250502_wCre-2-3_10	3.4811	-7.92266	wt/fl_wCre
250502_wCre-2	250502_wCre-2-3	0.529245	250502_wCre-2-3_11	-0.376757	-7.53899	wt/fl_wCre
250502_wCre-2	250502_wCre-2-3	1.3129	250502_wCre-2-3_12	-2.52125	-7.36298	wt/fl_wCre
250502_wCre-2	250502_wCre-2-3	1.83066	250502_wCre-2-3_13	-6.07776	-4.81177	wt/fl_wCre
250502_wCre-2	250502_wCre-2-3	0.865968	250502_wCre-2-3_14	-8.58029	-3.01978	wt/fl_wCre
250502_wCre-2	250502_wCre-2-3	1.21169	250502_wCre-2-3_15	-8.88917	-0.714955	wt/fl_wCre
250502_wCre-2	250502_wCre-2-3	1.44402	250502_wCre-2-3_16	-9.18569	2.06216	wt/fl_wCre
250502_wCre-2	250502_wCre-2-3	1.94026	250502_wCre-2-3_17	-8.34431	4.26564	wt/fl_wCre
250502_wCre-2	250502_wCre-2-3	1.28709	250502_wCre-2-3_18	-4.2372	7.63192	wt/fl_wCre
250502_wCre-2	250502_wCre-2-3	2.58932	250502_wCre-2-3_19	-2.87888	3.20623	wt/fl_wCre
250502_wCre-2	250502_wCre-2-3	3.25498	250502_wCre-2-3_20	-2.56802	0.134197	wt/fl_wCre
250502_wCre-2	250502_wCre-2-4	0.907138	250502_wCre-2-4_1	2.80415	6.09158	wt/fl_wCre
250502_wCre-2	250502_wCre-2-4	1.31011	250502_wCre-2-4_2	1.09122	5.47506	wt/fl_wCre
250502_wCre-2	250502_wCre-2-4	0.825651	250502_wCre-2-4_3	-0.50933	6.09629	wt/fl_wCre
250502_wCre-2	250502_wCre-2-4	1.68122	250502_wCre-2-4_4	-5.3546	5.98668	wt/fl_wCre
250502_wCre-2	250502_wCre-2-4	1.50576	250502_wCre-2-4_5	-8.28994	2.99637	wt/fl_wCre
250502_wCre-2	250502_wCre-2-4	2.17348	250502_wCre-2-4_6	-9.13888	0.421376	wt/fl_wCre
250502_wCre-2	250502_wCre-2-4	3.7421	250502_wCre-2-4_7	-7.81592	-0.978079	wt/fl_wCre
250502_wCre-2	250502_wCre-2-4	1.94561	250502_wCre-2-4_8	-6.43008	-4.55763	wt/fl_wCre
250502_wCre-2	250502_wCre-2-4	1.69071	250502_wCre-2-4_9	-3.82228	-6.00149	wt/fl_wCre
250502_wCre-2	250502_wCre-2-4	1.52925	250502_wCre-2-4_10	-0.171485	-6.91501	wt/fl_wCre
250502_wCre-2	250502_wCre-2-4	1.74043	250502_wCre-2-4_11	2.86683	-5.80078	wt/fl_wCre
250502_wCre-2	250502_wCre-2-4	1.14136	250502_wCre-2-4_12	4.55093	-6.38589	wt/fl_wCre
250502_wCre-2	250502_wCre-2-4	1.65994	250502_wCre-2-4_13	6.71557	-3.07217	wt/fl_wCre
250502_wCre-2	250502_wCre-2-4	1.8554	250502_wCre-2-4_14	6.88593	0.156945	wt/fl_wCre
250502_wCre-2	250502_wCre-2-4	1.21561	250502_wCre-2-4_15	6.97998	3.57153	wt/fl_wCre
250502_wCre-2	250502_wCre-2-4	2.89671	250502_wCre-2-4_16	5.13018	4.20279	wt/fl_wCre
250502_wCre-2	250502_wCre-2-4	3.87143	250502_wCre-2-4_17	3.52605	1.34166	wt/fl_wCre
250502_wCre-2	250502_wCre-2-4	1.74668	250502_wCre-2-4_18	2.38537	-2.14988	wt/fl_wCre
250502_wCre-2	250502_wCre-2-4	1.99286	250502_wCre-2-4_19	-0.0634501	-1.38857	wt/fl_wCre
250502_wCre-2	250502_wCre-2-4	4.45947	250502_wCre-2-4_20	-1.34025	0.909203	wt/fl_wCre
250502_wCre-2	250502_wCre-2-5	1.97593	250502_wCre-2-5_1	-5.58884	5.66987	wt/fl_wCre
250502_wCre-2	250502_wCre-2-5	2.34002	250502_wCre-2-5_2	-8.61536	3.64325	wt/fl_wCre
250502_wCre-2	250502_wCre-2-5	1.39818	250502_wCre-2-5_3	-8.82876	1.38922	wt/fl_wCre
250502_wCre-2	250502_wCre-2-5	1.80225	250502_wCre-2-5_4	-8.26516	-1.36385	wt/fl_wCre
250502_wCre-2	250502_wCre-2-5	2.17681	250502_wCre-2-5_5	-4.26603	-3.62994	wt/fl_wCre
250502_wCre-2	250502_wCre-2-5	1.09389	250502_wCre-2-5_6	-2.87598	-5.82795	wt/fl_wCre
250502_wCre-2	250502_wCre-2-5	1.14708	250502_wCre-2-5_7	-1.26323	-7.17833	wt/fl_wCre
250502_wCre-2	250502_wCre-2-5	0.943027	250502_wCre-2-5_8	0.808977	-6.13919	wt/fl_wCre
250502_wCre-2	250502_wCre-2-5	2.64169	250502_wCre-2-5_9	2.1483	-6.51803	wt/fl_wCre
250502_wCre-2	250502_wCre-2-5	0.776273	250502_wCre-2-5_10	4.54024	-5.14123	wt/fl_wCre
250502_wCre-2	250502_wCre-2-5	1.16735	250502_wCre-2-5_11	6.52004	-3.56341	wt/fl_wCre
250502_wCre-2	250502_wCre-2-5	0.460217	250502_wCre-2-5_12	8.35572	0.1118	wt/fl_wCre
250502_wCre-2	250502_wCre-2-5	2.47504	250502_wCre-2-5_13	5.40708	-1.67055	wt/fl_wCre
250502_wCre-2	250502_wCre-2-5	1.94535	250502_wCre-2-5_14	8.16073	3.73049	wt/fl_wCre
250502_wCre-2	250502_wCre-2-5	1.72638	250502_wCre-2-5_15	7.3522	4.04606	wt/fl_wCre
250502_wCre-2	250502_wCre-2-5	2.91608	250502_wCre-2-5_16	4.21459	6.17892	wt/fl_wCre
250502_wCre-2	250502_wCre-2-5	1.28238	250502_wCre-2-5_17	1.43141	7.08506	wt/fl_wCre
250502_wCre-2	250502_wCre-2-5	2.21278	250502_wCre-2-5_18	-0.983792	7.87057	wt/fl_wCre
250502_wCre-2	250502_wCre-2-5	3.3652	250502_wCre-2-5_19	-1.82875	3.51797	wt/fl_wCre
250502_wCre-2	250502_wCre-2-5	2.84893	250502_wCre-2-5_20	-6.42338	-2.21071	wt/fl_wCre
250502_wCre-3	250502_wCre-3-2	1.61843	250502_wCre-3-2_1	0.105595	7.14216	wt/fl_wCre
250502_wCre-3	250502_wCre-3-2	0.860755	250502_wCre-3-2_2	2.23688	7.46526	wt/fl_wCre
250502_wCre-3	250502_wCre-3-2	2.10183	250502_wCre-3-2_3	6.07826	5.14395	wt/fl_wCre
250502_wCre-3	250502_wCre-3-2	0.76243	250502_wCre-3-2_4	7.72996	3.34058	wt/fl_wCre
250502_wCre-3	250502_wCre-3-2	1.61375	250502_wCre-3-2_5	8.01147	0.435048	wt/fl_wCre
250502_wCre-3	250502_wCre-3-2	1.64408	250502_wCre-3-2_6	8.5001	-2.48694	wt/fl_wCre
250502_wCre-3	250502_wCre-3-2	2.45913	250502_wCre-3-2_7	7.1181	-3.88616	wt/fl_wCre
250502_wCre-3	250502_wCre-3-2	1.39793	250502_wCre-3-2_8	4.63982	-5.89212	wt/fl_wCre
250502_wCre-3	250502_wCre-3-2	2.74199	250502_wCre-3-2_9	0.206983	-7.52139	wt/fl_wCre
250502_wCre-3	250502_wCre-3-2	1.37394	250502_wCre-3-2_10	-2.03243	-7.2814	wt/fl_wCre
250502_wCre-3	250502_wCre-3-2	2.0228	250502_wCre-3-2_11	-4.74691	-6.38274	wt/fl_wCre
250502_wCre-3	250502_wCre-3-2	2.24944	250502_wCre-3-2_12	-8.22551	-1.49285	wt/fl_wCre
250502_wCre-3	250502_wCre-3-2	0.788606	250502_wCre-3-2_13	-8.31551	0.267944	wt/fl_wCre
250502_wCre-3	250502_wCre-3-2	0.881703	250502_wCre-3-2_14	-7.69429	1.74175	wt/fl_wCre
250502_wCre-3	250502_wCre-3-2	0.93397	250502_wCre-3-2_15	-4.84551	5.62575	wt/fl_wCre
250502_wCre-3	250502_wCre-3-2	3.36847	250502_wCre-3-2_16	-3.69434	5.6983	wt/fl_wCre
250502_wCre-3	250502_wCre-3-2	4.38273	250502_wCre-3-2_17	-3.40605	1.01144	wt/fl_wCre
250502_wCre-3	250502_wCre-3-2	2.64216	250502_wCre-3-2_18	-2.5528	-3.24186	wt/fl_wCre
250502_wCre-3	250502_wCre-3-2	2.81642	250502_wCre-3-2_19	-0.494773	-0.516971	wt/fl_wCre
250502_wCre-3	250502_wCre-3-2	3.1208	250502_wCre-3-2_20	1.38095	0.830263	wt/fl_wCre
250502_wCre-3	250502_wCre-3-3	2.82243	250502_wCre-3-3_1	-2.70531	7.07039	wt/fl_wCre
250502_wCre-3	250502_wCre-3-3	2.64435	250502_wCre-3-3_2	-0.54493	7.99085	wt/fl_wCre
250502_wCre-3	250502_wCre-3-3	1.26886	250502_wCre-3-3_3	2.3018	6.18405	wt/fl_wCre
250502_wCre-3	250502_wCre-3-3	1.46659	250502_wCre-3-3_4	4.47003	6.11969	wt/fl_wCre
250502_wCre-3	250502_wCre-3-3	2.72987	250502_wCre-3-3_5	6.43719	2.78463	wt/fl_wCre
250502_wCre-3	250502_wCre-3-3	1.37095	250502_wCre-3-3_6	9.44783	0.467185	wt/fl_wCre
250502_wCre-3	250502_wCre-3-3	2.85923	250502_wCre-3-3_7	7.23438	-2.39915	wt/fl_wCre
250502_wCre-3	250502_wCre-3-3	4.4649	250502_wCre-3-3_8	7.04675	-3.84703	wt/fl_wCre
250502_wCre-3	250502_wCre-3-3	3.87201	250502_wCre-3-3_9	3.31248	-7.96101	wt/fl_wCre
250502_wCre-3	250502_wCre-3-3	2.31115	250502_wCre-3-3_10	0.873773	-6.72228	wt/fl_wCre
250502_wCre-3	250502_wCre-3-3	3.64177	250502_wCre-3-3_11	-2.10117	-7.00471	wt/fl_wCre
250502_wCre-3	250502_wCre-3-3	2.39975	250502_wCre-3-3_12	-3.7829	-5.90385	wt/fl_wCre
250502_wCre-3	250502_wCre-3-3	2.56459	250502_wCre-3-3_13	-4.63432	-2.91597	wt/fl_wCre
250502_wCre-3	250502_wCre-3-3	2.40612	250502_wCre-3-3_14	-8.0066	-2.10159	wt/fl_wCre
250502_wCre-3	250502_wCre-3-3	1.65306	250502_wCre-3-3_15	-8.91833	0.261452	wt/fl_wCre
250502_wCre-3	250502_wCre-3-3	3.11313	250502_wCre-3-3_16	-5.80116	3.91399	wt/fl_wCre
250502_wCre-3	250502_wCre-3-3	2.88134	250502_wCre-3-3_17	-3.47663	1.54292	wt/fl_wCre
250502_wCre-3	250502_wCre-3-3	3.73498	250502_wCre-3-3_18	-1.49845	-0.224223	wt/fl_wCre
250502_wCre-3	250502_wCre-3-3	2.86065	250502_wCre-3-3_19	-0.863677	2.11392	wt/fl_wCre
250502_wCre-3	250502_wCre-3-3	3.03343	250502_wCre-3-3_20	1.20924	0.630724	wt/fl_wCre
250502_wCre-3	250502_wCre-3-5	1.39047	250502_wCre-3-5_1	3.70456	6.08585	wt/fl_wCre
250502_wCre-3	250502_wCre-3-5	1.64034	250502_wCre-3-5_2	2.36654	6.58189	wt/fl_wCre
250502_wCre-3	250502_wCre-3-5	1.11732	250502_wCre-3-5_3	-1.54221	6.32986	wt/fl_wCre
250502_wCre-3	250502_wCre-3-5	1.85259	250502_wCre-3-5_4	-5.16871	5.67745	wt/fl_wCre
250502_wCre-3	250502_wCre-3-5	1.65351	250502_wCre-3-5_5	-6.02777	4.13961	wt/fl_wCre
250502_wCre-3	250502_wCre-3-5	1.54227	250502_wCre-3-5_6	-8.29765	1.57209	wt/fl_wCre
250502_wCre-3	250502_wCre-3-5	1.54871	250502_wCre-3-5_7	-7.71954	-1.83077	wt/fl_wCre
250502_wCre-3	250502_wCre-3-5	1.4416	250502_wCre-3-5_8	-6.46763	-4.53084	wt/fl_wCre
250502_wCre-3	250502_wCre-3-5	1.44062	250502_wCre-3-5_9	-4.0188	-5.93564	wt/fl_wCre
250502_wCre-3	250502_wCre-3-5	2.01596	250502_wCre-3-5_10	-4.30931	1.2511	wt/fl_wCre
250502_wCre-3	250502_wCre-3-5	4.16314	250502_wCre-3-5_11	-0.630917	0.603196	wt/fl_wCre
250502_wCre-3	250502_wCre-3-5	2.79444	250502_wCre-3-5_12	-0.163079	-4.33753	wt/fl_wCre
250502_wCre-3	250502_wCre-3-5	1.98406	250502_wCre-3-5_13	1.00771	-7.54267	wt/fl_wCre
250502_wCre-3	250502_wCre-3-5	2.1549	250502_wCre-3-5_14	2.10894	-6.70636	wt/fl_wCre
250502_wCre-3	250502_wCre-3-5	1.19587	250502_wCre-3-5_15	4.6612	-5.52632	wt/fl_wCre
250502_wCre-3	250502_wCre-3-5	1.46068	250502_wCre-3-5_16	5.32195	-2.60792	wt/fl_wCre
250502_wCre-3	250502_wCre-3-5	1.44489	250502_wCre-3-5_17	7.0539	-0.294683	wt/fl_wCre
250502_wCre-3	250502_wCre-3-5	0.946626	250502_wCre-3-5_18	7.25312	0.937229	wt/fl_wCre
250502_wCre-3	250502_wCre-3-5	2.42992	250502_wCre-3-5_19	5.54914	3.44211	wt/fl_wCre
250502_wCre-3	250502_wCre-3-5	1.23657	250502_wCre-3-5_20	5.31853	2.69236	wt/fl_wCre
250502_woCre-1	250502_woCre-1-1	2.37745	250502_woCre-1-1_1	2.2382	-7.58488	wt/fl_woCre
250502_woCre-1	250502_woCre-1-1	2.57353	250502_woCre-1-1_2	-0.419285	-6.53216	wt/fl_woCre
250502_woCre-1	250502_woCre-1-1	2.65398	250502_woCre-1-1_3	-0.271998	-2.45935	wt/fl_woCre
250502_woCre-1	250502_woCre-1-1	2.2301	250502_woCre-1-1_4	-4.61486	-4.91728	wt/fl_woCre
250502_woCre-1	250502_woCre-1-1	3.79366	250502_woCre-1-1_5	-4.57791	-1.92211	wt/fl_woCre
250502_woCre-1	250502_woCre-1-1	3.57458	250502_woCre-1-1_6	-6.98282	1.32306	wt/fl_woCre
250502_woCre-1	250502_woCre-1-1	3.41821	250502_woCre-1-1_7	-3.9034	2.74996	wt/fl_woCre
250502_woCre-1	250502_woCre-1-1	3.1441	250502_woCre-1-1_8	-2.7224	2.49587	wt/fl_woCre
250502_woCre-1	250502_woCre-1-1	3.33894	250502_woCre-1-1_9	-3.40906	5.36542	wt/fl_woCre
250502_woCre-1	250502_woCre-1-1	4.16929	250502_woCre-1-1_10	-3.47807	-0.164788	wt/fl_woCre
250502_woCre-1	250502_woCre-1-1	3.02609	250502_woCre-1-1_11	-2.14112	0.665593	wt/fl_woCre
250502_woCre-1	250502_woCre-1-1	2.51078	250502_woCre-1-1_12	-0.446429	0.438022	wt/fl_woCre
250502_woCre-1	250502_woCre-1-1	6.49517	250502_woCre-1-1_13	2.85975	-0.0417821	wt/fl_woCre
250502_woCre-1	250502_woCre-1-1	3.98301	250502_woCre-1-1_14	1.55233	-1.33079	wt/fl_woCre
250502_woCre-1	250502_woCre-1-1	2.72762	250502_woCre-1-1_15	1.29584	2.06076	wt/fl_woCre
250502_woCre-1	250502_woCre-1-1	3.62879	250502_woCre-1-1_16	2.26243	3.36891	wt/fl_woCre
250502_woCre-1	250502_woCre-1-1	4.68723	250502_woCre-1-1_17	1.15445	3.46614	wt/fl_woCre
250502_woCre-1	250502_woCre-1-1	2.87693	250502_woCre-1-1_18	6.18343	4.62832	wt/fl_woCre
250502_woCre-1	250502_woCre-1-1	2.45131	250502_woCre-1-1_19	7.68176	1.61392	wt/fl_woCre
250502_woCre-1	250502_woCre-1-1	4.21737	250502_woCre-1-1_20	7.73917	-3.22283	wt/fl_woCre
250502_woCre-1	250502_woCre-1-2	3.6543	250502_woCre-1-2_1	7.1931	0.67226	wt/fl_woCre
250502_woCre-1	250502_woCre-1-2	3.61624	250502_woCre-1-2_2	6.28639	-2.74362	wt/fl_woCre
250502_woCre-1	250502_woCre-1-2	2.89933	250502_woCre-1-2_3	4.1258	-0.119782	wt/fl_woCre
250502_woCre-1	250502_woCre-1-2	3.25315	250502_woCre-1-2_4	1.00466	-0.648701	wt/fl_woCre
250502_woCre-1	250502_woCre-1-2	4.22358	250502_woCre-1-2_5	0.785452	-1.59476	wt/fl_woCre
250502_woCre-1	250502_woCre-1-2	4.28169	250502_woCre-1-2_6	0.750167	-2.12042	wt/fl_woCre
250502_woCre-1	250502_woCre-1-2	4.35967	250502_woCre-1-2_7	2.04013	-7.05186	wt/fl_woCre
250502_woCre-1	250502_woCre-1-2	3.84307	250502_woCre-1-2_8	-1.64261	-5.8535	wt/fl_woCre
250502_woCre-1	250502_woCre-1-2	2.34644	250502_woCre-1-2_9	-5.46196	-3.62752	wt/fl_woCre
250502_woCre-1	250502_woCre-1-2	4.40069	250502_woCre-1-2_10	-6.12098	0.0986778	wt/fl_woCre
250502_woCre-1	250502_woCre-1-2	2.77231	250502_woCre-1-2_11	-2.97064	-1.33034	wt/fl_woCre
250502_woCre-1	250502_woCre-1-2	3.45029	250502_woCre-1-2_12	-3.6182	-0.905299	wt/fl_woCre
250502_woCre-1	250502_woCre-1-2	4.20819	250502_woCre-1-2_13	-3.84685	2.34127	wt/fl_woCre
250502_woCre-1	250502_woCre-1-2	4.74955	250502_woCre-1-2_14	-1.44333	0.653668	wt/fl_woCre
250502_woCre-1	250502_woCre-1-2	4.08985	250502_woCre-1-2_15	-0.310073	0.664212	wt/fl_woCre
250502_woCre-1	250502_woCre-1-2	2.91947	250502_woCre-1-2_16	-3.16585	3.94502	wt/fl_woCre
250502_woCre-1	250502_woCre-1-2	3.98278	250502_woCre-1-2_17	-1.44721	6.37511	wt/fl_woCre
250502_woCre-1	250502_woCre-1-2	4.59093	250502_woCre-1-2_18	0.150704	4.2749	wt/fl_woCre
250502_woCre-1	250502_woCre-1-2	2.51716	250502_woCre-1-2_19	3.3462	4.3301	wt/fl_woCre
250502_woCre-1	250502_woCre-1-2	4.54064	250502_woCre-1-2_20	4.34511	2.64059	wt/fl_woCre
250502_woCre-1	250502_woCre-1-3	4.47783	250502_woCre-1-3_1	4.41501	5.79322	wt/fl_woCre
250502_woCre-1	250502_woCre-1-3	4.82664	250502_woCre-1-3_2	0.541612	4.16637	wt/fl_woCre
250502_woCre-1	250502_woCre-1-3	3.72189	250502_woCre-1-3_3	-0.421594	7.55061	wt/fl_woCre
250502_woCre-1	250502_woCre-1-3	3.09727	250502_woCre-1-3_4	-5.78883	5.59965	wt/fl_woCre
250502_woCre-1	250502_woCre-1-3	4.30183	250502_woCre-1-3_5	-3.87017	1.43056	wt/fl_woCre
250502_woCre-1	250502_woCre-1-3	3.15127	250502_woCre-1-3_6	-7.52058	3.31087	wt/fl_woCre
250502_woCre-1	250502_woCre-1-3	2.77912	250502_woCre-1-3_7	-7.31959	-1.03836	wt/fl_woCre
250502_woCre-1	250502_woCre-1-3	4.31067	250502_woCre-1-3_8	-4.85332	-3.06647	wt/fl_woCre
250502_woCre-1	250502_woCre-1-3	3.48254	250502_woCre-1-3_9	-4.52123	-4.82213	wt/fl_woCre
250502_woCre-1	250502_woCre-1-3	2.99885	250502_woCre-1-3_10	-0.926126	-8.45199	wt/fl_woCre
250502_woCre-1	250502_woCre-1-3	4.44568	250502_woCre-1-3_11	-0.549118	-3.18389	wt/fl_woCre
250502_woCre-1	250502_woCre-1-3	2.9902	250502_woCre-1-3_12	0.27006	-2.15669	wt/fl_woCre
250502_woCre-1	250502_woCre-1-3	4.49403	250502_woCre-1-3_13	-2.17469	-1.82488	wt/fl_woCre
250502_woCre-1	250502_woCre-1-3	3.9428	250502_woCre-1-3_14	-0.639393	-0.402064	wt/fl_woCre
250502_woCre-1	250502_woCre-1-3	2.66304	250502_woCre-1-3_15	1.22969	-0.146927	wt/fl_woCre
250502_woCre-1	250502_woCre-1-3	3.94748	250502_woCre-1-3_16	3.63687	-0.260665	wt/fl_woCre
250502_woCre-1	250502_woCre-1-3	4.9268	250502_woCre-1-3_17	5.53599	-2.61883	wt/fl_woCre
250502_woCre-1	250502_woCre-1-3	3.05958	250502_woCre-1-3_18	7.84309	-3.1506	wt/fl_woCre
250502_woCre-1	250502_woCre-1-3	2.73461	250502_woCre-1-3_19	8.55627	-0.2093	wt/fl_woCre
250502_woCre-1	250502_woCre-1-3	3.46608	250502_woCre-1-3_20	6.55606	3.48151	wt/fl_woCre
250502_woCre-1	250502_woCre-1-4	5.2861	250502_woCre-1-4_1	-1.43245	6.7459	wt/fl_woCre
250502_woCre-1	250502_woCre-1-4	2.04551	250502_woCre-1-4_2	3.43878	8.38669	wt/fl_woCre
250502_woCre-1	250502_woCre-1-4	3.01871	250502_woCre-1-4_3	6.32371	2.14981	wt/fl_woCre
250502_woCre-1	250502_woCre-1-4	1.89391	250502_woCre-1-4_4	9.004	1.37474	wt/fl_woCre
250502_woCre-1	250502_woCre-1-4	3.83472	250502_woCre-1-4_5	6.38203	-2.58454	wt/fl_woCre
250502_woCre-1	250502_woCre-1-4	3.42411	250502_woCre-1-4_6	5.8027	0.137193	wt/fl_woCre
250502_woCre-1	250502_woCre-1-4	3.41884	250502_woCre-1-4_7	3.76331	-4.35638	wt/fl_woCre
250502_woCre-1	250502_woCre-1-4	3.84371	250502_woCre-1-4_8	2.42922	-1.61833	wt/fl_woCre
250502_woCre-1	250502_woCre-1-4	3.95789	250502_woCre-1-4_9	1.53435	-0.0921915	wt/fl_woCre
250502_woCre-1	250502_woCre-1-4	3.89638	250502_woCre-1-4_10	-0.504218	0.338568	wt/fl_woCre
250502_woCre-1	250502_woCre-1-4	3.41486	250502_woCre-1-4_11	0.00111531	-2.29968	wt/fl_woCre
250502_woCre-1	250502_woCre-1-4	3.16172	250502_woCre-1-4_12	0.44383	-5.00808	wt/fl_woCre
250502_woCre-1	250502_woCre-1-4	2.60743	250502_woCre-1-4_13	-2.93722	-6.86571	wt/fl_woCre
250502_woCre-1	250502_woCre-1-4	5.14545	250502_woCre-1-4_14	-6.27374	-3.26858	wt/fl_woCre
250502_woCre-1	250502_woCre-1-4	4.03471	250502_woCre-1-4_15	-3.64424	-2.38621	wt/fl_woCre
250502_woCre-1	250502_woCre-1-4	3.19265	250502_woCre-1-4_16	-3.13281	0.473992	wt/fl_woCre
250502_woCre-1	250502_woCre-1-4	4.5228	250502_woCre-1-4_17	-4.60808	-0.32787	wt/fl_woCre
250502_woCre-1	250502_woCre-1-4	4.65872	250502_woCre-1-4_18	-3.11473	2.04674	wt/fl_woCre
250502_woCre-1	250502_woCre-1-4	2.16067	250502_woCre-1-4_19	-6.03022	2.58378	wt/fl_woCre
250502_woCre-1	250502_woCre-1-4	2.64081	250502_woCre-1-4_20	-7.44533	4.57017	wt/fl_woCre
250502_woCre-2	250502_woCre-2-1	4.20071	250502_woCre-2-1_1	-10.0094	0.582031	wt/fl_woCre
250502_woCre-2	250502_woCre-2-1	2.25293	250502_woCre-2-1_2	-8.82123	-1.95245	wt/fl_woCre
250502_woCre-2	250502_woCre-2-1	2.40703	250502_woCre-2-1_3	-5.83321	1.1349	wt/fl_woCre
250502_woCre-2	250502_woCre-2-1	4.07707	250502_woCre-2-1_4	-6.82827	1.67903	wt/fl_woCre
250502_woCre-2	250502_woCre-2-1	4.25716	250502_woCre-2-1_5	-7.41697	-2.18936	wt/fl_woCre
250502_woCre-2	250502_woCre-2-1	4.02569	250502_woCre-2-1_6	-4.17241	-1.42951	wt/fl_woCre
250502_woCre-2	250502_woCre-2-1	4.4233	250502_woCre-2-1_7	-3.82045	3.93707	wt/fl_woCre
250502_woCre-2	250502_woCre-2-1	4.37747	250502_woCre-2-1_8	-0.670094	-0.0112845	wt/fl_woCre
250502_woCre-2	250502_woCre-2-1	3.45326	250502_woCre-2-1_9	0.222925	-3.07604	wt/fl_woCre
250502_woCre-2	250502_woCre-2-1	3.49212	250502_woCre-2-1_10	2.47675	-4.33424	wt/fl_woCre
250502_woCre-2	250502_woCre-2-1	3.49126	250502_woCre-2-1_11	2.38718	-1.64465	wt/fl_woCre
250502_woCre-2	250502_woCre-2-1	3.57934	250502_woCre-2-1_12	1.55153	2.25814	wt/fl_woCre
250502_woCre-2	250502_woCre-2-1	2.5346	250502_woCre-2-1_13	3.82813	4.93934	wt/fl_woCre
250502_woCre-2	250502_woCre-2-1	3.59707	250502_woCre-2-1_14	3.21152	2.30254	wt/fl_woCre
250502_woCre-2	250502_woCre-2-1	3.02326	250502_woCre-2-1_15	3.49471	-0.535691	wt/fl_woCre
250502_woCre-2	250502_woCre-2-1	4.14842	250502_woCre-2-1_16	4.34974	0.719277	wt/fl_woCre
250502_woCre-2	250502_woCre-2-1	3.02635	250502_woCre-2-1_17	5.82927	0.51683	wt/fl_woCre
250502_woCre-2	250502_woCre-2-1	2.94668	250502_woCre-2-1_18	5.76119	-1.11865	wt/fl_woCre
250502_woCre-2	250502_woCre-2-1	2.40855	250502_woCre-2-1_19	7.29568	-0.263065	wt/fl_woCre
250502_woCre-2	250502_woCre-2-1	3.23697	250502_woCre-2-1_20	7.16337	-1.5142	wt/fl_woCre
250502_woCre-2	250502_woCre-2-2	2.45654	250502_woCre-2-2_1	7.94488	-2.58695	wt/fl_woCre
250502_woCre-2	250502_woCre-2-2	4.78004	250502_woCre-2-2_2	3.38076	-5.63377	wt/fl_woCre
250502_woCre-2	250502_woCre-2-2	4.83732	250502_woCre-2-2_3	-0.967413	-3.87799	wt/fl_woCre
250502_woCre-2	250502_woCre-2-2	2.78756	250502_woCre-2-2_4	-3.83309	-4.21565	wt/fl_woCre
250502_woCre-2	250502_woCre-2-2	4.57044	250502_woCre-2-2_5	-1.69893	-2.73263	wt/fl_woCre
250502_woCre-2	250502_woCre-2-2	4.46791	250502_woCre-2-2_6	-4.26605	-1.62261	wt/fl_woCre
250502_woCre-2	250502_woCre-2-2	2.60933	250502_woCre-2-2_7	-6.67056	-0.430528	wt/fl_woCre
250502_woCre-2	250502_woCre-2-2	4.654	250502_woCre-2-2_8	-0.762597	-0.791505	wt/fl_woCre
250502_woCre-2	250502_woCre-2-2	3.24952	250502_woCre-2-2_9	-2.34155	-0.117085	wt/fl_woCre
250502_woCre-2	250502_woCre-2-2	4.95881	250502_woCre-2-2_10	-2.92653	0.715087	wt/fl_woCre
250502_woCre-2	250502_woCre-2-2	3.27561	250502_woCre-2-2_11	-4.41143	2.91074	wt/fl_woCre
250502_woCre-2	250502_woCre-2-2	3.11068	250502_woCre-2-2_12	-2.21917	1.90988	wt/fl_woCre
250502_woCre-2	250502_woCre-2-2	5.25606	250502_woCre-2-2_13	-1.51284	3.79653	wt/fl_woCre
250502_woCre-2	250502_woCre-2-2	2.36155	250502_woCre-2-2_14	2.19682	5.91969	wt/fl_woCre
250502_woCre-2	250502_woCre-2-2	2.42671	250502_woCre-2-2_15	0.839027	2.84503	wt/fl_woCre
250502_woCre-2	250502_woCre-2-2	3.86463	250502_woCre-2-2_16	3.74682	2.84127	wt/fl_woCre
250502_woCre-2	250502_woCre-2-2	3.71001	250502_woCre-2-2_17	2.39406	1.71323	wt/fl_woCre
250502_woCre-2	250502_woCre-2-2	4.16945	250502_woCre-2-2_18	4.2366	1.21453	wt/fl_woCre
250502_woCre-2	250502_woCre-2-2	3.75414	250502_woCre-2-2_19	3.75075	-0.315873	wt/fl_woCre
250502_woCre-2	250502_woCre-2-2	4.03446	250502_woCre-2-2_20	3.12044	-1.54139	wt/fl_woCre
250502_woCre-2	250502_woCre-2-3	2.84551	250502_woCre-2-3_1	7.90015	6.16865	wt/fl_woCre
250502_woCre-2	250502_woCre-2-3	4.0322	250502_woCre-2-3_2	1.12368	5.26622	wt/fl_woCre
250502_woCre-2	250502_woCre-2-3	2.55785	250502_woCre-2-3_3	-0.787349	7.87117	wt/fl_woCre
250502_woCre-2	250502_woCre-2-3	3.24552	250502_woCre-2-3_4	-4.83303	6.76274	wt/fl_woCre
250502_woCre-2	250502_woCre-2-3	3.82474	250502_woCre-2-3_5	-7.91761	3.16867	wt/fl_woCre
250502_woCre-2	250502_woCre-2-3	4.96703	250502_woCre-2-3_6	-8.14913	-0.670831	wt/fl_woCre
250502_woCre-2	250502_woCre-2-3	4.51372	250502_woCre-2-3_7	-7.15736	-2.60944	wt/fl_woCre
250502_woCre-2	250502_woCre-2-3	2.88628	250502_woCre-2-3_8	-4.00682	-5.76666	wt/fl_woCre
250502_woCre-2	250502_woCre-2-3	5.3776	250502_woCre-2-3_9	-0.0731931	-7.01022	wt/fl_woCre
250502_woCre-2	250502_woCre-2-3	2.54861	250502_woCre-2-3_10	0.281354	-4.606	wt/fl_woCre
250502_woCre-2	250502_woCre-2-3	3.47549	250502_woCre-2-3_11	-3.56859	-3.31469	wt/fl_woCre
250502_woCre-2	250502_woCre-2-3	3.70616	250502_woCre-2-3_12	-3.08441	-0.613474	wt/fl_woCre
250502_woCre-2	250502_woCre-2-3	2.81285	250502_woCre-2-3_13	-2.76236	2.16099	wt/fl_woCre
250502_woCre-2	250502_woCre-2-3	4.40078	250502_woCre-2-3_14	-0.728918	0.607054	wt/fl_woCre
250502_woCre-2	250502_woCre-2-3	3.68329	250502_woCre-2-3_15	1.86283	-0.0786375	wt/fl_woCre
250502_woCre-2	250502_woCre-2-3	2.68851	250502_woCre-2-3_16	3.51813	-3.57601	wt/fl_woCre
250502_woCre-2	250502_woCre-2-3	4.18493	250502_woCre-2-3_17	5.68591	-0.69035	wt/fl_woCre
250502_woCre-2	250502_woCre-2-3	3.10132	250502_woCre-2-3_18	5.26984	0.978048	wt/fl_woCre
250502_woCre-2	250502_woCre-2-3	3.15991	250502_woCre-2-3_19	9.18585	0.418863	wt/fl_woCre
250502_woCre-2	250502_woCre-2-3	2.7182	250502_woCre-2-3_20	8.24103	-4.46611	wt/fl_woCre
250502_woCre-2	250502_woCre-2-5	2.74016	250502_woCre-2-5_1	-7.80034	-1.29251	wt/fl_woCre
250502_woCre-2	250502_woCre-2-5	2.29672	250502_woCre-2-5_2	-3.75714	-5.13811	wt/fl_woCre
250502_woCre-2	250502_woCre-2-5	3.67513	250502_woCre-2-5_3	1.40791	-6.47586	wt/fl_woCre
250502_woCre-2	250502_woCre-2-5	4.17058	250502_woCre-2-5_4	7.67451	-2.94816	wt/fl_woCre
250502_woCre-2	250502_woCre-2-5	4.82916	250502_woCre-2-5_5	4.74314	-2.10679	wt/fl_woCre
250502_woCre-2	250502_woCre-2-5	2.44029	250502_woCre-2-5_6	1.6925	-2.47704	wt/fl_woCre
250502_woCre-2	250502_woCre-2-5	3.29865	250502_woCre-2-5_7	0.5065	-4.44522	wt/fl_woCre
250502_woCre-2	250502_woCre-2-5	2.41909	250502_woCre-2-5_8	-1.5953	-3.92156	wt/fl_woCre
250502_woCre-2	250502_woCre-2-5	2.16968	250502_woCre-2-5_9	-1.75015	-2.34003	wt/fl_woCre
250502_woCre-2	250502_woCre-2-5	2.77348	250502_woCre-2-5_10	-0.391175	-0.115135	wt/fl_woCre
250502_woCre-2	250502_woCre-2-5	3.66221	250502_woCre-2-5_11	-2.00435	-0.361632	wt/fl_woCre
250502_woCre-2	250502_woCre-2-5	3.81602	250502_woCre-2-5_12	-4.8796	0.522188	wt/fl_woCre
250502_woCre-2	250502_woCre-2-5	2.51454	250502_woCre-2-5_13	-2.65998	1.79995	wt/fl_woCre
250502_woCre-2	250502_woCre-2-5	3.13058	250502_woCre-2-5_14	0.756263	2.01083	wt/fl_woCre
250502_woCre-2	250502_woCre-2-5	4.12793	250502_woCre-2-5_15	0.368956	2.5773	wt/fl_woCre
250502_woCre-2	250502_woCre-2-5	4.44392	250502_woCre-2-5_16	3.17076	1.13257	wt/fl_woCre
250502_woCre-2	250502_woCre-2-5	3.20882	250502_woCre-2-5_17	7.82117	3.97546	wt/fl_woCre
250502_woCre-2	250502_woCre-2-5	2.98163	250502_woCre-2-5_18	3.76427	6.0611	wt/fl_woCre
250502_woCre-2	250502_woCre-2-5	3.28158	250502_woCre-2-5_19	-1.02222	7.34782	wt/fl_woCre
250502_woCre-2	250502_woCre-2-5	3.14326	250502_woCre-2-5_20	-6.04573	6.19483	wt/fl_woCre
