# Supplementary material for: Kif11-haploinsufficient oocytes reveal spatially differential requirements for chromosome biorientation
Source: EMBO Rep. 2025 Aug 20;26(18):4419–35. doi: 10.1038/s44319-025-00539-w (PMC12457643; doi:10.1038/s44319-025-00539-w)
Supplement: Supplementary file 11 — Figure EV4 Source Data [file 44319_2025_539_MOESM11_ESM.zip › FigEV4C.xlsx]

## Sheet: FigEV4C
mouse	oocyte	KT.pair.id	attachment	x.plane	y.plane	genotype
250417_woCre-0	250417_woCre-0-2	250417_woCre-0-2_1	merotelic	-0.794646	6.99354	wt/fl_woCre
250417_woCre-0	250417_woCre-0-2	250417_woCre-0-2_2	monopolar	-1.84285	3.22625	wt/fl_woCre
250417_woCre-0	250417_woCre-0-2	250417_woCre-0-2_3	no_attachment	1.69198	3.14497	wt/fl_woCre
250417_woCre-0	250417_woCre-0-2	250417_woCre-0-2_4	no_attachment	3.30067	4.43751	wt/fl_woCre
250417_woCre-0	250417_woCre-0-2	250417_woCre-0-2_5	no_attachment	5.81875	5.25022	wt/fl_woCre
250417_woCre-0	250417_woCre-0-2	250417_woCre-0-2_6	no_attachment	8.50395	1.24263	wt/fl_woCre
250417_woCre-0	250417_woCre-0-2	250417_woCre-0-2_7	monopolar	7.64931	-2.02753	wt/fl_woCre
250417_woCre-0	250417_woCre-0-2	250417_woCre-0-2_8	no_attachment	7.79157	-5.64114	wt/fl_woCre
250417_woCre-0	250417_woCre-0-2	250417_woCre-0-2_9	no_attachment	4.4231	-0.0969743	wt/fl_woCre
250417_woCre-0	250417_woCre-0-2	250417_woCre-0-2_10	no_attachment	1.98612	-1.30982	wt/fl_woCre
250417_woCre-0	250417_woCre-0-2	250417_woCre-0-2_11	monopolar	1.70325	-4.78463	wt/fl_woCre
250417_woCre-0	250417_woCre-0-2	250417_woCre-0-2_12	monopolar	-1.47646	-4.40819	wt/fl_woCre
250417_woCre-0	250417_woCre-0-2	250417_woCre-0-2_13	no_attachment	-1.69648	-5.69802	wt/fl_woCre
250417_woCre-0	250417_woCre-0-2	250417_woCre-0-2_14	no_attachment	-1.31273	0.221716	wt/fl_woCre
250417_woCre-0	250417_woCre-0-2	250417_woCre-0-2_15	no_attachment	-3.77312	-1.96258	wt/fl_woCre
250417_woCre-0	250417_woCre-0-2	250417_woCre-0-2_16	no_attachment	-7.0874	-4.55199	wt/fl_woCre
250417_woCre-0	250417_woCre-0-2	250417_woCre-0-2_17	monopolar	-6.67402	-1.68267	wt/fl_woCre
250417_woCre-0	250417_woCre-0-2	250417_woCre-0-2_18	no_attachment	-4.47828	1.19686	wt/fl_woCre
250417_woCre-0	250417_woCre-0-2	250417_woCre-0-2_19	no_attachment	-8.46118	1.99403	wt/fl_woCre
250417_woCre-0	250417_woCre-0-2	250417_woCre-0-2_20	monopolar	-5.27153	4.45582	wt/fl_woCre
250417_woCre-0	250417_woCre-0-3	250417_woCre-0-3_1	merotelic	5.35338	-5.16682	wt/fl_woCre
250417_woCre-0	250417_woCre-0-3	250417_woCre-0-3_2	merotelic	2.82028	-6.34769	wt/fl_woCre
250417_woCre-0	250417_woCre-0-3	250417_woCre-0-3_3	bipolar	-2.25393	-7.22974	wt/fl_woCre
250417_woCre-0	250417_woCre-0-3	250417_woCre-0-3_4	monopolar	-6.83146	-5.35805	wt/fl_woCre
250417_woCre-0	250417_woCre-0-3	250417_woCre-0-3_5	no_attachment	-7.81999	-0.531138	wt/fl_woCre
250417_woCre-0	250417_woCre-0-3	250417_woCre-0-3_6	bipolar	-7.36127	3.57322	wt/fl_woCre
250417_woCre-0	250417_woCre-0-3	250417_woCre-0-3_7	merotelic	-4.07876	7.32113	wt/fl_woCre
250417_woCre-0	250417_woCre-0-3	250417_woCre-0-3_8	monopolar	0.272029	7.23877	wt/fl_woCre
250417_woCre-0	250417_woCre-0-3	250417_woCre-0-3_9	bipolar	2.32073	4.83275	wt/fl_woCre
250417_woCre-0	250417_woCre-0-3	250417_woCre-0-3_10	monopolar	0.881757	3.12556	wt/fl_woCre
250417_woCre-0	250417_woCre-0-3	250417_woCre-0-3_11	monopolar	-2.42181	0.637835	wt/fl_woCre
250417_woCre-0	250417_woCre-0-3	250417_woCre-0-3_12	monopolar	-3.79571	-0.105249	wt/fl_woCre
250417_woCre-0	250417_woCre-0-3	250417_woCre-0-3_13	no_attachment	-1.07323	-1.16496	wt/fl_woCre
250417_woCre-0	250417_woCre-0-3	250417_woCre-0-3_14	merotelic	-1.42776	-2.65854	wt/fl_woCre
250417_woCre-0	250417_woCre-0-3	250417_woCre-0-3_15	no_attachment	2.05568	-2.98559	wt/fl_woCre
250417_woCre-0	250417_woCre-0-3	250417_woCre-0-3_16	monopolar	2.68459	-0.368529	wt/fl_woCre
250417_woCre-0	250417_woCre-0-3	250417_woCre-0-3_17	monopolar	3.66083	-0.581725	wt/fl_woCre
250417_woCre-0	250417_woCre-0-3	250417_woCre-0-3_18	monopolar	5.6258	-0.106971	wt/fl_woCre
250417_woCre-0	250417_woCre-0-3	250417_woCre-0-3_19	monopolar	4.03977	2.56547	wt/fl_woCre
250417_woCre-0	250417_woCre-0-3	250417_woCre-0-3_20	merotelic	7.34909	3.31027	wt/fl_woCre
250502_wCre-1	250502_wCre-1-1	250502_wCre-1-1_1	no_attachment	-3.12652	6.62935	wt/fl_wCre
250502_wCre-1	250502_wCre-1-1	250502_wCre-1-1_2	merotelic	-0.249141	7.37893	wt/fl_wCre
250502_wCre-1	250502_wCre-1-1	250502_wCre-1-1_3	merotelic	3.46493	6.60295	wt/fl_wCre
250502_wCre-1	250502_wCre-1-1	250502_wCre-1-1_4	monopolar	4.9818	5.32161	wt/fl_wCre
250502_wCre-1	250502_wCre-1-1	250502_wCre-1-1_5	monopolar	7.51516	2.52671	wt/fl_wCre
250502_wCre-1	250502_wCre-1-1	250502_wCre-1-1_6	monopolar	8.60707	-0.953953	wt/fl_wCre
250502_wCre-1	250502_wCre-1-1	250502_wCre-1-1_7	no_attachment	8.06988	-3.09903	wt/fl_wCre
250502_wCre-1	250502_wCre-1-1	250502_wCre-1-1_8	monopolar	4.14908	-5.16777	wt/fl_wCre
250502_wCre-1	250502_wCre-1-1	250502_wCre-1-1_9	merotelic	2.45703	-4.96963	wt/fl_wCre
250502_wCre-1	250502_wCre-1-1	250502_wCre-1-1_10	merotelic	1.06054	-7.12941	wt/fl_wCre
250502_wCre-1	250502_wCre-1-1	250502_wCre-1-1_11	merotelic	-1.46635	-7.44951	wt/fl_wCre
250502_wCre-1	250502_wCre-1-1	250502_wCre-1-1_12	merotelic	-3.75625	-5.43906	wt/fl_wCre
250502_wCre-1	250502_wCre-1-1	250502_wCre-1-1_13	merotelic	-6.74649	-3.68325	wt/fl_wCre
250502_wCre-1	250502_wCre-1-1	250502_wCre-1-1_14	merotelic	-6.72786	-1.68534	wt/fl_wCre
250502_wCre-1	250502_wCre-1-1	250502_wCre-1-1_15	bipolar	-7.04393	-0.234935	wt/fl_wCre
250502_wCre-1	250502_wCre-1-1	250502_wCre-1-1_16	no_attachment	-6.41116	2.4385	wt/fl_wCre
250502_wCre-1	250502_wCre-1-1	250502_wCre-1-1_17	no_attachment	-6.43091	4.24176	wt/fl_wCre
250502_wCre-1	250502_wCre-1-1	250502_wCre-1-1_18	no_attachment	-0.0995724	3.51119	wt/fl_wCre
250502_wCre-1	250502_wCre-1-1	250502_wCre-1-1_19	no_attachment	2.88552	0.995193	wt/fl_wCre
250502_wCre-1	250502_wCre-1-1	250502_wCre-1-1_20	no_attachment	-1.1328	0.165668	wt/fl_wCre
250502_wCre-1	250502_wCre-1-3	250502_wCre-1-3_1	monopolar	-5.56684	-3.76824	wt/fl_wCre
250502_wCre-1	250502_wCre-1-3	250502_wCre-1-3_2	monopolar	-2.71851	-5.59751	wt/fl_wCre
250502_wCre-1	250502_wCre-1-3	250502_wCre-1-3_3	no_attachment	-0.84548	-7.0718	wt/fl_wCre
250502_wCre-1	250502_wCre-1-3	250502_wCre-1-3_4	monopolar	1.68111	-6.70915	wt/fl_wCre
250502_wCre-1	250502_wCre-1-3	250502_wCre-1-3_5	monopolar	4.55768	-4.95563	wt/fl_wCre
250502_wCre-1	250502_wCre-1-3	250502_wCre-1-3_6	monopolar	6.40971	-3.3043	wt/fl_wCre
250502_wCre-1	250502_wCre-1-3	250502_wCre-1-3_7	merotelic	6.7095	-2.01719	wt/fl_wCre
250502_wCre-1	250502_wCre-1-3	250502_wCre-1-3_8	merotelic	5.88198	0.697055	wt/fl_wCre
250502_wCre-1	250502_wCre-1-3	250502_wCre-1-3_9	bipolar	5.09589	2.36967	wt/fl_wCre
250502_wCre-1	250502_wCre-1-3	250502_wCre-1-3_10	merotelic	5.19654	4.63863	wt/fl_wCre
250502_wCre-1	250502_wCre-1-3	250502_wCre-1-3_11	no_attachment	4.14937	5.5264	wt/fl_wCre
250502_wCre-1	250502_wCre-1-3	250502_wCre-1-3_12	merotelic	1.94462	6.06052	wt/fl_wCre
250502_wCre-1	250502_wCre-1-3	250502_wCre-1-3_13	merotelic	-0.809287	5.41277	wt/fl_wCre
250502_wCre-1	250502_wCre-1-3	250502_wCre-1-3_14	merotelic	-6.01045	3.21881	wt/fl_wCre
250502_wCre-1	250502_wCre-1-3	250502_wCre-1-3_15	monopolar	-3.96138	4.65086	wt/fl_wCre
250502_wCre-1	250502_wCre-1-3	250502_wCre-1-3_16	merotelic	-5.47309	2.81828	wt/fl_wCre
250502_wCre-1	250502_wCre-1-3	250502_wCre-1-3_17	no_attachment	-7.35463	0.638186	wt/fl_wCre
250502_wCre-1	250502_wCre-1-3	250502_wCre-1-3_18	monopolar	-8.886	-1.28384	wt/fl_wCre
250502_wCre-1	250502_wCre-1-3	250502_wCre-1-3_19	no_attachment	-0.87875	-1.95351	wt/fl_wCre
250502_wCre-1	250502_wCre-1-3	250502_wCre-1-3_20	no_attachment	0.878013	0.629991	wt/fl_wCre
250502_wCre-2	250502_wCre-2-1	250502_wCre-2-1_1	merotelic	8.41214	-1.14727	wt/fl_wCre
250502_wCre-2	250502_wCre-2-1	250502_wCre-2-1_2	monopolar	4.68152	-3.28381	wt/fl_wCre
250502_wCre-2	250502_wCre-2-1	250502_wCre-2-1_3	merotelic	4.11092	-4.68518	wt/fl_wCre
250502_wCre-2	250502_wCre-2-1	250502_wCre-2-1_4	merotelic	0.999089	-6.84701	wt/fl_wCre
250502_wCre-2	250502_wCre-2-1	250502_wCre-2-1_5	monopolar	-0.766866	-7.43239	wt/fl_wCre
250502_wCre-2	250502_wCre-2-1	250502_wCre-2-1_6	monopolar	-4.28991	-5.26209	wt/fl_wCre
250502_wCre-2	250502_wCre-2-1	250502_wCre-2-1_7	monopolar	-7.15928	-2.92611	wt/fl_wCre
250502_wCre-2	250502_wCre-2-1	250502_wCre-2-1_8	no_attachment	-9.1814	1.68301	wt/fl_wCre
250502_wCre-2	250502_wCre-2-1	250502_wCre-2-1_9	no_attachment	-3.96091	1.9757	wt/fl_wCre
250502_wCre-2	250502_wCre-2-1	250502_wCre-2-1_10	merotelic	-4.92582	4.03115	wt/fl_wCre
250502_wCre-2	250502_wCre-2-1	250502_wCre-2-1_11	no_attachment	-3.32438	6.4371	wt/fl_wCre
250502_wCre-2	250502_wCre-2-1	250502_wCre-2-1_12	merotelic	0.887441	6.23725	wt/fl_wCre
250502_wCre-2	250502_wCre-2-1	250502_wCre-2-1_13	merotelic	4.15854	6.42382	wt/fl_wCre
250502_wCre-2	250502_wCre-2-1	250502_wCre-2-1_14	unclassified	6.48942	3.76413	wt/fl_wCre
250502_wCre-2	250502_wCre-2-1	250502_wCre-2-1_15	no_attachment	4.15735	1.24158	wt/fl_wCre
250502_wCre-2	250502_wCre-2-1	250502_wCre-2-1_16	no_attachment	1.87861	-0.448104	wt/fl_wCre
250502_wCre-2	250502_wCre-2-1	250502_wCre-2-1_17	no_attachment	-0.461062	-2.09244	wt/fl_wCre
250502_wCre-2	250502_wCre-2-1	250502_wCre-2-1_18	no_attachment	-1.652	-1.48317	wt/fl_wCre
250502_wCre-2	250502_wCre-2-1	250502_wCre-2-1_19	monopolar	-0.696637	0.318595	wt/fl_wCre
250502_wCre-2	250502_wCre-2-1	250502_wCre-2-1_20	merotelic	0.643236	3.49525	wt/fl_wCre
250502_wCre-2	250502_wCre-2-2	250502_wCre-2-2_1	merotelic	-8.77301	0.102788	wt/fl_wCre
250502_wCre-2	250502_wCre-2-2	250502_wCre-2-2_2	bipolar	-9.68012	-0.206123	wt/fl_wCre
250502_wCre-2	250502_wCre-2-2	250502_wCre-2-2_3	merotelic	-6.32148	-3.38771	wt/fl_wCre
250502_wCre-2	250502_wCre-2-2	250502_wCre-2-2_4	merotelic	-2.82211	-6.42357	wt/fl_wCre
250502_wCre-2	250502_wCre-2-2	250502_wCre-2-2_5	merotelic	-0.469236	-6.57111	wt/fl_wCre
250502_wCre-2	250502_wCre-2-2	250502_wCre-2-2_6	merotelic	2.30805	-6.42198	wt/fl_wCre
250502_wCre-2	250502_wCre-2-2	250502_wCre-2-2_7	merotelic	3.99229	-4.46937	wt/fl_wCre
250502_wCre-2	250502_wCre-2-2	250502_wCre-2-2_8	merotelic	5.98319	-3.40018	wt/fl_wCre
250502_wCre-2	250502_wCre-2-2	250502_wCre-2-2_9	no_attachment	6.50282	-1.75725	wt/fl_wCre
250502_wCre-2	250502_wCre-2-2	250502_wCre-2-2_10	bipolar	6.55812	0.595749	wt/fl_wCre
250502_wCre-2	250502_wCre-2-2	250502_wCre-2-2_11	merotelic	5.90272	2.57759	wt/fl_wCre
250502_wCre-2	250502_wCre-2-2	250502_wCre-2-2_12	no_attachment	3.83195	4.45413	wt/fl_wCre
250502_wCre-2	250502_wCre-2-2	250502_wCre-2-2_13	no_attachment	3.02777	6.63592	wt/fl_wCre
250502_wCre-2	250502_wCre-2-2	250502_wCre-2-2_14	no_attachment	1.00003	6.19861	wt/fl_wCre
250502_wCre-2	250502_wCre-2-2	250502_wCre-2-2_15	monopolar	-0.514796	4.41388	wt/fl_wCre
250502_wCre-2	250502_wCre-2-2	250502_wCre-2-2_16	merotelic	-4.53496	5.16963	wt/fl_wCre
250502_wCre-2	250502_wCre-2-2	250502_wCre-2-2_17	monopolar	-5.39334	2.72606	wt/fl_wCre
250502_wCre-2	250502_wCre-2-2	250502_wCre-2-2_18	merotelic	-3.34604	0.312256	wt/fl_wCre
250502_wCre-2	250502_wCre-2-2	250502_wCre-2-2_19	merotelic	0.453763	-0.521232	wt/fl_wCre
250502_wCre-2	250502_wCre-2-2	250502_wCre-2-2_20	merotelic	2.29439	-0.0280979	wt/fl_wCre
250502_wCre-2	250502_wCre-2-3	250502_wCre-2-3_1	merotelic	1.75619	8.42054	wt/fl_wCre
250502_wCre-2	250502_wCre-2-3	250502_wCre-2-3_2	bipolar	4.06037	7.46038	wt/fl_wCre
250502_wCre-2	250502_wCre-2-3	250502_wCre-2-3_3	merotelic	5.84828	5.38697	wt/fl_wCre
250502_wCre-2	250502_wCre-2-3	250502_wCre-2-3_4	merotelic	6.72181	4.17425	wt/fl_wCre
250502_wCre-2	250502_wCre-2-3	250502_wCre-2-3_5	monopolar	7.13271	1.02167	wt/fl_wCre
250502_wCre-2	250502_wCre-2-3	250502_wCre-2-3_6	monopolar	7.07364	-0.194129	wt/fl_wCre
250502_wCre-2	250502_wCre-2-3	250502_wCre-2-3_7	monopolar	5.99462	-2.60483	wt/fl_wCre
250502_wCre-2	250502_wCre-2-3	250502_wCre-2-3_8	no_attachment	6.4152	-3.36853	wt/fl_wCre
250502_wCre-2	250502_wCre-2-3	250502_wCre-2-3_9	merotelic	5.1754	-6.22533	wt/fl_wCre
250502_wCre-2	250502_wCre-2-3	250502_wCre-2-3_10	monopolar	3.4811	-7.92266	wt/fl_wCre
250502_wCre-2	250502_wCre-2-3	250502_wCre-2-3_11	merotelic	-0.376757	-7.53899	wt/fl_wCre
250502_wCre-2	250502_wCre-2-3	250502_wCre-2-3_12	merotelic	-2.52125	-7.36298	wt/fl_wCre
250502_wCre-2	250502_wCre-2-3	250502_wCre-2-3_13	no_attachment	-6.07776	-4.81177	wt/fl_wCre
250502_wCre-2	250502_wCre-2-3	250502_wCre-2-3_14	no_attachment	-8.58029	-3.01978	wt/fl_wCre
250502_wCre-2	250502_wCre-2-3	250502_wCre-2-3_15	no_attachment	-8.88917	-0.714955	wt/fl_wCre
250502_wCre-2	250502_wCre-2-3	250502_wCre-2-3_16	no_attachment	-9.18569	2.06216	wt/fl_wCre
250502_wCre-2	250502_wCre-2-3	250502_wCre-2-3_17	no_attachment	-8.34431	4.26564	wt/fl_wCre
250502_wCre-2	250502_wCre-2-3	250502_wCre-2-3_18	bipolar	-4.2372	7.63192	wt/fl_wCre
250502_wCre-2	250502_wCre-2-3	250502_wCre-2-3_19	merotelic	-2.87888	3.20623	wt/fl_wCre
250502_wCre-2	250502_wCre-2-3	250502_wCre-2-3_20	no_attachment	-2.56802	0.134197	wt/fl_wCre
250502_wCre-2	250502_wCre-2-4	250502_wCre-2-4_1	merotelic	2.80415	6.09158	wt/fl_wCre
250502_wCre-2	250502_wCre-2-4	250502_wCre-2-4_2	monopolar	1.09122	5.47506	wt/fl_wCre
250502_wCre-2	250502_wCre-2-4	250502_wCre-2-4_3	merotelic	-0.50933	6.09629	wt/fl_wCre
250502_wCre-2	250502_wCre-2-4	250502_wCre-2-4_4	merotelic	-5.3546	5.98668	wt/fl_wCre
250502_wCre-2	250502_wCre-2-4	250502_wCre-2-4_5	monopolar	-8.28994	2.99637	wt/fl_wCre
250502_wCre-2	250502_wCre-2-4	250502_wCre-2-4_6	merotelic	-9.13888	0.421376	wt/fl_wCre
250502_wCre-2	250502_wCre-2-4	250502_wCre-2-4_7	merotelic	-7.81592	-0.978079	wt/fl_wCre
250502_wCre-2	250502_wCre-2-4	250502_wCre-2-4_8	merotelic	-6.43008	-4.55763	wt/fl_wCre
250502_wCre-2	250502_wCre-2-4	250502_wCre-2-4_9	merotelic	-3.82228	-6.00149	wt/fl_wCre
250502_wCre-2	250502_wCre-2-4	250502_wCre-2-4_10	monopolar	-0.171485	-6.91501	wt/fl_wCre
250502_wCre-2	250502_wCre-2-4	250502_wCre-2-4_11	merotelic	2.86683	-5.80078	wt/fl_wCre
250502_wCre-2	250502_wCre-2-4	250502_wCre-2-4_12	merotelic	4.55093	-6.38589	wt/fl_wCre
250502_wCre-2	250502_wCre-2-4	250502_wCre-2-4_13	no_attachment	6.71557	-3.07217	wt/fl_wCre
250502_wCre-2	250502_wCre-2-4	250502_wCre-2-4_14	merotelic	6.88593	0.156945	wt/fl_wCre
250502_wCre-2	250502_wCre-2-4	250502_wCre-2-4_15	no_attachment	6.97998	3.57153	wt/fl_wCre
250502_wCre-2	250502_wCre-2-4	250502_wCre-2-4_16	merotelic	5.13018	4.20279	wt/fl_wCre
250502_wCre-2	250502_wCre-2-4	250502_wCre-2-4_17	no_attachment	3.52605	1.34166	wt/fl_wCre
250502_wCre-2	250502_wCre-2-4	250502_wCre-2-4_18	merotelic	2.38537	-2.14988	wt/fl_wCre
250502_wCre-2	250502_wCre-2-4	250502_wCre-2-4_19	no_attachment	-0.0634501	-1.38857	wt/fl_wCre
250502_wCre-2	250502_wCre-2-4	250502_wCre-2-4_20	monopolar	-1.34025	0.909203	wt/fl_wCre
250502_wCre-2	250502_wCre-2-5	250502_wCre-2-5_1	merotelic	-5.58884	5.66987	wt/fl_wCre
250502_wCre-2	250502_wCre-2-5	250502_wCre-2-5_2	no_attachment	-8.61536	3.64325	wt/fl_wCre
250502_wCre-2	250502_wCre-2-5	250502_wCre-2-5_3	monopolar	-8.82876	1.38922	wt/fl_wCre
250502_wCre-2	250502_wCre-2-5	250502_wCre-2-5_4	no_attachment	-8.26516	-1.36385	wt/fl_wCre
250502_wCre-2	250502_wCre-2-5	250502_wCre-2-5_5	merotelic	-4.26603	-3.62994	wt/fl_wCre
250502_wCre-2	250502_wCre-2-5	250502_wCre-2-5_6	no_attachment	-2.87598	-5.82795	wt/fl_wCre
250502_wCre-2	250502_wCre-2-5	250502_wCre-2-5_7	bipolar	-1.26323	-7.17833	wt/fl_wCre
250502_wCre-2	250502_wCre-2-5	250502_wCre-2-5_8	bipolar	0.808977	-6.13919	wt/fl_wCre
250502_wCre-2	250502_wCre-2-5	250502_wCre-2-5_9	merotelic	2.1483	-6.51803	wt/fl_wCre
250502_wCre-2	250502_wCre-2-5	250502_wCre-2-5_10	no_attachment	4.54024	-5.14123	wt/fl_wCre
250502_wCre-2	250502_wCre-2-5	250502_wCre-2-5_11	no_attachment	6.52004	-3.56341	wt/fl_wCre
250502_wCre-2	250502_wCre-2-5	250502_wCre-2-5_12	monopolar	8.35572	0.1118	wt/fl_wCre
250502_wCre-2	250502_wCre-2-5	250502_wCre-2-5_13	merotelic	5.40708	-1.67055	wt/fl_wCre
250502_wCre-2	250502_wCre-2-5	250502_wCre-2-5_14	no_attachment	8.16073	3.73049	wt/fl_wCre
250502_wCre-2	250502_wCre-2-5	250502_wCre-2-5_15	no_attachment	7.3522	4.04606	wt/fl_wCre
250502_wCre-2	250502_wCre-2-5	250502_wCre-2-5_16	no_attachment	4.21459	6.17892	wt/fl_wCre
250502_wCre-2	250502_wCre-2-5	250502_wCre-2-5_17	merotelic	1.43141	7.08506	wt/fl_wCre
250502_wCre-2	250502_wCre-2-5	250502_wCre-2-5_18	merotelic	-0.983792	7.87057	wt/fl_wCre
250502_wCre-2	250502_wCre-2-5	250502_wCre-2-5_19	no_attachment	-1.82875	3.51797	wt/fl_wCre
250502_wCre-2	250502_wCre-2-5	250502_wCre-2-5_20	merotelic	-6.42338	-2.21071	wt/fl_wCre
250502_wCre-3	250502_wCre-3-2	250502_wCre-3-2_1	bipolar	0.105595	7.14216	wt/fl_wCre
250502_wCre-3	250502_wCre-3-2	250502_wCre-3-2_2	monopolar	2.23688	7.46526	wt/fl_wCre
250502_wCre-3	250502_wCre-3-2	250502_wCre-3-2_3	merotelic	6.07826	5.14395	wt/fl_wCre
250502_wCre-3	250502_wCre-3-2	250502_wCre-3-2_4	merotelic	7.72996	3.34058	wt/fl_wCre
250502_wCre-3	250502_wCre-3-2	250502_wCre-3-2_5	merotelic	8.01147	0.435048	wt/fl_wCre
250502_wCre-3	250502_wCre-3-2	250502_wCre-3-2_6	merotelic	8.5001	-2.48694	wt/fl_wCre
250502_wCre-3	250502_wCre-3-2	250502_wCre-3-2_7	merotelic	7.1181	-3.88616	wt/fl_wCre
250502_wCre-3	250502_wCre-3-2	250502_wCre-3-2_8	no_attachment	4.63982	-5.89212	wt/fl_wCre
250502_wCre-3	250502_wCre-3-2	250502_wCre-3-2_9	bipolar	0.206983	-7.52139	wt/fl_wCre
250502_wCre-3	250502_wCre-3-2	250502_wCre-3-2_10	monopolar	-2.03243	-7.2814	wt/fl_wCre
250502_wCre-3	250502_wCre-3-2	250502_wCre-3-2_11	merotelic	-4.74691	-6.38274	wt/fl_wCre
250502_wCre-3	250502_wCre-3-2	250502_wCre-3-2_12	merotelic	-8.22551	-1.49285	wt/fl_wCre
250502_wCre-3	250502_wCre-3-2	250502_wCre-3-2_13	bipolar	-8.31551	0.267944	wt/fl_wCre
250502_wCre-3	250502_wCre-3-2	250502_wCre-3-2_14	merotelic	-7.69429	1.74175	wt/fl_wCre
250502_wCre-3	250502_wCre-3-2	250502_wCre-3-2_15	merotelic	-4.84551	5.62575	wt/fl_wCre
250502_wCre-3	250502_wCre-3-2	250502_wCre-3-2_16	merotelic	-3.69434	5.6983	wt/fl_wCre
250502_wCre-3	250502_wCre-3-2	250502_wCre-3-2_17	merotelic	-3.40605	1.01144	wt/fl_wCre
250502_wCre-3	250502_wCre-3-2	250502_wCre-3-2_18	monopolar	-2.5528	-3.24186	wt/fl_wCre
250502_wCre-3	250502_wCre-3-2	250502_wCre-3-2_19	no_attachment	-0.494773	-0.516971	wt/fl_wCre
250502_wCre-3	250502_wCre-3-2	250502_wCre-3-2_20	no_attachment	1.38095	0.830263	wt/fl_wCre
250502_wCre-3	250502_wCre-3-3	250502_wCre-3-3_1	monopolar	-2.70531	7.07039	wt/fl_wCre
250502_wCre-3	250502_wCre-3-3	250502_wCre-3-3_2	bipolar	-0.54493	7.99085	wt/fl_wCre
250502_wCre-3	250502_wCre-3-3	250502_wCre-3-3_3	no_attachment	2.3018	6.18405	wt/fl_wCre
250502_wCre-3	250502_wCre-3-3	250502_wCre-3-3_4	monopolar	4.47003	6.11969	wt/fl_wCre
250502_wCre-3	250502_wCre-3-3	250502_wCre-3-3_5	merotelic	6.43719	2.78463	wt/fl_wCre
250502_wCre-3	250502_wCre-3-3	250502_wCre-3-3_6	bipolar	9.44783	0.467185	wt/fl_wCre
250502_wCre-3	250502_wCre-3-3	250502_wCre-3-3_7	monopolar	7.23438	-2.39915	wt/fl_wCre
250502_wCre-3	250502_wCre-3-3	250502_wCre-3-3_8	monopolar	7.04675	-3.84703	wt/fl_wCre
250502_wCre-3	250502_wCre-3-3	250502_wCre-3-3_9	no_attachment	3.31248	-7.96101	wt/fl_wCre
250502_wCre-3	250502_wCre-3-3	250502_wCre-3-3_10	merotelic	0.873773	-6.72228	wt/fl_wCre
250502_wCre-3	250502_wCre-3-3	250502_wCre-3-3_11	merotelic	-2.10117	-7.00471	wt/fl_wCre
250502_wCre-3	250502_wCre-3-3	250502_wCre-3-3_12	merotelic	-3.7829	-5.90385	wt/fl_wCre
250502_wCre-3	250502_wCre-3-3	250502_wCre-3-3_13	merotelic	-4.63432	-2.91597	wt/fl_wCre
250502_wCre-3	250502_wCre-3-3	250502_wCre-3-3_14	merotelic	-8.0066	-2.10159	wt/fl_wCre
250502_wCre-3	250502_wCre-3-3	250502_wCre-3-3_15	merotelic	-8.91833	0.261452	wt/fl_wCre
250502_wCre-3	250502_wCre-3-3	250502_wCre-3-3_16	merotelic	-5.80116	3.91399	wt/fl_wCre
250502_wCre-3	250502_wCre-3-3	250502_wCre-3-3_17	merotelic	-3.47663	1.54292	wt/fl_wCre
250502_wCre-3	250502_wCre-3-3	250502_wCre-3-3_18	no_attachment	-1.49845	-0.224223	wt/fl_wCre
250502_wCre-3	250502_wCre-3-3	250502_wCre-3-3_19	merotelic	-0.863677	2.11392	wt/fl_wCre
250502_wCre-3	250502_wCre-3-3	250502_wCre-3-3_20	monopolar	1.20924	0.630724	wt/fl_wCre
250502_wCre-3	250502_wCre-3-5	250502_wCre-3-5_1	merotelic	3.70456	6.08585	wt/fl_wCre
250502_wCre-3	250502_wCre-3-5	250502_wCre-3-5_2	monopolar	2.36654	6.58189	wt/fl_wCre
250502_wCre-3	250502_wCre-3-5	250502_wCre-3-5_3	no_attachment	-1.54221	6.32986	wt/fl_wCre
250502_wCre-3	250502_wCre-3-5	250502_wCre-3-5_4	monopolar	-5.16871	5.67745	wt/fl_wCre
250502_wCre-3	250502_wCre-3-5	250502_wCre-3-5_5	merotelic	-6.02777	4.13961	wt/fl_wCre
250502_wCre-3	250502_wCre-3-5	250502_wCre-3-5_6	no_attachment	-8.29765	1.57209	wt/fl_wCre
250502_wCre-3	250502_wCre-3-5	250502_wCre-3-5_7	merotelic	-7.71954	-1.83077	wt/fl_wCre
250502_wCre-3	250502_wCre-3-5	250502_wCre-3-5_8	monopolar	-6.46763	-4.53084	wt/fl_wCre
250502_wCre-3	250502_wCre-3-5	250502_wCre-3-5_9	no_attachment	-4.0188	-5.93564	wt/fl_wCre
250502_wCre-3	250502_wCre-3-5	250502_wCre-3-5_10	no_attachment	-4.30931	1.2511	wt/fl_wCre
250502_wCre-3	250502_wCre-3-5	250502_wCre-3-5_11	monopolar	-0.630917	0.603196	wt/fl_wCre
250502_wCre-3	250502_wCre-3-5	250502_wCre-3-5_12	bipolar	-0.163079	-4.33753	wt/fl_wCre
250502_wCre-3	250502_wCre-3-5	250502_wCre-3-5_13	bipolar	1.00771	-7.54267	wt/fl_wCre
250502_wCre-3	250502_wCre-3-5	250502_wCre-3-5_14	bipolar	2.10894	-6.70636	wt/fl_wCre
250502_wCre-3	250502_wCre-3-5	250502_wCre-3-5_15	no_attachment	4.6612	-5.52632	wt/fl_wCre
250502_wCre-3	250502_wCre-3-5	250502_wCre-3-5_16	monopolar	5.32195	-2.60792	wt/fl_wCre
250502_wCre-3	250502_wCre-3-5	250502_wCre-3-5_17	merotelic	7.0539	-0.294683	wt/fl_wCre
250502_wCre-3	250502_wCre-3-5	250502_wCre-3-5_18	no_attachment	7.25312	0.937229	wt/fl_wCre
250502_wCre-3	250502_wCre-3-5	250502_wCre-3-5_19	no_attachment	5.54914	3.44211	wt/fl_wCre
250502_wCre-3	250502_wCre-3-5	250502_wCre-3-5_20	monopolar	5.31853	2.69236	wt/fl_wCre
250502_woCre-1	250502_woCre-1-1	250502_woCre-1-1_1	merotelic	2.2382	-7.58488	wt/fl_woCre
250502_woCre-1	250502_woCre-1-1	250502_woCre-1-1_2	no_attachment	-0.419285	-6.53216	wt/fl_woCre
250502_woCre-1	250502_woCre-1-1	250502_woCre-1-1_3	merotelic	-0.271998	-2.45935	wt/fl_woCre
250502_woCre-1	250502_woCre-1-1	250502_woCre-1-1_4	monopolar	-4.61486	-4.91728	wt/fl_woCre
250502_woCre-1	250502_woCre-1-1	250502_woCre-1-1_5	merotelic	-4.57791	-1.92211	wt/fl_woCre
250502_woCre-1	250502_woCre-1-1	250502_woCre-1-1_6	merotelic	-6.98282	1.32306	wt/fl_woCre
250502_woCre-1	250502_woCre-1-1	250502_woCre-1-1_7	merotelic	-3.9034	2.74996	wt/fl_woCre
250502_woCre-1	250502_woCre-1-1	250502_woCre-1-1_8	monopolar	-2.7224	2.49587	wt/fl_woCre
250502_woCre-1	250502_woCre-1-1	250502_woCre-1-1_9	merotelic	-3.40906	5.36542	wt/fl_woCre
250502_woCre-1	250502_woCre-1-1	250502_woCre-1-1_10	merotelic	-3.47807	-0.164788	wt/fl_woCre
250502_woCre-1	250502_woCre-1-1	250502_woCre-1-1_11	monopolar	-2.14112	0.665593	wt/fl_woCre
250502_woCre-1	250502_woCre-1-1	250502_woCre-1-1_12	monopolar	-0.446429	0.438022	wt/fl_woCre
250502_woCre-1	250502_woCre-1-1	250502_woCre-1-1_13	merotelic	2.85975	-0.0417821	wt/fl_woCre
250502_woCre-1	250502_woCre-1-1	250502_woCre-1-1_14	monopolar	1.55233	-1.33079	wt/fl_woCre
250502_woCre-1	250502_woCre-1-1	250502_woCre-1-1_15	monopolar	1.29584	2.06076	wt/fl_woCre
250502_woCre-1	250502_woCre-1-1	250502_woCre-1-1_16	no_attachment	2.26243	3.36891	wt/fl_woCre
250502_woCre-1	250502_woCre-1-1	250502_woCre-1-1_17	no_attachment	1.15445	3.46614	wt/fl_woCre
250502_woCre-1	250502_woCre-1-1	250502_woCre-1-1_18	bipolar	6.18343	4.62832	wt/fl_woCre
250502_woCre-1	250502_woCre-1-1	250502_woCre-1-1_19	bipolar	7.68176	1.61392	wt/fl_woCre
250502_woCre-1	250502_woCre-1-1	250502_woCre-1-1_20	monopolar	7.73917	-3.22283	wt/fl_woCre
250502_woCre-1	250502_woCre-1-2	250502_woCre-1-2_1	merotelic	7.1931	0.67226	wt/fl_woCre
250502_woCre-1	250502_woCre-1-2	250502_woCre-1-2_2	merotelic	6.28639	-2.74362	wt/fl_woCre
250502_woCre-1	250502_woCre-1-2	250502_woCre-1-2_3	no_attachment	4.1258	-0.119782	wt/fl_woCre
250502_woCre-1	250502_woCre-1-2	250502_woCre-1-2_4	monopolar	1.00466	-0.648701	wt/fl_woCre
250502_woCre-1	250502_woCre-1-2	250502_woCre-1-2_5	no_attachment	0.785452	-1.59476	wt/fl_woCre
250502_woCre-1	250502_woCre-1-2	250502_woCre-1-2_6	monopolar	0.750167	-2.12042	wt/fl_woCre
250502_woCre-1	250502_woCre-1-2	250502_woCre-1-2_7	merotelic	2.04013	-7.05186	wt/fl_woCre
250502_woCre-1	250502_woCre-1-2	250502_woCre-1-2_8	no_attachment	-1.64261	-5.8535	wt/fl_woCre
250502_woCre-1	250502_woCre-1-2	250502_woCre-1-2_9	bipolar	-5.46196	-3.62752	wt/fl_woCre
250502_woCre-1	250502_woCre-1-2	250502_woCre-1-2_10	merotelic	-6.12098	0.0986778	wt/fl_woCre
250502_woCre-1	250502_woCre-1-2	250502_woCre-1-2_11	monopolar	-2.97064	-1.33034	wt/fl_woCre
250502_woCre-1	250502_woCre-1-2	250502_woCre-1-2_12	no_attachment	-3.6182	-0.905299	wt/fl_woCre
250502_woCre-1	250502_woCre-1-2	250502_woCre-1-2_13	merotelic	-3.84685	2.34127	wt/fl_woCre
250502_woCre-1	250502_woCre-1-2	250502_woCre-1-2_14	no_attachment	-1.44333	0.653668	wt/fl_woCre
250502_woCre-1	250502_woCre-1-2	250502_woCre-1-2_15	monopolar	-0.310073	0.664212	wt/fl_woCre
250502_woCre-1	250502_woCre-1-2	250502_woCre-1-2_16	merotelic	-3.16585	3.94502	wt/fl_woCre
250502_woCre-1	250502_woCre-1-2	250502_woCre-1-2_17	monopolar	-1.44721	6.37511	wt/fl_woCre
250502_woCre-1	250502_woCre-1-2	250502_woCre-1-2_18	merotelic	0.150704	4.2749	wt/fl_woCre
250502_woCre-1	250502_woCre-1-2	250502_woCre-1-2_19	merotelic	3.3462	4.3301	wt/fl_woCre
250502_woCre-1	250502_woCre-1-2	250502_woCre-1-2_20	no_attachment	4.34511	2.64059	wt/fl_woCre
250502_woCre-1	250502_woCre-1-3	250502_woCre-1-3_1	merotelic	4.41501	5.79322	wt/fl_woCre
250502_woCre-1	250502_woCre-1-3	250502_woCre-1-3_2	merotelic	0.541612	4.16637	wt/fl_woCre
250502_woCre-1	250502_woCre-1-3	250502_woCre-1-3_3	merotelic	-0.421594	7.55061	wt/fl_woCre
250502_woCre-1	250502_woCre-1-3	250502_woCre-1-3_4	monopolar	-5.78883	5.59965	wt/fl_woCre
250502_woCre-1	250502_woCre-1-3	250502_woCre-1-3_5	monopolar	-3.87017	1.43056	wt/fl_woCre
250502_woCre-1	250502_woCre-1-3	250502_woCre-1-3_6	monopolar	-7.52058	3.31087	wt/fl_woCre
250502_woCre-1	250502_woCre-1-3	250502_woCre-1-3_7	bipolar	-7.31959	-1.03836	wt/fl_woCre
250502_woCre-1	250502_woCre-1-3	250502_woCre-1-3_8	merotelic	-4.85332	-3.06647	wt/fl_woCre
250502_woCre-1	250502_woCre-1-3	250502_woCre-1-3_9	merotelic	-4.52123	-4.82213	wt/fl_woCre
250502_woCre-1	250502_woCre-1-3	250502_woCre-1-3_10	merotelic	-0.926126	-8.45199	wt/fl_woCre
250502_woCre-1	250502_woCre-1-3	250502_woCre-1-3_11	bipolar	-0.549118	-3.18389	wt/fl_woCre
250502_woCre-1	250502_woCre-1-3	250502_woCre-1-3_12	no_attachment	0.27006	-2.15669	wt/fl_woCre
250502_woCre-1	250502_woCre-1-3	250502_woCre-1-3_13	bipolar	-2.17469	-1.82488	wt/fl_woCre
250502_woCre-1	250502_woCre-1-3	250502_woCre-1-3_14	no_attachment	-0.639393	-0.402064	wt/fl_woCre
250502_woCre-1	250502_woCre-1-3	250502_woCre-1-3_15	no_attachment	1.22969	-0.146927	wt/fl_woCre
250502_woCre-1	250502_woCre-1-3	250502_woCre-1-3_16	unclassified	3.63687	-0.260665	wt/fl_woCre
250502_woCre-1	250502_woCre-1-3	250502_woCre-1-3_17	monopolar	5.53599	-2.61883	wt/fl_woCre
250502_woCre-1	250502_woCre-1-3	250502_woCre-1-3_18	merotelic	7.84309	-3.1506	wt/fl_woCre
250502_woCre-1	250502_woCre-1-3	250502_woCre-1-3_19	merotelic	8.55627	-0.2093	wt/fl_woCre
250502_woCre-1	250502_woCre-1-3	250502_woCre-1-3_20	monopolar	6.55606	3.48151	wt/fl_woCre
250502_woCre-1	250502_woCre-1-4	250502_woCre-1-4_1	merotelic	-1.43245	6.7459	wt/fl_woCre
250502_woCre-1	250502_woCre-1-4	250502_woCre-1-4_2	merotelic	3.43878	8.38669	wt/fl_woCre
250502_woCre-1	250502_woCre-1-4	250502_woCre-1-4_3	monopolar	6.32371	2.14981	wt/fl_woCre
250502_woCre-1	250502_woCre-1-4	250502_woCre-1-4_4	merotelic	9.004	1.37474	wt/fl_woCre
250502_woCre-1	250502_woCre-1-4	250502_woCre-1-4_5	bipolar	6.38203	-2.58454	wt/fl_woCre
250502_woCre-1	250502_woCre-1-4	250502_woCre-1-4_6	no_attachment	5.8027	0.137193	wt/fl_woCre
250502_woCre-1	250502_woCre-1-4	250502_woCre-1-4_7	bipolar	3.76331	-4.35638	wt/fl_woCre
250502_woCre-1	250502_woCre-1-4	250502_woCre-1-4_8	no_attachment	2.42922	-1.61833	wt/fl_woCre
250502_woCre-1	250502_woCre-1-4	250502_woCre-1-4_9	no_attachment	1.53435	-0.0921915	wt/fl_woCre
250502_woCre-1	250502_woCre-1-4	250502_woCre-1-4_10	no_attachment	-0.504218	0.338568	wt/fl_woCre
250502_woCre-1	250502_woCre-1-4	250502_woCre-1-4_11	monopolar	0.00111531	-2.29968	wt/fl_woCre
250502_woCre-1	250502_woCre-1-4	250502_woCre-1-4_12	merotelic	0.44383	-5.00808	wt/fl_woCre
250502_woCre-1	250502_woCre-1-4	250502_woCre-1-4_13	monopolar	-2.93722	-6.86571	wt/fl_woCre
250502_woCre-1	250502_woCre-1-4	250502_woCre-1-4_14	monopolar	-6.27374	-3.26858	wt/fl_woCre
250502_woCre-1	250502_woCre-1-4	250502_woCre-1-4_15	merotelic	-3.64424	-2.38621	wt/fl_woCre
250502_woCre-1	250502_woCre-1-4	250502_woCre-1-4_16	no_attachment	-3.13281	0.473992	wt/fl_woCre
250502_woCre-1	250502_woCre-1-4	250502_woCre-1-4_17	no_attachment	-4.60808	-0.32787	wt/fl_woCre
250502_woCre-1	250502_woCre-1-4	250502_woCre-1-4_18	no_attachment	-3.11473	2.04674	wt/fl_woCre
250502_woCre-1	250502_woCre-1-4	250502_woCre-1-4_19	monopolar	-6.03022	2.58378	wt/fl_woCre
250502_woCre-1	250502_woCre-1-4	250502_woCre-1-4_20	merotelic	-7.44533	4.57017	wt/fl_woCre
250502_woCre-2	250502_woCre-2-1	250502_woCre-2-1_1	merotelic	-10.0094	0.582031	wt/fl_woCre
250502_woCre-2	250502_woCre-2-1	250502_woCre-2-1_2	merotelic	-8.82123	-1.95245	wt/fl_woCre
250502_woCre-2	250502_woCre-2-1	250502_woCre-2-1_3	merotelic	-5.83321	1.1349	wt/fl_woCre
250502_woCre-2	250502_woCre-2-1	250502_woCre-2-1_4	merotelic	-6.82827	1.67903	wt/fl_woCre
250502_woCre-2	250502_woCre-2-1	250502_woCre-2-1_5	monopolar	-7.41697	-2.18936	wt/fl_woCre
250502_woCre-2	250502_woCre-2-1	250502_woCre-2-1_6	no_attachment	-4.17241	-1.42951	wt/fl_woCre
250502_woCre-2	250502_woCre-2-1	250502_woCre-2-1_7	merotelic	-3.82045	3.93707	wt/fl_woCre
250502_woCre-2	250502_woCre-2-1	250502_woCre-2-1_8	unclassified	-0.670094	-0.0112845	wt/fl_woCre
250502_woCre-2	250502_woCre-2-1	250502_woCre-2-1_9	merotelic	0.222925	-3.07604	wt/fl_woCre
250502_woCre-2	250502_woCre-2-1	250502_woCre-2-1_10	merotelic	2.47675	-4.33424	wt/fl_woCre
250502_woCre-2	250502_woCre-2-1	250502_woCre-2-1_11	merotelic	2.38718	-1.64465	wt/fl_woCre
250502_woCre-2	250502_woCre-2-1	250502_woCre-2-1_12	no_attachment	1.55153	2.25814	wt/fl_woCre
250502_woCre-2	250502_woCre-2-1	250502_woCre-2-1_13	bipolar	3.82813	4.93934	wt/fl_woCre
250502_woCre-2	250502_woCre-2-1	250502_woCre-2-1_14	no_attachment	3.21152	2.30254	wt/fl_woCre
250502_woCre-2	250502_woCre-2-1	250502_woCre-2-1_15	merotelic	3.49471	-0.535691	wt/fl_woCre
250502_woCre-2	250502_woCre-2-1	250502_woCre-2-1_16	monopolar	4.34974	0.719277	wt/fl_woCre
250502_woCre-2	250502_woCre-2-1	250502_woCre-2-1_17	monopolar	5.82927	0.51683	wt/fl_woCre
250502_woCre-2	250502_woCre-2-1	250502_woCre-2-1_18	monopolar	5.76119	-1.11865	wt/fl_woCre
250502_woCre-2	250502_woCre-2-1	250502_woCre-2-1_19	merotelic	7.29568	-0.263065	wt/fl_woCre
250502_woCre-2	250502_woCre-2-1	250502_woCre-2-1_20	merotelic	7.16337	-1.5142	wt/fl_woCre
250502_woCre-2	250502_woCre-2-2	250502_woCre-2-2_1	merotelic	7.94488	-2.58695	wt/fl_woCre
250502_woCre-2	250502_woCre-2-2	250502_woCre-2-2_2	bipolar	3.38076	-5.63377	wt/fl_woCre
250502_woCre-2	250502_woCre-2-2	250502_woCre-2-2_3	merotelic	-0.967413	-3.87799	wt/fl_woCre
250502_woCre-2	250502_woCre-2-2	250502_woCre-2-2_4	no_attachment	-3.83309	-4.21565	wt/fl_woCre
250502_woCre-2	250502_woCre-2-2	250502_woCre-2-2_5	no_attachment	-1.69893	-2.73263	wt/fl_woCre
250502_woCre-2	250502_woCre-2-2	250502_woCre-2-2_6	monopolar	-4.26605	-1.62261	wt/fl_woCre
250502_woCre-2	250502_woCre-2-2	250502_woCre-2-2_7	monopolar	-6.67056	-0.430528	wt/fl_woCre
250502_woCre-2	250502_woCre-2-2	250502_woCre-2-2_8	no_attachment	-0.762597	-0.791505	wt/fl_woCre
250502_woCre-2	250502_woCre-2-2	250502_woCre-2-2_9	no_attachment	-2.34155	-0.117085	wt/fl_woCre
250502_woCre-2	250502_woCre-2-2	250502_woCre-2-2_10	monopolar	-2.92653	0.715087	wt/fl_woCre
250502_woCre-2	250502_woCre-2-2	250502_woCre-2-2_11	merotelic	-4.41143	2.91074	wt/fl_woCre
250502_woCre-2	250502_woCre-2-2	250502_woCre-2-2_12	monopolar	-2.21917	1.90988	wt/fl_woCre
250502_woCre-2	250502_woCre-2-2	250502_woCre-2-2_13	merotelic	-1.51284	3.79653	wt/fl_woCre
250502_woCre-2	250502_woCre-2-2	250502_woCre-2-2_14	monopolar	2.19682	5.91969	wt/fl_woCre
250502_woCre-2	250502_woCre-2-2	250502_woCre-2-2_15	no_attachment	0.839027	2.84503	wt/fl_woCre
250502_woCre-2	250502_woCre-2-2	250502_woCre-2-2_16	no_attachment	3.74682	2.84127	wt/fl_woCre
250502_woCre-2	250502_woCre-2-2	250502_woCre-2-2_17	no_attachment	2.39406	1.71323	wt/fl_woCre
250502_woCre-2	250502_woCre-2-2	250502_woCre-2-2_18	bipolar	4.2366	1.21453	wt/fl_woCre
250502_woCre-2	250502_woCre-2-2	250502_woCre-2-2_19	merotelic	3.75075	-0.315873	wt/fl_woCre
250502_woCre-2	250502_woCre-2-2	250502_woCre-2-2_20	no_attachment	3.12044	-1.54139	wt/fl_woCre
250502_woCre-2	250502_woCre-2-3	250502_woCre-2-3_1	merotelic	7.90015	6.16865	wt/fl_woCre
250502_woCre-2	250502_woCre-2-3	250502_woCre-2-3_2	no_attachment	1.12368	5.26622	wt/fl_woCre
250502_woCre-2	250502_woCre-2-3	250502_woCre-2-3_3	merotelic	-0.787349	7.87117	wt/fl_woCre
250502_woCre-2	250502_woCre-2-3	250502_woCre-2-3_4	no_attachment	-4.83303	6.76274	wt/fl_woCre
250502_woCre-2	250502_woCre-2-3	250502_woCre-2-3_5	monopolar	-7.91761	3.16867	wt/fl_woCre
250502_woCre-2	250502_woCre-2-3	250502_woCre-2-3_6	no_attachment	-8.14913	-0.670831	wt/fl_woCre
250502_woCre-2	250502_woCre-2-3	250502_woCre-2-3_7	monopolar	-7.15736	-2.60944	wt/fl_woCre
250502_woCre-2	250502_woCre-2-3	250502_woCre-2-3_8	bipolar	-4.00682	-5.76666	wt/fl_woCre
250502_woCre-2	250502_woCre-2-3	250502_woCre-2-3_9	monopolar	-0.0731931	-7.01022	wt/fl_woCre
250502_woCre-2	250502_woCre-2-3	250502_woCre-2-3_10	no_attachment	0.281354	-4.606	wt/fl_woCre
250502_woCre-2	250502_woCre-2-3	250502_woCre-2-3_11	monopolar	-3.56859	-3.31469	wt/fl_woCre
250502_woCre-2	250502_woCre-2-3	250502_woCre-2-3_12	no_attachment	-3.08441	-0.613474	wt/fl_woCre
250502_woCre-2	250502_woCre-2-3	250502_woCre-2-3_13	no_attachment	-2.76236	2.16099	wt/fl_woCre
250502_woCre-2	250502_woCre-2-3	250502_woCre-2-3_14	monopolar	-0.728918	0.607054	wt/fl_woCre
250502_woCre-2	250502_woCre-2-3	250502_woCre-2-3_15	no_attachment	1.86283	-0.0786375	wt/fl_woCre
250502_woCre-2	250502_woCre-2-3	250502_woCre-2-3_16	monopolar	3.51813	-3.57601	wt/fl_woCre
250502_woCre-2	250502_woCre-2-3	250502_woCre-2-3_17	no_attachment	5.68591	-0.69035	wt/fl_woCre
250502_woCre-2	250502_woCre-2-3	250502_woCre-2-3_18	bipolar	5.26984	0.978048	wt/fl_woCre
250502_woCre-2	250502_woCre-2-3	250502_woCre-2-3_19	merotelic	9.18585	0.418863	wt/fl_woCre
250502_woCre-2	250502_woCre-2-3	250502_woCre-2-3_20	no_attachment	8.24103	-4.46611	wt/fl_woCre
250502_woCre-2	250502_woCre-2-5	250502_woCre-2-5_1	no_attachment	-7.80034	-1.29251	wt/fl_woCre
250502_woCre-2	250502_woCre-2-5	250502_woCre-2-5_2	bipolar	-3.75714	-5.13811	wt/fl_woCre
250502_woCre-2	250502_woCre-2-5	250502_woCre-2-5_3	merotelic	1.40791	-6.47586	wt/fl_woCre
250502_woCre-2	250502_woCre-2-5	250502_woCre-2-5_4	merotelic	7.67451	-2.94816	wt/fl_woCre
250502_woCre-2	250502_woCre-2-5	250502_woCre-2-5_5	merotelic	4.74314	-2.10679	wt/fl_woCre
250502_woCre-2	250502_woCre-2-5	250502_woCre-2-5_6	no_attachment	1.6925	-2.47704	wt/fl_woCre
250502_woCre-2	250502_woCre-2-5	250502_woCre-2-5_7	no_attachment	0.5065	-4.44522	wt/fl_woCre
250502_woCre-2	250502_woCre-2-5	250502_woCre-2-5_8	monopolar	-1.5953	-3.92156	wt/fl_woCre
250502_woCre-2	250502_woCre-2-5	250502_woCre-2-5_9	monopolar	-1.75015	-2.34003	wt/fl_woCre
250502_woCre-2	250502_woCre-2-5	250502_woCre-2-5_10	no_attachment	-0.391175	-0.115135	wt/fl_woCre
250502_woCre-2	250502_woCre-2-5	250502_woCre-2-5_11	no_attachment	-2.00435	-0.361632	wt/fl_woCre
250502_woCre-2	250502_woCre-2-5	250502_woCre-2-5_12	merotelic	-4.8796	0.522188	wt/fl_woCre
250502_woCre-2	250502_woCre-2-5	250502_woCre-2-5_13	merotelic	-2.65998	1.79995	wt/fl_woCre
250502_woCre-2	250502_woCre-2-5	250502_woCre-2-5_14	monopolar	0.756263	2.01083	wt/fl_woCre
250502_woCre-2	250502_woCre-2-5	250502_woCre-2-5_15	monopolar	0.368956	2.5773	wt/fl_woCre
250502_woCre-2	250502_woCre-2-5	250502_woCre-2-5_16	merotelic	3.17076	1.13257	wt/fl_woCre
250502_woCre-2	250502_woCre-2-5	250502_woCre-2-5_17	merotelic	7.82117	3.97546	wt/fl_woCre
250502_woCre-2	250502_woCre-2-5	250502_woCre-2-5_18	no_attachment	3.76427	6.0611	wt/fl_woCre
250502_woCre-2	250502_woCre-2-5	250502_woCre-2-5_19	merotelic	-1.02222	7.34782	wt/fl_woCre
250502_woCre-2	250502_woCre-2-5	250502_woCre-2-5_20	no_attachment	-6.04573	6.19483	wt/fl_woCre
